# Supplementary material for: Crystal structures of the 1:1 salts of 2-amino-4-nitro­benzoate with each of (2-hy­droxy­eth­yl)di­methyl­aza­nium, tert-but­yl(2-hy­droxy­eth­yl)aza­nium and 1,3-dihy­droxy-2-(hy­droxy­meth­yl)propan-2-aminium
Source: Acta Crystallogr E Crystallogr Commun. 2018 Nov 9;74(Pt 12):1735–40. doi: 10.1107/S2056989018015578 (PMC6281114; doi:10.1107/S2056989018015578)
Supplement: Supplementary file 1 [file e-74-01735-sup1.cif]

##############################################################################
#                                                                            #
# This CIF contains the data in a paper accepted for publication in          #
# Acta Crystallographica Section E. It conforms to the requirements of       #
# Notes for Authors for Acta Crystallographica Section E, and has been       #
# peer reviewed under the auspices of the IUCr Commission on Journals.       #
#                                                                            #
# Full details of the Crystallographic Information File format               #
# are given in the paper "The Crystallographic Information File (CIF):       #
# a New Standard Archive File for Crystallography" by S. R. Hall, F. H.      #
# Allen and I. D. Brown [Acta Cryst. (1991), A47, 655-685].                  #
#                                                                            #
# The current version of the core CIF dictionary is obtainable from          #
# ftp://ftp.iucr.org/pub/cif_core.dic.                                       #
#                                                                            #
# Software is freely available for graphical display of the structure(s)     #
# in this CIF. For information consult the CIF software page                 #
# http://www.iucr.org/resources/cif/software.                                #
#                                                                            #
# This file may be used for bona fide research purposes within the           #
# scientific community so long as proper attribution is given to the journal # 
# article from which it was obtained.                                        #
#                                                                            #
##############################################################################
data_I
_audit_creation_method     'SHELXL-2014/7'
_chemical_name_systematic
;
2-Amino-4-nitrobenzoate (2-hydroxyethyl)dimethylazanium
;
_chemical_name_common     ?
_chemical_formula_moiety     'C4 H12 N O +, C7 H5 N2 O4 -'
_chemical_formula_sum     'C11 H17 N3 O5'
_chemical_formula_iupac     'C4 H12 N O +, C7 H5 N2 O4 -'
_chemical_formula_weight     271.27
_chemical_melting_point     ?
_space_group_crystal_system     monoclinic
_space_group_name_H-M_alt     'P 21/n'
_space_group_name_Hall     '-P 2yn'
loop_
    _space_group_symop_operation_xyz
    'x, y, z'
    '-x+1/2, y+1/2, -z+1/2'
    '-x, -y, -z'
    'x-1/2, -y-1/2, z-1/2'
_cell_length_a     6.6816(2)
_cell_length_b     22.8286(8)
_cell_length_c     8.6570(3)
_cell_angle_alpha     90
_cell_angle_beta     104.551(2)
_cell_angle_gamma     90
_cell_volume     1278.11(7)
_cell_formula_units_Z     4
_cell_measurement_reflns_used     8678
_cell_measurement_theta_min     2.91
_cell_measurement_theta_max     27.48
_cell_measurement_temperature     120(2)
_exptl_crystal_description     blade
_exptl_crystal_colour     yellow
_exptl_crystal_size_max     0.220
_exptl_crystal_size_mid     0.100
_exptl_crystal_size_min     0.060
_exptl_crystal_density_diffrn     1.410
_exptl_crystal_density_meas     ?
_exptl_crystal_density_method     ?
_exptl_crystal_F_000     576
_exptl_absorpt_coefficient_mu     0.112
_exptl_absorpt_correction_type     multi-scan
_exptl_absorpt_process_details
;
(SADABS; Sheldrick, 2007)
;
_exptl_absorpt_correction_T_min     0.846996
_exptl_absorpt_correction_T_max     1.000000
_diffrn_ambient_temperature     120(2)
_diffrn_radiation_type     MoK\a
_diffrn_radiation_wavelength     0.71073
_diffrn_radiation_source     'Bruker--Nonius FR591 rotating anode'
_diffrn_radiation_monochromator     'graphite'
_diffrn_measurement_device_type
                               'Bruker--Nonius Roper CCD camera on \k-goniostat'
_diffrn_measurement_method     '\f & \w scans'
_diffrn_detector_area_resol_mean     9.091
_diffrn_reflns_number     9689
_diffrn_reflns_av_R_equivalents     0.0431
_diffrn_reflns_av_unetI/netI     0.0420
_diffrn_reflns_theta_min     3.016
_diffrn_reflns_theta_max     27.482
_diffrn_reflns_theta_full     25.242
_diffrn_measured_fraction_theta_max     0.994
_diffrn_measured_fraction_theta_full     0.997
_diffrn_reflns_limit_h_min     -8
_diffrn_reflns_limit_h_max     8
_diffrn_reflns_limit_k_min     -29
_diffrn_reflns_limit_k_max     29
_diffrn_reflns_limit_l_min     -11
_diffrn_reflns_limit_l_max     10
_refine_special_details     ?
_reflns_number_total     2911
_reflns_number_gt     2380
_reflns_threshold_expression     'I > 2\s(I)'
_refine_ls_structure_factor_coef     Fsqd
_refine_ls_matrix_type     full
_refine_ls_R_factor_all     0.0678
_refine_ls_R_factor_gt     0.0535
_refine_ls_wR_factor_gt     0.1136
_refine_ls_wR_factor_ref     0.1234
_refine_ls_goodness_of_fit_ref     1.070
_refine_ls_restrained_S_all     1.069
_refine_ls_number_reflns     2911
_refine_ls_number_parameters     186
_refine_ls_number_restraints     4
_refine_ls_hydrogen_treatment     mixed
_refine_ls_weighting_scheme     calc
_refine_ls_weighting_details
              'w=1/[\s^2^(Fo^2^)+(0.0305P)^2^+1.1579P] where P=(Fo^2^+2Fc^2^)/3'
_atom_sites_solution_hydrogens     mixed
_atom_sites_solution_primary     direct
_atom_sites_solution_secondary     ?
_refine_ls_shift/su_max     0.000
_refine_ls_shift/su_mean     0.000
_refine_diff_density_max     0.269
_refine_diff_density_min     -0.315
_refine_ls_extinction_method     none
_refine_ls_extinction_coef     .
loop_
    _atom_type_symbol
    _atom_type_description
    _atom_type_scat_dispersion_real
    _atom_type_scat_dispersion_imag
    _atom_type_scat_source
    'C' 'C' 0.0033 0.0016
                         'International Tables Vol C Tables 4.2.6.8 and 6.1.1.4'
    'H' 'H' 0.0000 0.0000
                         'International Tables Vol C Tables 4.2.6.8 and 6.1.1.4'
    'N' 'N' 0.0061 0.0033
                         'International Tables Vol C Tables 4.2.6.8 and 6.1.1.4'
    'O' 'O' 0.0106 0.0060
                         'International Tables Vol C Tables 4.2.6.8 and 6.1.1.4'
_computing_data_collection
;
COLLECT (Hooft, 1998)
;
_computing_cell_refinement
;
DENZO (Otwinowski & Minor, 1997) and COLLECT (Hooft, 1998)
;
_computing_data_reduction
;
DENZO (Otwinowski & Minor, 1997) and COLLECT (Hooft, 1998)
;
_computing_structure_solution
;
SHELXS97 (Sheldrick, 2008)
;
_computing_structure_refinement
;
SHELXL2014 (Sheldrick, 2015)
;
_computing_molecular_graphics
;
ORTEP-3 for Windows (Farrugia, 2012) and DIAMOND (Brandenburg,
2006)
;
_computing_publication_material
;
publCIF (Westrip, 2010)
;
loop_
    _atom_site_type_symbol
    _atom_site_label
    _atom_site_fract_x
    _atom_site_fract_y
    _atom_site_fract_z
    _atom_site_U_iso_or_equiv
    _atom_site_adp_type
    _atom_site_calc_flag
    _atom_site_occupancy
    _atom_site_disorder_assembly
    _atom_site_disorder_group
    O O1 0.16272(19) 0.18360(5) 0.56894(15) 0.0234(3) Uani d 1 . .
    O O2 0.3854(2) 0.15398(6) 0.43175(16) 0.0276(3) Uani d 1 . .
    O O3 -0.4660(3) -0.04973(8) 0.2249(3) 0.0617(6) Uani d 1 . .
    O O4 -0.2616(3) -0.06559(8) 0.0708(2) 0.0553(5) Uani d 1 . .
    N N1 -0.1707(2) 0.11839(7) 0.5634(2) 0.0270(4) Uani d 1 . .
    H H1N -0.101(3) 0.1513(6) 0.593(3) 0.032 Uiso d 1 . .
    H H2N -0.3042(16) 0.1187(10) 0.558(3) 0.032 Uiso d 1 . .
    N N2 -0.3090(3) -0.03927(8) 0.1803(2) 0.0385(4) Uani d 1 . .
    C C1 0.0836(3) 0.09665(7) 0.4120(2) 0.0188(3) Uani d 1 . .
    C C2 -0.1058(3) 0.08640(7) 0.4521(2) 0.0205(4) Uani d 1 . .
    C C3 -0.2321(3) 0.04031(8) 0.3743(2) 0.0258(4) Uani d 1 . .
    H H3 -0.3606 0.0324 0.3984 0.031 Uiso calc 1 . .
    C C4 -0.1684(3) 0.00696(8) 0.2634(2) 0.0275(4) Uani d 1 . .
    C C5 0.0187(3) 0.01502(8) 0.2244(2) 0.0283(4) Uani d 1 . .
    H H5 0.0602 -0.0094 0.1491 0.034 Uiso calc 1 . .
    C C6 0.1419(3) 0.06031(8) 0.3006(2) 0.0237(4) Uani d 1 . .
    H H6 0.2711 0.0670 0.2765 0.028 Uiso calc 1 . .
    C C7 0.2213(3) 0.14808(7) 0.4763(2) 0.0190(3) Uani d 1 . .
    O O5 0.59794(19) 0.25309(6) 0.51573(16) 0.0249(3) Uani d 1 . .
    H H5O 0.529(3) 0.2221(7) 0.489(3) 0.037 Uiso d 1 . .
    N N3 0.1711(2) 0.29912(6) 0.52114(17) 0.0189(3) Uani d 1 . .
    H H3N 0.206(3) 0.2616(5) 0.548(2) 0.023 Uiso d 1 . .
    C C8 0.3578(3) 0.33333(8) 0.5092(2) 0.0250(4) Uani d 1 . .
    H H8A 0.4401 0.3433 0.6180 0.030 Uiso calc 1 . .
    H H8B 0.3126 0.3705 0.4520 0.030 Uiso calc 1 . .
    C C9 0.4932(3) 0.30024(8) 0.4229(2) 0.0256(4) Uani d 1 . .
    H H9A 0.4067 0.2848 0.3209 0.031 Uiso calc 1 . .
    H H9B 0.5960 0.3274 0.3976 0.031 Uiso calc 1 . .
    C C10 0.0140(3) 0.29638(9) 0.3653(2) 0.0252(4) Uani d 1 . .
    H H10A -0.1042 0.2729 0.3768 0.038 Uiso calc 1 . .
    H H10B 0.0753 0.2783 0.2853 0.038 Uiso calc 1 . .
    H H10C -0.0327 0.3361 0.3311 0.038 Uiso calc 1 . .
    C C11 0.0766(3) 0.32355(8) 0.6464(2) 0.0251(4) Uani d 1 . .
    H H11A 0.0397 0.3647 0.6223 0.038 Uiso calc 1 . .
    H H11B 0.1760 0.3208 0.7508 0.038 Uiso calc 1 . .
    H H11C -0.0481 0.3012 0.6482 0.038 Uiso calc 1 . .
loop_
    _atom_site_aniso_label
    _atom_site_aniso_U_11
    _atom_site_aniso_U_22
    _atom_site_aniso_U_33
    _atom_site_aniso_U_12
    _atom_site_aniso_U_13
    _atom_site_aniso_U_23
    O1 0.0236(6) 0.0214(6) 0.0258(7) -0.0023(5) 0.0074(5) -0.0044(5)
    O2 0.0251(7) 0.0280(7) 0.0326(7) -0.0051(5) 0.0126(6) -0.0029(6)
    O3 0.0404(10) 0.0457(10) 0.0971(16) -0.0189(8) 0.0135(10) -0.0275(10)
    O4 0.0809(13) 0.0412(9) 0.0422(10) -0.0246(9) 0.0125(9) -0.0190(8)
    N1 0.0216(8) 0.0259(8) 0.0358(9) -0.0034(6) 0.0115(7) -0.0050(7)
    N2 0.0422(11) 0.0233(8) 0.0432(11) -0.0063(8) -0.0018(8) -0.0034(8)
    C1 0.0206(8) 0.0158(8) 0.0182(8) 0.0004(6) 0.0015(6) 0.0023(6)
    C2 0.0206(8) 0.0171(8) 0.0214(8) 0.0016(6) 0.0009(6) 0.0034(7)
    C3 0.0214(9) 0.0200(8) 0.0328(10) -0.0014(7) 0.0005(7) 0.0039(8)
    C4 0.0332(10) 0.0169(8) 0.0266(9) -0.0031(7) -0.0028(8) -0.0002(7)
    C5 0.0388(11) 0.0197(9) 0.0253(9) 0.0016(8) 0.0061(8) -0.0015(7)
    C6 0.0269(9) 0.0219(9) 0.0217(9) 0.0030(7) 0.0052(7) 0.0019(7)
    C7 0.0196(8) 0.0177(8) 0.0185(8) 0.0005(6) 0.0025(6) 0.0046(6)
    O5 0.0202(6) 0.0237(6) 0.0296(7) -0.0017(5) 0.0041(5) 0.0036(5)
    N3 0.0183(7) 0.0195(7) 0.0186(7) -0.0002(6) 0.0042(5) -0.0013(6)
    C8 0.0218(9) 0.0229(9) 0.0304(10) -0.0054(7) 0.0067(7) -0.0026(7)
    C9 0.0225(9) 0.0256(9) 0.0307(10) -0.0007(7) 0.0106(7) 0.0070(8)
    C10 0.0208(8) 0.0318(10) 0.0209(9) -0.0013(7) 0.0014(7) -0.0028(7)
    C11 0.0288(9) 0.0273(9) 0.0211(9) 0.0027(8) 0.0099(7) -0.0034(7)
_geom_special_details
;
 All esds (except the esd in the dihedral angle between two l.s. planes)
 are estimated using the full covariance matrix.  The cell esds are taken
 into account individually in the estimation of esds in distances, angles
 and torsion angles; correlations between esds in cell parameters are only
 used when they are defined by crystal symmetry.  An approximate (isotropic)
 treatment of cell esds is used for estimating esds involving l.s. planes.
;
loop_
    _geom_bond_atom_site_label_1
    _geom_bond_atom_site_label_2
    _geom_bond_site_symmetry_2
    _geom_bond_distance
    _geom_bond_publ_flag
    O1 C7 . 1.270(2) ?
    O2 C7 . 1.258(2) ?
    O3 N2 . 1.229(3) ?
    O4 N2 . 1.229(3) ?
    N1 C2 . 1.363(2) ?
    N1 H1N . 0.886(10) ?
    N1 H2N . 0.881(9) ?
    N2 C4 . 1.474(2) ?
    C1 C6 . 1.399(2) ?
    C1 C2 . 1.413(2) ?
    C1 C7 . 1.509(2) ?
    C2 C3 . 1.410(2) ?
    C3 C4 . 1.374(3) ?
    C3 H3 . 0.9500 ?
    C4 C5 . 1.387(3) ?
    C5 C6 . 1.382(3) ?
    C5 H5 . 0.9500 ?
    C6 H6 . 0.9500 ?
    O5 C9 . 1.418(2) ?
    O5 H5O . 0.843(10) ?
    N3 C10 . 1.488(2) ?
    N3 C11 . 1.493(2) ?
    N3 C8 . 1.498(2) ?
    N3 H3N . 0.902(9) ?
    C8 C9 . 1.512(3) ?
    C8 H8A . 0.9900 ?
    C8 H8B . 0.9900 ?
    C9 H9A . 0.9900 ?
    C9 H9B . 0.9900 ?
    C10 H10A . 0.9800 ?
    C10 H10B . 0.9800 ?
    C10 H10C . 0.9800 ?
    C11 H11A . 0.9800 ?
    C11 H11B . 0.9800 ?
    C11 H11C . 0.9800 ?
loop_
    _geom_angle_atom_site_label_1
    _geom_angle_atom_site_label_2
    _geom_angle_atom_site_label_3
    _geom_angle_site_symmetry_1
    _geom_angle_site_symmetry_3
    _geom_angle
    _geom_angle_publ_flag
    C2 N1 H1N . . 115.2(14) ?
    C2 N1 H2N . . 117.5(15) ?
    H1N N1 H2N . . 117(2) ?
    O3 N2 O4 . . 123.56(18) ?
    O3 N2 C4 . . 118.39(19) ?
    O4 N2 C4 . . 118.05(19) ?
    C6 C1 C2 . . 119.52(16) ?
    C6 C1 C7 . . 117.77(15) ?
    C2 C1 C7 . . 122.59(15) ?
    N1 C2 C3 . . 118.61(16) ?
    N1 C2 C1 . . 123.25(15) ?
    C3 C2 C1 . . 118.14(16) ?
    C4 C3 C2 . . 119.58(17) ?
    C4 C3 H3 . . 120.2 ?
    C2 C3 H3 . . 120.2 ?
    C3 C4 C5 . . 123.60(17) ?
    C3 C4 N2 . . 117.77(18) ?
    C5 C4 N2 . . 118.63(18) ?
    C6 C5 C4 . . 116.63(18) ?
    C6 C5 H5 . . 121.7 ?
    C4 C5 H5 . . 121.7 ?
    C5 C6 C1 . . 122.49(18) ?
    C5 C6 H6 . . 118.8 ?
    C1 C6 H6 . . 118.8 ?
    O2 C7 O1 . . 123.80(16) ?
    O2 C7 C1 . . 117.90(15) ?
    O1 C7 C1 . . 118.28(15) ?
    C9 O5 H5O . . 108.9(16) ?
    C10 N3 C11 . . 110.07(14) ?
    C10 N3 C8 . . 111.68(14) ?
    C11 N3 C8 . . 111.54(14) ?
    C10 N3 H3N . . 105.8(13) ?
    C11 N3 H3N . . 107.4(13) ?
    C8 N3 H3N . . 110.1(13) ?
    N3 C8 C9 . . 112.70(14) ?
    N3 C8 H8A . . 109.1 ?
    C9 C8 H8A . . 109.1 ?
    N3 C8 H8B . . 109.1 ?
    C9 C8 H8B . . 109.1 ?
    H8A C8 H8B . . 107.8 ?
    O5 C9 C8 . . 111.72(15) ?
    O5 C9 H9A . . 109.3 ?
    C8 C9 H9A . . 109.3 ?
    O5 C9 H9B . . 109.3 ?
    C8 C9 H9B . . 109.3 ?
    H9A C9 H9B . . 107.9 ?
    N3 C10 H10A . . 109.5 ?
    N3 C10 H10B . . 109.5 ?
    H10A C10 H10B . . 109.5 ?
    N3 C10 H10C . . 109.5 ?
    H10A C10 H10C . . 109.5 ?
    H10B C10 H10C . . 109.5 ?
    N3 C11 H11A . . 109.5 ?
    N3 C11 H11B . . 109.5 ?
    H11A C11 H11B . . 109.5 ?
    N3 C11 H11C . . 109.5 ?
    H11A C11 H11C . . 109.5 ?
    H11B C11 H11C . . 109.5 ?
loop_
    _geom_torsion_atom_site_label_1
    _geom_torsion_atom_site_label_2
    _geom_torsion_atom_site_label_3
    _geom_torsion_atom_site_label_4
    _geom_torsion_site_symmetry_1
    _geom_torsion_site_symmetry_2
    _geom_torsion_site_symmetry_3
    _geom_torsion_site_symmetry_4
    _geom_torsion
    _geom_torsion_publ_flag
    C6 C1 C2 N1 . . . . 177.60(16) ?
    C7 C1 C2 N1 . . . . -6.6(3) ?
    C6 C1 C2 C3 . . . . -1.6(2) ?
    C7 C1 C2 C3 . . . . 174.24(15) ?
    N1 C2 C3 C4 . . . . -179.05(17) ?
    C1 C2 C3 C4 . . . . 0.2(2) ?
    C2 C3 C4 C5 . . . . 1.5(3) ?
    C2 C3 C4 N2 . . . . -177.62(16) ?
    O3 N2 C4 C3 . . . . -7.2(3) ?
    O4 N2 C4 C3 . . . . 173.39(19) ?
    O3 N2 C4 C5 . . . . 173.7(2) ?
    O4 N2 C4 C5 . . . . -5.7(3) ?
    C3 C4 C5 C6 . . . . -1.6(3) ?
    N2 C4 C5 C6 . . . . 177.51(17) ?
    C4 C5 C6 C1 . . . . 0.1(3) ?
    C2 C1 C6 C5 . . . . 1.5(3) ?
    C7 C1 C6 C5 . . . . -174.52(16) ?
    C6 C1 C7 O2 . . . . -3.1(2) ?
    C2 C1 C7 O2 . . . . -178.95(15) ?
    C6 C1 C7 O1 . . . . 175.26(15) ?
    C2 C1 C7 O1 . . . . -0.6(2) ?
    C10 N3 C8 C9 . . . . -73.87(19) ?
    C11 N3 C8 C9 . . . . 162.49(15) ?
    N3 C8 C9 O5 . . . . -71.15(19) ?
loop_
    _geom_hbond_atom_site_label_D
    _geom_hbond_atom_site_label_H
    _geom_hbond_atom_site_label_A
    _geom_hbond_site_symmetry_A
    _geom_hbond_distance_DH
    _geom_hbond_distance_HA
    _geom_hbond_distance_DA
    _geom_hbond_angle_DHA
    N1 H1N O1 . 0.887(17) 1.97(2) 2.6698(19) 134.9(18)
    N1 H2N O2 1_455 0.881(13) 2.237(18) 3.010(2) 146(2)
    N3 H3N O1 . 0.903(12) 1.820(12) 2.6722(18) 156.4(19)
    O5 H5O O2 . 0.844(18) 1.829(18) 2.6731(19) 179(3)
    C10 H10B O5 4_454 0.98 2.48 3.406(2) 157
_shelx_space_group_comment
;
The symmetry employed for this shelxl refinement is uniquely defined
by the following loop, which should always be used as a source of
symmetry information in preference to the above space-group names.
They are only intended as comments.
;
_shelx_estimated_absorpt_T_min     0.976
_shelx_estimated_absorpt_T_max     0.993
_shelx_hkl_file
;
  -1   0   0    2.19    1.39   1
   1   0   0    1.15    0.76   1
   1   0   0    2.42    1.33   1
  -1   0   0    2.90    1.13   1
  -2   0   0   27.26    2.04   2
  -2   0   0   30.98    2.92   1
  -2   0   0   27.26    2.22   1
   2   0   0   24.66    2.46   1
   2   0   0   29.87    2.47   1
  -3   0   0   -1.33    1.10   1
   3   0   0    0.05    1.63   1
  -3   0   0    0.80    1.23   1
   3   0   0    0.29    0.96   1
  -3   0   0   -0.05    0.52   2
  -4   0   0  350.72   21.40   1
   4   0   0  371.65   27.85   1
  -4   0   0  349.86   20.61   2
  -4   0   0  352.30   25.27   1
  -5   0   0   -0.98    1.51   1
   5   0   0   -1.64    1.12   1
   6   0   0  119.78   11.03   1
  -6   0   0  145.56    8.95   1
  -8   0   0   22.83    3.77   1
   1   1   0  926.41   47.61   2
  -1   1   0  921.20   53.91   1
  -1   1   0  930.85   57.79   1
  -1   1   0  917.98   52.10   2
   1  -1   0  972.52   52.59   1
   1  -1   0  953.20   58.72   1
  -1  -1   0  833.44   55.81   1
   1   1   0  825.59   56.66   1
   1   1   0  905.86   52.92   1
  -1  -1   0  913.05   55.66   1
   2   1   0  593.68   37.75   1
  -2   1   0  555.11   31.92   2
  -2   1   0  610.25   34.00   1
   2  -1   0  597.23   33.01   1
   2  -1   0  493.78   35.97   1
   2   1   0  576.98   33.76   1
  -2  -1   0  635.29   34.01   1
  -2   1   0  620.60   35.13   1
  -2  -1   0  583.31   37.30   1
  -3   1   0  904.65   50.75   1
   3   1   0  875.61   54.77   1
  -3  -1   0  872.48   56.66   1
   3  -1   0  894.96   60.64   1
   3  -1   0  886.77   51.29   1
  -3   1   0  840.09   49.30   1
   3   1   0  826.53   53.02   1
  -3  -1   0  782.16   55.40   1
  -3   1   0  888.49   51.37   2
  -4   1   0   -0.49    0.67   2
  -4  -1   0   -0.60    1.96   1
  -4  -1   0   -1.89    1.02   1
  -4   1   0   -0.41    1.30   1
  -4   1   0   -1.22    1.35   1
   4  -1   0    3.11    2.00   1
   4   1   0    0.51    1.12   1
   5   1   0   -0.67    1.84   1
  -5  -1   0    2.56    1.87   1
  -5   1   0    2.05    2.20   1
   5  -1   0    3.10    2.49   1
  -5  -1   0    1.82    1.78   1
  -6  -1   0   50.35    4.54   1
   6   1   0   37.27    4.85   1
   6  -1   0   52.62    4.61   1
  -6   1   0   38.92    4.17   1
  -7   1   0   11.93    2.58   1
  -8  -1   0    8.79    2.07   1
  -8   1   0    8.68    3.23   1
   1   2   0  418.98   27.42   1
   1   2   0  432.49   26.87   1
   1  -2   0  492.56   25.97   1
  -1   2   0  471.10   29.54   1
  -1   2   0  495.04   26.80   1
  -1  -2   0  441.67   26.38   1
   1  -2   0  468.97   28.03   1
   2   2   0 1014.90   72.57   1
   2  -2   0 1183.91   65.71   1
   2  -2   0  929.29   72.85   1
  -2   2   0 1047.61   76.60   1
  -2  -2   0 1174.86   64.97   1
  -2  -2   0 1149.39   65.42   1
  -2   2   0 1194.24   64.12   1
   2   2   0 1192.94   59.68   2
   2   2   0 1151.41   72.97   1
  -2   2   0 1164.92   59.22   2
  -3  -2   0   13.97    1.61   1
  -3   2   0   15.34    2.21   1
   3  -2   0   19.96    2.89   1
   3  -2   0   19.26    3.64   1
  -3   2   0   20.17    1.62   2
  -3  -2   0   19.27    1.85   1
  -3   2   0   20.44    2.37   1
  -4   2   0  464.11   32.81   1
   4   2   0  561.95   35.80   1
  -4   2   0  518.74   30.92   1
  -4  -2   0  540.58   32.45   1
   4  -2   0  522.03   31.32   1
  -4   2   0  497.54   31.99   2
  -4  -2   0  522.69   37.47   1
   5   2   0   54.97    4.88   1
  -5   2   0   56.58    4.34   1
  -5  -2   0   63.70    5.91   1
   5  -2   0   66.09    5.91   1
  -5  -2   0   68.16    5.10   1
  -5   2   0   57.52    4.28   2
   6  -2   0   -1.25    2.49   1
   6   2   0    2.58    1.96   1
  -6  -2   0    3.04    1.58   1
  -7   2   0   24.65    3.19   1
  -7  -2   0   34.80    4.01   1
  -8  -2   0    3.25    2.58   1
  -8   2   0    3.45    2.04   1
  -1  -3   0  275.09   16.12   1
   1  -3   0  280.97   14.80   1
  -1   3   0  267.86   15.92   1
   1   3   0  264.46   16.41   1
  -1   3   0  273.84   16.80   1
   1  -3   0  278.07   16.08   1
  -2  -3   0 3492.63  202.96   1
  -2  -3   0 3714.75  199.51   1
  -2   3   0 3026.05  269.43   1
   2  -3   0 3701.07  200.41   1
   2   3   0 3370.27  267.71   1
  -2   3   0 3606.30  203.26   2
  -2   3   0 3524.20  190.85   1
   2   3   0 3354.65  242.96   1
  -3   3   0  289.24   16.75   1
  -3  -3   0  243.28   15.78   1
  -3   3   0  271.47   15.97   2
  -3   3   0  294.09   16.62   1
  -3  -3   0  276.89   15.42   1
   3   3   0  263.34   18.78   1
   3   3   0  284.53   18.61   1
   3  -3   0  287.35   15.76   1
  -4   3   0   89.89    7.55   1
  -4   3   0  101.74    6.48   1
   4  -3   0   95.41    6.43   1
  -4   3   0   85.23    5.51   2
  -4  -3   0   84.00    6.18   1
  -4  -3   0   73.54    6.50   1
   4   3   0   76.91    5.83   1
  -5  -3   0  104.43    8.96   1
  -5  -3   0  121.89    9.13   1
   5   3   0  128.96    9.20   1
   5  -3   0  117.90    8.90   1
  -5   3   0  136.83    8.69   2
  -5   3   0  131.89    9.26   1
  -6   3   0    2.39    3.31   1
   6  -3   0    6.19    3.15   1
  -7  -3   0   -0.86    1.58   1
   7  -3   0   -3.21    1.89   1
  -7   3   0    2.22    2.35   1
  -8   3   0    0.51    2.15   1
  -8  -3   0   -1.65    1.19   1
   0  -4   0  163.08   10.02   1
   0   4   0  144.44   12.19   1
   0   4   0  156.36   10.62   1
   0  -4   0  174.03    9.71   1
   1  -4   0 1195.40   71.98   1
  -1   4   0 1215.03   66.65   1
  -1   4   0 1183.13   71.77   1
   1  -4   0 1232.88   67.10   1
  -1  -4   0 1110.13   68.83   1
   1   4   0 1127.21   71.27   1
   2   4   0  581.22   36.40   1
  -2   4   0  516.62   45.74   1
  -2  -4   0  616.82   33.84   1
  -2   4   0  597.51   32.30   1
   2  -4   0  528.40   36.84   1
   2  -4   0  475.36   35.24   1
   3  -4   0  160.61   10.36   1
  -3   4   0  141.54   11.55   1
  -3   4   0  140.86   10.23   1
  -3  -4   0  136.44    9.39   1
  -3   4   0  143.99    7.88   2
  -3  -4   0  157.99    8.96   1
   3   4   0  142.01    9.09   1
   3   4   0  144.74    9.15   1
  -4   4   0  385.91   24.63   1
   4  -4   0  385.41   22.24   1
   4   4   0  386.28   26.67   1
  -4  -4   0  388.45   22.19   1
  -4  -4   0  423.29   25.43   1
  -4   4   0  383.04   22.94   2
  -4   4   0  318.51   30.70   1
   5  -4   0  104.79    9.12   1
  -5  -4   0  101.06    7.41   1
   5   4   0   97.34    7.42   1
  -5  -4   0   99.92    6.82   1
  -5   4   0   82.18    8.53   1
  -5   4   0  103.60    6.61   2
  -6  -4   0   69.49    4.67   1
   6  -4   0   59.04    6.71   1
  -6   4   0   57.73    5.33   1
  -7   4   0  169.31   11.55   1
   7  -4   0  159.17   18.99   1
  -7  -4   0  159.56   13.83   1
  -8  -4   0    3.79    1.84   1
  -8   4   0    0.32    2.20   1
   0  -5   0   -0.04    0.88   1
   0  -5   0    1.43    0.95   1
   0   5   0    0.61    1.63   1
   0   5   0   -0.97    1.47   1
  -1   5   0  441.86   31.68   1
  -1  -5   0  519.89   30.31   1
   1   5   0  503.49   37.10   1
   1   5   0  521.06   30.13   1
  -1   5   0  539.79   30.44   1
   1  -5   0  519.30   29.85   1
  -2   5   0  508.19   29.48   1
   2   5   0  479.26   28.81   1
   2  -5   0  521.66   27.05   1
   2  -5   0  397.98   30.01   1
  -2   5   0  385.29   33.37   1
  -2  -5   0  489.88   28.16   1
  -3   5   0  158.16   10.06   1
   3  -5   0  128.83    9.54   1
  -3  -5   0  154.97    8.66   1
  -3   5   0  129.60    9.57   1
   3   5   0  151.48   10.29   1
   3   5   0  154.00    8.31   2
  -3   5   0  124.67    7.93   2
   4  -5   0  181.96   11.33   1
   4   5   0  173.12   13.80   1
  -4   5   0  177.10   10.65   2
  -4   5   0  169.62   12.29   1
  -4  -5   0  160.59   12.73   1
  -4  -5   0  168.26    9.75   1
  -5  -5   0  108.88    8.52   1
  -5  -5   0  111.40    7.66   1
   5  -5   0  121.55    9.59   1
  -5   5   0  128.12    8.67   1
  -5   5   0  132.84    8.15   2
   6  -5   0  643.79   43.13   1
  -6  -5   0  638.57   43.00   1
  -6   5   0  692.09   42.26   1
  -6   5   0  630.06   47.65   2
  -7   5   0   57.89    6.95   1
  -7  -5   0   49.19    4.16   1
   7  -5   0   54.39    6.45   1
  -8   5   0   22.23    4.37   1
  -8  -5   0   24.57    3.51   1
   0   6   0 1729.91  106.62   1
   0   6   0 1780.83   96.17   1
   0  -6   0 1698.96   96.09   1
   0  -6   0 1745.72   98.03   1
  -1  -6   0  305.09   16.67   1
   1   6   0  307.62   16.79   1
   1   6   0  301.73   21.26   1
  -1   6   0  310.72   18.69   1
  -1   6   0  308.24   19.36   1
   1  -6   0  321.37   20.04   1
   1  -6   0  302.86   17.60   1
   2  -6   0   -3.73    2.17   1
  -2  -6   0   -1.32    0.32   1
   2   6   0   -1.21    0.43   1
  -2   6   0   -2.42    1.99   1
  -2   6   0    0.26    2.44   1
  -3   6   0    2.45    1.87   1
  -3  -6   0   -0.09    0.54   1
   3   6   0   -0.16    0.65   2
   3  -6   0   -0.62    1.69   1
  -3   6   0   -0.33    1.21   2
   3   6   0    1.12    0.79   1
   4  -6   0    1.44    1.85   1
  -4   6   0    0.97    2.06   1
  -4  -6   0    1.77    0.90   1
  -5   6   0   87.26    6.15   2
  -5  -6   0   96.50    5.99   1
  -5  -6   0   88.06    6.57   1
   5  -6   0   97.80    6.64   1
  -6  -6   0  392.52   29.64   1
  -6   6   0  408.48   29.74   2
  -6   6   0  377.54   23.03   1
   6  -6   0  298.61   32.69   1
   7  -6   0   66.95    7.39   1
  -7  -6   0   65.84    5.69   1
  -7   6   0   65.19    5.91   1
  -8   6   0   -0.03    2.96   1
   0  -7   0   -0.53    1.40   1
   0  -7   0    0.43    1.05   1
   0   7   0    0.29    1.18   1
   0   7   0    2.10    0.99   1
   1   7   0  188.41   11.35   1
   1  -7   0  198.81   12.36   1
  -1   7   0  206.58   12.28   1
  -1   7   0  207.32   12.88   1
   1  -7   0  192.61   11.92   1
  -1  -7   0  177.25   11.41   1
   1   7   0  189.28   10.78   1
   2  -7   0   55.94    5.41   1
  -2  -7   0   58.53    3.97   1
   2   7   0   58.28    4.03   1
  -2   7   0   51.66    5.27   1
  -2  -7   0   58.93    3.47   1
  -3  -7   0   10.16    0.98   1
  -3   7   0    9.98    3.63   1
   3  -7   0   15.95    3.24   1
   3   7   0   10.74    0.90   1
  -4   7   0  222.22   14.47   1
   4   7   0  230.75   16.83   1
  -4   7   0  219.57   12.51   2
  -4  -7   0  220.44   12.88   1
   4   7   0  218.05   12.58   2
   4   7   0  217.64   12.20   2
   4  -7   0  241.49   16.11   1
   5  -7   0  844.69   53.67   1
  -5   7   0  934.44   54.97   1
  -5  -7   0  850.42   75.86   1
  -5   7   0  835.09   61.83   2
  -5  -7   0  839.36   54.18   1
  -6   7   0    0.11    1.86   1
  -6   7   0    4.12    1.31   2
  -6  -7   0    1.89    1.11   1
   6  -7   0   -0.04    2.01   1
  -7  -7   0    5.25    1.97   1
  -7   7   0   -1.97    2.54   1
   7  -7   0    2.01    2.09   1
  -8   7   0   83.47    8.32   1
   0   8   0 4497.82  259.23   1
   0  -8   0 4415.50  256.91   1
   0  -8   0 4538.69  247.98   1
   0   8   0 4533.33  290.96   1
   1   8   0  669.78   37.99   1
   1   8   0  707.53   39.58   1
   1  -8   0  642.65   37.30   1
  -1  -8   0  676.33   43.74   1
  -1   8   0  679.82   40.31   1
   1  -8   0  680.76   39.88   1
  -1   8   0  640.93   40.33   1
   2  -8   0   19.41    3.77   1
  -2   8   0   20.09    3.76   1
  -2   8   0   18.28    3.01   1
   2   8   0   22.28    1.38   1
   2  -8   0   17.37    2.75   1
  -2  -8   0   24.52    1.46   1
   2   8   0   22.97    1.53   1
  -2  -8   0   19.79    1.34   1
   3   8   0   28.66    2.08   1
  -3  -8   0   31.23    1.83   1
  -3  -8   0   27.85    1.85   1
  -3   8   0   20.20    4.14   1
  -3   8   0   26.64    2.78   2
   3  -8   0   30.45    4.16   1
   4  -8   0   86.91    9.54   1
  -4  -8   0  102.74    6.42   1
   4   8   0  100.45    6.03   2
   4   8   0  105.87    6.67   1
   4   8   0   98.40    6.01   2
  -4   8   0   98.22    7.01   2
  -4   8   0  100.36    7.10   1
  -5   8   0   18.70    3.69   1
   5  -8   0   13.50    3.92   1
  -6   8   0   73.85    7.99   1
  -6   8   0   72.49    5.88   2
  -6  -8   0   76.57    5.79   1
   6  -8   0   79.62    7.89   1
   7  -8   0   51.50    5.89   1
  -7  -8   0   47.18    4.57   1
  -7   8   0   52.62    6.39   1
  -8   8   0   14.41    3.39   1
   0  -9   0    0.72    2.30   1
   0   9   0    2.62    1.07   1
   0  -9   0   -2.00    2.01   1
   1  -9   0 1462.01   91.50   1
   1   9   0 1528.29   93.98   1
  -1   9   0 1529.13   90.37   1
  -1   9   0 1547.96  104.34   1
  -1  -9   0 1553.21   87.24   1
   1  -9   0 1469.66   83.14   1
   1   9   0 1511.99   87.69   1
   2   9   0  982.39   62.86   1
   2   9   0 1056.43   63.55   1
   2  -9   0 1037.29   60.57   1
  -2  -9   0 1046.58   60.29   1
  -3   9   0   85.22    7.18   1
   3   9   0   86.04    5.22   1
   3  -9   0   84.63    7.86   1
  -3  -9   0   91.52    5.05   1
  -3  -9   0   87.90    4.73   1
  -3   9   0   82.09    5.55   2
   4   9   0  484.01   26.61   2
  -4   9   0  470.11   28.51   1
   4   9   0  460.96   29.94   2
  -4  -9   0  475.80   26.79   1
  -4   9   0  486.23   26.32   2
   4   9   0  493.62   39.46   1
   4  -9   0  406.44   29.39   1
  -4  -9   0  479.62   28.95   1
  -5   9   0    9.52    2.02   2
  -5  -9   0    7.36    0.90   1
  -5   9   0    9.75    2.98   1
   5  -9   0   11.85    2.82   1
  -6  -9   0   19.46    1.83   1
  -6   9   0   14.82    3.01   1
  -6   9   0   13.60    1.97   2
   6  -9   0   13.64    4.38   1
   7  -9   0   35.24    7.23   1
  -7   9   0   42.62    5.01   1
   0 -10   0  378.65   28.26   1
   0  10   0  444.53   25.15   1
   0 -10   0  392.15   25.28   1
   0  10   0  448.08   25.88   1
   1  10   0 1153.95   69.14   1
  -1  10   0 1169.55   86.19   1
   1 -10   0 1165.13   64.72   1
   1 -10   0 1096.83   67.97   1
  -1 -10   0 1233.26   65.20   1
   1  10   0 1199.35   70.12   1
  -1  10   0 1179.08   70.17   1
   2  10   0  705.25   45.73   1
  -2 -10   0  675.54   42.25   1
   2  10   0  668.80   40.54   1
   2 -10   0  710.84   39.05   1
  -2  10   0  695.25   41.13   1
  -3  10   0  363.20   20.26   2
   3 -10   0  344.00   23.68   1
  -3  10   0  369.54   22.94   1
   4  10   0    3.66    0.83   2
  -4 -10   0    3.91    0.50   1
  -4 -10   0    5.02    0.56   1
  -4  10   0    7.57    1.97   2
   4  10   0    5.58    1.18   2
  -5 -10   0   38.64    2.76   1
  -5  10   0   36.11    3.64   2
  -5  10   0   36.90    6.62   1
  -5 -10   0   43.06    3.11   1
  -6 -10   0  386.50   28.70   1
  -6  10   0  400.21   27.26   2
  -6  10   0  408.22   27.86   1
   6 -10   0  391.81   26.40   1
  -7  10   0   26.84    5.27   1
   7 -10   0   37.61    5.47   1
   0  11   0    0.82    1.33   1
   0 -11   0   -0.17    1.51   1
   0  11   0    0.68    1.79   1
  -1 -11   0 2017.81  128.30   1
  -1  11   0 1801.54  132.19   1
   1 -11   0 1612.03  136.16   1
   1 -11   0 1920.60  111.50   1
   1  11   0 2007.72  106.48   1
   1  11   0 1913.24  155.63   1
  -2  11   0    9.00    2.00   1
   2 -11   0    8.48    2.65   1
   2  11   0    4.89    0.63   1
  -2 -11   0    5.41    0.79   1
   2  11   0    6.24    0.52   1
  -3  11   0   36.13    3.83   2
  -3  11   0   42.12    5.40   1
   3 -11   0   36.14    4.62   1
  -4  11   0   62.28    5.75   1
   4  11   0   59.31    4.84   2
  -4  11   0   56.37    4.44   2
   4 -11   0   59.40    5.07   1
   4  11   0   61.36    5.62   2
  -5  11   0    0.33    2.02   1
   5 -11   0   -2.61    2.36   1
  -6  11   0    4.88    2.97   1
  -6  11   0    5.56    2.12   2
   7 -11   0   39.68    5.30   1
   0 -12   0   26.50    3.59   1
   0 -12   0   23.55    3.08   1
   1  12   0 1513.69  109.65   1
   1  12   0 1651.12   97.30   1
  -1  12   0 1674.17  105.37   1
  -1 -12   0 1606.76   91.74   1
   1 -12   0 1655.84   95.10   1
   1 -12   0 1520.12  112.13   1
   2 -12   0   49.26    4.64   1
   2  12   0   52.63    3.29   1
  -2 -12   0   48.95    3.49   1
  -2  12   0   49.26    4.70   1
   2  12   0   49.48    3.05   1
  -3  12   0    5.10    2.72   2
   3 -12   0   -0.63    2.00   1
  -3  12   0    1.27    3.29   1
  -4  12   0 1102.20   68.58   1
   4 -12   0 1087.29   65.29   1
   4  12   0 1160.87   76.86   2
  -4  12   0 1139.93   66.04   2
  -5  12   0    6.22    2.78   1
   5 -12   0    8.16    3.47   1
  -6  12   0  376.23   22.78   2
  -6  12   0  389.62   21.82   1
   6 -12   0  367.47   26.62   1
   7 -12   0   13.14    3.41   1
  -7  12   0   14.26    5.00   1
   0 -13   0   -0.90    2.00   1
   0 -13   0    2.29    1.32   1
   0  13   0    3.21    1.94   1
   1  13   0  164.12   11.77   1
  -1 -13   0  194.23   11.67   1
   1 -13   0  184.64   11.69   1
   1 -13   0  162.68   13.14   1
  -1  13   0  200.76   11.89   1
   1  13   0  177.49   12.86   1
   2 -13   0  134.53    8.63   1
  -2  13   0  136.40   10.21   1
   2  13   0  127.80    8.39   1
   2  13   0  122.42    8.51   1
  -2 -13   0  121.44    7.82   1
   3 -13   0    5.52    2.36   1
  -3  13   0   -1.29    2.50   2
  -3  13   0    1.72    2.30   1
   4 -13   0  331.70   20.41   1
  -4  13   0  345.38   22.22   1
   4  13   0  369.61   22.20   2
  -4  13   0  347.65   22.72   2
  -5  13   0   32.42    3.50   2
  -5  13   0   37.82    4.15   1
   5 -13   0   39.28    4.61   1
  -6  13   0   55.24    7.10   1
  -6  13   0   57.28    5.37   2
   6 -13   0   67.49    6.50   1
   7 -13   0    1.43    3.57   1
  -7  13   0    2.73    5.03   1
   0 -14   0  222.14   13.20   1
   0  14   0  203.52   15.07   1
   0 -14   0  202.90   14.89   1
   1  14   0    0.42    1.18   1
   1 -14   0    1.37    1.20   1
  -1  14   0    0.12    2.20   1
  -2 -14   0    3.30    0.99   1
  -2  14   0    2.80    2.55   1
   2  14   0    2.61    0.50   1
   2 -14   0    4.10    2.54   1
   2  14   0    3.52    0.78   1
  -3  14   0    4.72    2.74   1
  -3  14   0    6.90    2.57   2
   4 -14   0  152.91   13.75   1
   4  14   0  144.47   10.15   2
  -4  14   0  147.95   11.53   1
  -4  14   0  148.16    8.65   2
  -5  14   0   36.60    4.49   1
   5 -14   0   34.21    4.45   1
  -5  14   0   30.01    4.39   2
  -6  14   0   13.96    3.20   2
  -6  14   0    9.02    4.65   1
  -7  14   0   11.90    4.18   1
   7 -14   0   12.59    4.64   1
   0 -15   0   -0.98    1.16   1
   0  15   0    0.93    1.25   1
   1 -15   0    1.28    1.75   1
  -1  15   0    1.95    1.56   1
  -1 -15   0   -0.65    1.44   1
   1 -15   0    1.50    1.23   1
   2 -15   0  510.31   41.30   1
  -2 -15   0  573.08   36.96   1
  -2  15   0  501.67   37.45   1
   2  15   0  581.17   43.83   1
   2  15   0  586.79   39.35   1
  -3  15   0   -0.95    1.64   2
  -3  15   0    0.88    3.29   1
  -4  15   0   61.32    5.67   2
  -4  15   0   64.64    7.29   1
   4 -15   0   50.62    4.84   1
   4  15   0   51.15    4.08   2
  -5  15   0   40.60    4.50   1
   5 -15   0   44.89    4.69   1
  -6  15   0  490.81   36.91   1
  -6  15   0  441.66   38.36   2
   6 -15   0  454.09   36.07   1
  -7  15   0   26.06    5.19   1
   7 -15   0   18.30    4.97   1
   0  16   0  206.48   15.19   1
   0 -16   0  224.17   18.94   1
   0 -16   0  228.50   16.15   1
  -1  16   0    6.71    2.09   1
  -1 -16   0    6.23    1.60   1
   1 -16   0    7.01    3.01   1
   1  16   0    6.70    1.13   1
   1 -16   0    7.85    2.13   1
   2  16   0   39.24    3.10   1
  -2  16   0   40.43    5.17   1
  -2 -16   0   33.54    3.10   1
  -3  16   0  139.05   11.42   1
  -3  16   0  134.77   11.59   2
   3 -16   0  139.93    9.66   1
   4 -16   0   16.63    3.11   1
  -4  16   0   14.39    3.99   1
  -4  16   0   15.39    3.98   2
  -5  16   0   57.28    5.14   2
   5 -16   0   55.16    8.34   1
  -5  16   0   55.37    5.65   1
   6 -16   0  132.83   11.55   1
  -6  16   0  158.09   11.67   1
  -6  16   0  141.31   10.60   2
  -7  16   0   75.49    8.53   1
   7 -16   0   65.57    9.02   1
   0  17   0   -0.09    1.24   1
   0 -17   0    1.01    1.04   1
   0 -17   0    0.32    1.83   1
   1  17   0   58.75    4.51   1
  -1 -17   0   60.47    4.79   1
   1 -17   0   53.64    6.11   1
   1 -17   0   47.62    5.44   1
  -1  17   0   56.70    6.60   1
   2  17   0  588.27   40.82   1
  -2  17   0  560.01   39.26   1
   2 -17   0  622.46   41.65   1
  -2 -17   0  586.45   37.64   1
   3  17   0  579.96   42.14   2
  -3  17   0  630.85   35.94   2
   3 -17   0  612.45   34.09   1
  -3  17   0  594.67   36.73   1
  -4  17   0   35.12    4.22   1
   4 -17   0   30.05    6.01   1
  -4  17   0   31.37    4.85   2
   5 -17   0   26.73    5.33   1
  -5  17   0   27.02    3.45   2
  -5  17   0   30.30    5.19   1
  -6  17   0   -1.00    3.69   1
   0 -18   0   12.02    3.18   1
   0  18   0   14.05    2.19   1
  -1  18   0   -2.07    1.53   1
   1  18   0   -2.15    1.64   1
   1 -18   0   -2.29    1.59   1
  -2 -18   0   29.91    2.83   1
   2  18   0   29.75    2.62   1
  -2  18   0   35.91    3.90   1
  -3  18   0   71.63    6.96   2
  -3  18   0   76.71    6.89   1
   3  18   0   68.31    5.93   2
   4 -18   0   18.55    3.48   1
  -4  18   0   30.39    5.47   1
   4  18   0   21.23    3.00   2
   5 -18   0    6.29    3.57   1
  -5  18   0   -0.87    2.61   1
  -6  18   0   18.35    3.94   1
   6 -18   0   15.46    4.44   1
   0 -19   0    2.75    2.48   1
   0  19   0    3.34    1.98   1
  -1  19   0  103.67    8.89   1
   1  19   0  113.57    8.67   1
  -1 -19   0  107.60    7.55   1
   1 -19   0  113.17    9.34   1
  -2 -19   0   83.22    5.10   1
   2 -19   0   79.15    6.43   1
  -2  19   0   71.84    6.49   2
  -2  19   0   67.01    7.11   1
   3 -19   0   -5.39    2.94   1
  -3  19   0   -1.56    2.22   2
  -3  19   0    2.83    3.41   1
   4 -19   0   45.02    6.10   1
  -4  19   0   43.36    5.17   1
  -4  19   0   43.15    4.99   2
  -5  19   0    3.50    2.18   2
   5 -19   0   -3.07    2.38   1
  -5  19   0   -2.77    2.36   1
  -6  19   0    4.48    2.22   2
  -6  19   0    2.37    3.85   1
   0 -20   0  843.11   54.15   1
   0  20   0  779.08   64.60   1
   1 -20   0   16.50    4.09   1
  -1  20   0   17.07    3.09   1
  -1 -20   0   12.61    2.80   1
   1  20   0   15.68    2.09   1
   2 -20   0   63.19    6.52   1
  -2 -20   0   52.11    4.50   1
  -2  20   0   55.99    6.31   2
  -2  20   0   49.99    6.60   1
  -3  20   0    4.08    2.71   1
   3  20   0   -2.77    2.32   2
   3 -20   0    2.66    2.36   1
  -3  20   0   -1.34    3.29   2
   4  20   0   12.05    2.14   2
  -4  20   0   12.16    3.51   2
   4 -20   0   13.13    5.16   1
  -5  20   0  141.50   10.46   1
  -5  20   0  113.20    9.47   2
   5 -20   0  117.22   11.52   1
  -6  20   0   -2.72    2.16   2
   6 -20   0    1.86    3.37   1
   0 -21   0    6.63    3.61   1
  -1  21   0    5.70    2.40   1
  -1 -21   0    2.68    1.88   1
   1 -21   0    6.81    3.42   1
  -1  21   0    3.04    2.22   2
   2  21   0   16.32    3.40   2
   2 -21   0   18.84    3.17   1
  -2  21   0   19.39    3.12   1
  -3  21   0    1.81    2.36   2
   3  21   0    2.32    1.70   2
   3 -21   0    2.01    4.26   1
  -3  21   0    6.58    3.45   1
  -4  21   0    2.83    2.57   1
  -4  21   0    4.70    3.54   2
   4  21   0    3.84    1.86   2
   5 -21   0   46.68    5.26   1
  -5  21   0   37.79    5.21   2
  -5  21   0   31.83    5.26   1
   0 -22   0   30.90    3.90   1
   0  22   0   38.01    5.60   1
   0  22   0   28.94    4.28   2
  -1  22   0  290.94   22.62   1
  -1  22   0  253.73   20.14   2
   1  22   0  339.50   18.46   2
  -1 -22   0  303.67   20.42   1
   1 -22   0  334.62   19.97   1
  -2  22   0    5.67    2.30   1
  -2  22   0   11.54    4.34   2
   2  22   0    2.17    2.04   2
   2 -22   0    6.24    4.68   1
   3 -22   0  121.46   12.75   1
   3  22   0  123.29   11.55   2
  -3  22   0  124.97   10.62   1
  -3  22   0  142.68   10.74   2
   4  22   0    6.32    2.35   2
   4 -22   0   -5.18    4.76   1
  -4  22   0    2.50    3.50   1
  -4  22   0    2.15    2.76   2
  -5  22   0   21.70    4.75   2
   5 -22   0   16.63    4.12   1
  -5  22   0   21.41    4.84   1
   0  23   0   12.55    3.53   2
  -1  23   0    3.55    2.18   1
  -1  23   0    6.70    2.99   2
   1  23   0   13.44    4.27   2
  -1 -23   0    6.24    2.08   1
   2  23   0  116.77    9.50   2
  -2  23   0  113.38   12.00   2
  -2  23   0  102.68    9.45   1
  -2 -23   0  105.28   10.04   1
   2 -23   0  110.94   11.31   1
   3 -23   0   85.29    9.94   1
  -3  23   0   73.80    8.10   1
  -3  23   0   84.51    8.05   2
  -4  23   0   23.59    3.82   2
   4  23   0   22.48    4.00   2
  -4  23   0   34.39    4.46   1
   4 -23   0   30.93    4.34   1
  -5  23   0   54.83    6.29   2
  -5  23   0   56.71    6.94   1
   5 -23   0   54.69    6.15   1
   0 -24   0   94.21    9.06   1
   0  24   0   84.40    8.48   2
   1 -24   0   -2.10    2.33   1
   1  24   0    2.35    2.30   2
  -1  24   0   -4.77    3.35   2
  -2 -24   0    0.64    1.03   1
  -2  24   0    2.59    2.77   1
  -2  24   0    7.71    3.98   2
   2 -24   0    0.49    2.71   1
   2  24   0    5.22    2.26   2
   3  24   0   -0.15    1.92   2
  -3  24   0    0.29    3.27   1
   3 -24   0   -0.28    2.50   1
  -3  24   0   -0.91    2.23   2
  -4  24   0    8.73    4.81   2
   4 -24   0   11.13    5.18   1
  -4  24   0    6.23    3.89   1
   0 -25   0    0.23    2.79   1
  -1 -25   0   14.15    3.14   1
   1 -25   0   15.86    3.63   1
  -1  25   0   23.58    4.51   2
   2  25   0    3.36    2.52   2
  -2  25   0    0.39    1.98   1
   2 -25   0    0.09    3.21   1
  -2  25   0    6.95    3.09   2
   3 -25   0   17.78    4.58   1
  -3  25   0   10.89    4.04   2
  -3  25   0   15.19    3.22   1
   4 -25   0   94.15   12.18   1
  -4  25   0   89.79   10.51   2
   0  26   0    3.14    3.82   2
   0 -26   0    1.42    2.03   1
  -1  26   0  415.55   26.00   2
  -1 -26   0  406.00   32.88   1
   1  26   0  477.36   27.98   2
   1 -26   0  406.84   28.98   1
   2 -26   0  230.38   21.35   1
  -2  26   0  209.07   16.05   2
   2  26   0  235.59   18.14   2
   3  26   0   22.74    4.36   2
  -3  26   0   29.72    4.35   2
  -4  26   0   32.25    6.73   1
   4 -26   0   29.22    5.47   1
  -4  26   0   24.85    6.03   2
   0  27   0    7.68    3.15   2
   0 -27   0    9.04    2.54   1
   1  27   0   37.12    4.72   2
   1 -27   0   51.35    6.41   1
  -1 -27   0   38.17    4.95   1
  -2  27   0  347.80   27.01   2
   2  27   0  420.13   41.82   2
   2 -27   0  388.06   28.05   1
   3  27   0   28.06    4.80   2
  -3  27   0   32.78    4.56   2
   0 -28   0    2.51    1.92   1
   0  28   0   -0.04    2.59   2
  -1  28   0   -1.39    2.67   2
   1 -28   0   -1.94    3.25   1
   1  28   0    3.33    2.55   2
  -1 -28   0    0.96    1.42   1
   2 -28   0  101.87   11.06   1
  -2  28   0  123.33   11.79   2
   2  28   0   95.35   11.21   2
   0  29   0    3.90    5.10   2
  -1 -29   0   12.24    3.93   1
  -8   0   1    0.30    2.62   1
  -7   0   1   17.76    3.34   1
  -6   0   1    3.37    3.29   1
   6   0  -1   -0.27    2.06   1
  -5   0   1  919.16   74.14   1
  -5   0   1  937.36   53.84   1
   5   0  -1  893.57   58.53   1
  -4   0   1    0.42    1.17   1
  -4   0   1    0.40    0.35   2
   4   0  -1   -1.31    1.07   1
   3   0  -1 3573.51  239.84   1
   3   0  -1 3140.82  248.03   1
  -3   0   1 3360.37  227.52   1
  -3   0   1 3659.56  195.28   2
  -3   0   1 3268.86  254.39   1
   2   0  -1    0.46    1.42   1
  -2   0   1   -2.85    1.56   1
   2   0  -1   -0.94    1.11   1
  -2   0   1   -1.89    0.53   2
   1   0  -1 4206.29  292.26   1
  -1   0  -1  228.34   13.22   1
   1   0   1  223.94   12.01   2
  -1   0  -1  217.44   12.45   2
   1   0   1  225.12   12.59   1
  -1   0  -1  220.42   14.55   1
   2   0   1   -0.96    0.91   1
  -2   0  -1   -1.79    0.80   2
   2   0   1   -0.25    0.98   1
   2   0   1   -0.83    0.62   2
  -2   0  -1   -0.48    1.36   1
   3   0   1  365.29   23.40   2
   3   0   1  414.89   24.78   1
  -3   0  -1  367.60   21.04   2
  -3   0  -1  328.10   26.96   1
  -3   0  -1  381.45   21.42   1
  -4   0  -1   -2.11    1.32   1
   4   0   1   -2.85    1.82   1
  -4   0  -1   -1.13    1.09   1
  -4   0  -1    0.58    0.79   2
  -5   0  -1  367.86   26.07   1
  -5   0  -1  354.50   23.30   2
  -5   0  -1  355.66   31.22   1
   5   0   1  349.09   33.42   1
   6   0   1    0.48    1.31   1
  -6   0  -1    0.10    1.78   1
  -7   0  -1  125.47    9.65   1
  -8   0  -1    2.23    1.68   1
  -8   1   1    5.71    3.12   1
  -8  -1   1   11.12    2.36   1
  -7  -1   1   65.66    6.26   1
  -7   1   1   74.65    7.71   1
   6   1  -1  174.03   12.89   1
   6  -1  -1  181.48   15.22   1
  -6   1   1  192.12   12.43   1
  -6  -1   1  198.09   13.90   1
  -5   1   1   56.85    4.38   2
  -5   1   1   58.73    3.80   2
  -5   1   1   58.30    5.86   1
  -5  -1   1   63.00    5.20   1
   5   1  -1   72.28    5.16   1
  -5   1   1   63.91    5.44   1
   5  -1  -1   55.63    4.81   1
  -4  -1   1 1105.26   67.26   1
  -4  -1   1  955.95   76.67   1
  -4   1   1 1104.55   65.45   1
  -4   1   1 1002.27   81.76   1
  -4   1   1 1105.81   63.36   2
  -4   1   1 1125.42   70.32   2
   4   1  -1 1046.68   67.54   1
   4  -1  -1 1172.70   65.35   1
  -3  -1   1  359.12   21.67   1
  -3  -1   1  316.66   24.90   1
   3  -1  -1  373.36   24.95   1
   3  -1  -1  375.90   21.26   1
  -3   1   1  386.80   24.03   1
   3   1  -1  384.57   22.67   1
   3   1  -1  333.44   29.00   1
  -3  -1   1  391.57   20.88   2
  -3   1   1  372.48   22.12   1
   2  -1  -1 1233.97  101.09   1
  -2  -1   1 1467.51   83.82   2
  -2   1   1 1412.08   83.94   1
   2   1  -1 1475.41   97.43   1
  -2   1   1 1474.36   90.43   1
  -2  -1   1 1498.98   92.97   1
   2  -1  -1 1536.01   86.13   1
  -2  -1   1 1447.73   82.82   1
   2   1  -1 1552.95   83.80   1
  -1   1   1 1763.38  100.64   2
   1   1  -1 1658.37  100.94   1
   1  -1  -1 1615.60  110.90   1
  -1   1   1 1783.04  100.06   1
  -1  -1   1 1723.63  100.31   2
  -1  -1   1 1783.82  103.11   1
   1   1  -1 1780.90   99.46   2
   1   1   1 1383.49   70.63   2
   1  -1   1 1365.43   72.42   2
   1  -1   1 1477.07   77.25   1
  -1  -1  -1 1437.40   76.95   1
   1  -1   1 1188.09   85.62   1
  -1  -1  -1 1435.28   75.33   2
  -1  -1  -1 1376.09   75.51   1
  -1   1  -1 1383.58   76.43   2
   1   1   1 1416.75   78.89   1
  -1   1  -1 1415.11   83.76   1
  -2  -1  -1  141.94    7.42   2
  -2   1  -1  130.15    8.82   1
   2   1   1  163.09    9.36   1
   2  -1   1  126.65    8.28   1
   2  -1   1  138.22    7.71   2
   2   1   1  153.92    9.39   1
  -2  -1  -1  139.94   10.19   1
  -2  -1  -1  151.24    9.30   1
  -2   1  -1  135.93    8.46   1
   2  -1   1  133.06   10.65   1
   2   1   1  140.38    7.67   2
  -2   1  -1  134.00    8.27   2
   3  -1   1   81.69    5.45   2
  -3  -1  -1   89.85    5.57   2
   3   1   1   82.48    5.47   2
  -3  -1  -1   89.24    6.22   1
  -3   1  -1   82.68    6.20   1
  -3   1  -1   86.96    4.93   2
  -3   1  -1   89.17    5.72   1
  -3  -1  -1   88.11    6.42   1
   3   1   1   93.80    5.55   1
   3  -1   1   84.72    5.81   1
  -4  -1  -1   81.58    5.67   2
   4   1   1   80.31    5.84   1
  -4   1  -1   80.89    5.39   2
  -4   1  -1   78.82    6.84   1
  -4  -1  -1   78.04    7.89   1
  -4   1  -1   88.99    6.59   1
   4  -1   1   88.16    5.78   1
  -4  -1  -1   73.58    5.70   1
   5  -1   1  163.76   11.22   1
  -5   1  -1  149.90   11.88   2
   5   1   1  147.60   11.45   1
  -5   1  -1  165.44   11.29   1
  -5  -1  -1  162.83   10.89   2
  -5  -1  -1  149.21   11.05   1
  -5  -1  -1  151.27   18.07   1
   6  -1   1    2.40    2.43   1
   6   1   1   -0.63    2.22   1
  -6   1  -1    2.73    2.93   1
  -7  -1  -1   81.10    8.40   1
  -7   1  -1   60.16    6.99   1
  -8  -1  -1   19.21    3.63   1
  -8   1  -1   13.17    3.37   1
  -8   2   1   -0.16    2.73   1
  -7   2   1   -1.16    2.54   1
  -7  -2   1   -1.16    2.24   1
  -6   2   1   33.68    3.66   1
  -6  -2   1   30.11    3.18   1
   6  -2  -1   28.30    4.09   1
   6   2  -1   29.69    3.49   1
  -5  -2   1   77.03    5.79   1
  -5  -2   1   72.75    6.69   1
  -5   2   1   65.24    5.58   1
   5  -2  -1   61.97    6.36   1
  -5   2   1   70.80    5.26   2
  -5   2   1   66.73    4.97   2
  -5   2   1   81.19    5.57   1
   5   2  -1   75.17    6.11   1
   4  -2  -1  716.87   41.40   1
   4   2  -1  677.57   41.80   1
  -4   2   1  741.37   47.53   1
  -4   2   1  662.35   39.36   1
  -4   2   1  710.45   39.73   2
  -4  -2   1  681.82   41.77   1
  -4  -2   1  637.21   42.86   1
   3  -2  -1  121.43    8.63   1
   3  -2  -1  130.37    8.26   1
  -3  -2   1  141.78    7.83   1
  -3   2   1  131.12    8.06   1
  -3  -2   1  146.96    7.85   1
  -3   2   1  128.53    8.47   1
   3   2  -1  143.51    8.90   1
   3   2  -1  131.51    7.34   1
  -2  -2   1  153.17    8.89   1
  -2  -2   1  163.45    9.05   1
  -2  -2   1  152.33   19.33   2
   2   2  -1  140.58    8.43   1
  -2   2   1  150.02   10.10   1
   2  -2  -1  141.43   11.26   1
   2   2  -1  148.54    8.75   2
  -1  -2   1 3644.74  212.93   2
  -1   2   1 2957.97  207.19   1
   1  -2  -1 2926.55  219.32   1
   1   2  -1 3530.79  192.89   2
  -1   2   1 3600.25  200.30   1
   0   2   1   15.68    2.17   1
   0   2   1   16.48    1.61   2
   0  -2  -1   16.29    1.92   1
   0   2  -1   13.84    1.88   2
   0  -2   1   16.36    1.71   1
   0   2  -1   19.14    2.06   1
   0   2  -1   15.85    1.85   1
   0  -2   1   17.19    2.08   2
   1  -2   1    0.43    1.44   1
  -1   2  -1    0.91    1.09   2
   1  -2   1    0.72    0.96   2
  -1  -2  -1    0.85    0.94   1
   1   2   1    0.74    0.55   1
  -1   2  -1    1.44    1.24   1
  -1  -2  -1    1.95    1.41   2
  -1   2  -1    2.47    1.13   1
   1  -2   1   -0.11    1.01   1
   1   2   1    0.67    0.90   2
  -2  -2  -1   58.28    3.88   2
   2  -2   1   64.55    4.10   2
   2  -2   1   67.50    6.62   1
  -2   2  -1   67.58    9.08   1
  -2   2  -1   59.84    4.05   2
  -2  -2  -1   65.57    3.90   1
  -2  -2  -1   60.02    5.12   1
   2   2   1   61.19    3.94   2
   2  -2   1   64.31    4.99   1
   2   2   1   61.69    4.56   1
  -2   2  -1   66.80    6.04   1
   3  -2   1  123.10    8.40   1
   3   2   1   99.24    7.40   1
  -3   2  -1  115.67    7.12   1
  -3   2  -1  123.49    7.33   1
   3  -2   1  116.88    7.24   2
   3   2   1  104.49    6.44   2
  -3   2  -1  118.18    6.77   2
   3   2   1  105.78    8.25   1
  -3  -2  -1  107.75    6.51   1
  -3  -2  -1  101.49    6.77   2
  -3  -2  -1  111.28    7.31   1
   4   2   1   74.72    5.04   2
  -4  -2  -1   56.25    5.89   1
  -4   2  -1   71.74    5.44   1
  -4  -2  -1   71.72    4.42   2
  -4  -2  -1   78.36    5.42   1
   4  -2   1   67.12    4.72   1
  -4   2  -1   66.23    4.27   2
   4   2   1   68.06    5.16   1
   5  -2   1  420.46   25.37   1
  -5   2  -1  410.96   23.16   2
  -5   2  -1  395.93   25.29   1
   5   2   1  337.44   31.06   1
  -5  -2  -1  382.95   32.19   1
  -5  -2  -1  367.19   24.94   1
  -6  -2  -1  308.19   19.74   1
  -6   2  -1  299.03   17.62   1
   6  -2   1  299.38   20.89   1
  -7  -2  -1   10.34    2.35   1
  -8   2  -1    4.02    3.37   1
  -8  -3   1    5.23    1.51   1
  -8   3   1   10.82    3.64   1
  -7  -3   1  122.36   10.17   1
   7  -3  -1  138.33   11.09   1
  -7   3   1  146.46    9.69   1
  -6  -3   1   17.64    2.31   1
   6  -3  -1   22.42    3.73   1
   6   3  -1   16.97    2.43   1
  -5   3   1   83.47    6.33   1
   5   3  -1   71.40    5.55   1
  -5  -3   1   84.54    7.46   1
  -5  -3   1   77.43    5.08   1
  -5   3   1   81.61    5.29   2
   5  -3  -1   79.72    6.41   1
  -4  -3   1   13.57    2.23   1
   4  -3  -1   13.88    3.26   1
   4   3  -1   11.44    1.65   1
  -4  -3   1   15.17    1.70   1
   3   3  -1  679.28   41.41   1
  -3   3   1  686.79   37.35   1
  -3  -3   1  657.18   38.47   1
  -3  -3   1  631.99   38.61   1
  -3   3   1  582.53   49.24   1
   3   3  -1  593.69   44.19   1
   3  -3  -1  694.38   37.51   1
   2  -3  -1  468.95   28.91   1
  -2  -3   1  471.29   25.93   2
  -2  -3   1  490.25   28.49   1
   2  -3  -1  422.66   32.39   1
   2   3  -1  454.70   30.66   1
   2   3  -1  477.09   25.65   2
  -2   3   1  471.08   27.65   1
  -1   3   1    5.05    1.85   1
  -1  -3   1    2.44    0.92   2
   1  -3  -1    0.81    1.28   1
  -1   3   1    2.39    1.30   1
   0   3   1   64.71    4.50   1
   0   3  -1   68.01    4.79   2
   0   3  -1   63.20    4.51   1
   0  -3   1   68.27    4.40   2
   0  -3  -1   74.18    4.44   1
   0  -3   1   63.93    5.01   1
   0  -3   1   68.95    4.20   1
   0   3  -1   63.58    4.29   1
   1  -3   1 6897.90  429.60   1
  -1   3  -1 6620.96  361.45   2
  -1   3  -1 6719.35  426.16   1
   1  -3   1 6848.61  349.25   2
   1   3   1 6793.53  368.08   2
   1  -3   1 6918.94  380.13   1
  -1   3  -1 7065.45  415.28   1
  -2   3  -1 1377.54   78.39   2
   2   3   1 1428.48   90.69   1
   2  -3   1 1458.51   81.93   1
  -2   3  -1 1368.27   84.66   1
   2  -3   1 1356.13   75.22   2
   2   3   1 1396.69   71.62   2
  -2  -3  -1 1443.25   83.09   1
  -2   3  -1 1423.51   83.16   1
  -2  -3  -1 1379.14   83.00   1
   2  -3   1 1328.10   92.10   1
   3   3   1 1242.25   94.92   1
   3   3   1 1216.84   66.63   2
  -3   3  -1 1227.55   65.69   2
  -3  -3  -1 1205.84   73.09   1
   3  -3   1 1149.84   86.74   1
  -3   3  -1 1055.95   72.86   1
  -3  -3  -1 1256.66   71.47   1
  -3   3  -1 1284.52   91.48   1
   4  -3   1  165.47   12.66   1
  -4   3  -1  167.94   10.03   2
  -4  -3  -1  146.23    9.62   1
  -4  -3  -1  146.08    9.95   1
   4   3   1  144.84    9.42   2
  -5   3  -1   -0.15    1.77   1
   5  -3   1   -1.31    1.87   1
  -5   3  -1    0.66    1.00   2
   6  -3   1   17.23    3.70   1
  -6   3  -1   21.64    3.92   1
  -6  -3  -1   16.18    2.77   1
  -7  -3  -1   58.05    6.86   1
  -7   3  -1   55.52    5.41   1
  -8   3  -1   45.41    5.85   1
  -8  -3  -1   50.44    6.59   1
  -8  -4   1   38.00    3.94   1
  -8   4   1   36.04    5.15   1
  -7  -4   1   66.69    6.15   1
   7  -4  -1   72.08    8.30   1
  -7   4   1   73.68    7.83   1
  -6   4   1   56.27    5.29   1
  -6  -4   1   64.08    4.90   1
   6   4  -1   57.39    6.13   1
  -6   4   1   64.59    5.01   2
   6  -4  -1   72.68    6.70   1
  -5   4   1    2.75    2.40   1
   5  -4  -1    3.28    2.34   1
   5   4  -1    2.52    1.41   1
  -5  -4   1    6.21    1.86   1
  -5  -4   1    3.09    1.42   1
  -4   4   1   47.47    4.76   1
  -4   4   1   44.16    5.22   1
   4  -4  -1   50.46    4.24   1
   4   4  -1   56.25    3.95   1
  -4  -4   1   56.06    4.11   1
  -4  -4   1   50.33    4.06   1
  -3   4   1  110.16    9.84   1
   3   4  -1  123.14    7.49   1
   3   4  -1  129.77    8.18   1
   3  -4  -1  122.53    8.53   1
  -3   4   1  128.09    8.86   1
  -3  -4   1  126.17   10.22   1
   3   4  -1  128.36    7.30   2
   2  -4  -1  108.15    7.78   1
  -2  -4   1  103.81    7.09   1
   2  -4  -1  113.32    7.43   1
  -2   4   1   93.88    7.15   1
  -2   4   1  104.92    6.64   1
   2   4  -1  108.39    5.59   2
   2   4  -1  116.34    6.29   1
  -1   4   1   86.85    5.82   1
   1   4  -1   94.38    5.13   2
  -1  -4   1   81.04    4.80   2
  -1   4   1   85.16    5.23   1
   1   4  -1   88.91    5.67   1
   1  -4  -1   90.95    6.46   1
   0  -4   1   54.52    3.73   2
   0  -4   1   61.64    4.32   1
   0  -4  -1   56.54    3.97   1
   0   4   1   49.25    3.51   1
   0  -4   1   68.53    4.55   1
   0   4  -1   65.81    4.14   1
   0   4  -1   54.34    3.27   2
   0   4  -1   64.54    4.03   1
   1  -4   1 4067.57  227.95   1
  -1  -4  -1 3986.70  245.56   1
   1  -4   1 3978.90  207.65   2
  -1   4  -1 4148.35  208.17   1
   1   4   1 3857.52  237.36   2
   1   4   1 4141.92  238.92   1
  -1   4  -1 4017.21  211.35   2
   2  -4   1   11.13    2.60   1
  -2   4  -1   20.38    3.12   1
  -2   4  -1   16.16    2.29   2
   2   4   1   17.56    1.58   1
  -2  -4  -1   18.04    1.86   1
   2   4   1   16.36    1.56   2
   2  -4   1   12.82    1.98   2
   2  -4   1   13.45    2.37   1
  -2  -4  -1   16.69    1.76   1
  -3   4  -1   73.25    4.77   2
  -3   4  -1   73.26    6.51   1
  -3  -4  -1   69.11    4.92   1
  -3  -4  -1   65.07    4.40   1
   3   4   1   72.80    4.35   2
   3  -4   1   68.83    5.82   1
  -4  -4  -1  125.23    8.92   1
   4   4   1  142.75    9.14   2
  -4  -4  -1  139.62   10.50   1
  -4   4  -1  149.27    9.44   1
  -4   4  -1  141.23    9.32   2
   4  -4   1  143.37    9.51   1
  -5  -4  -1  183.09   14.49   1
  -5  -4  -1  209.31   13.12   1
  -5   4  -1  162.31   11.35   2
  -5   4  -1  196.31   11.49   1
   5  -4   1  178.00   11.88   1
   6  -4   1   15.77    3.17   1
  -6  -4  -1   15.93    2.58   1
  -6   4  -1   12.74    2.78   1
  -7   4  -1   22.87    3.36   1
  -7  -4  -1   26.45    4.05   1
  -8  -4  -1   46.83    5.90   1
  -8   4  -1   44.11    5.06   1
  -8  -5   1   11.95    2.92   1
  -8   5   1   13.04    3.98   1
  -7   5   1  179.26   14.68   1
   7  -5  -1  203.44   15.02   1
  -7  -5   1  171.95   13.79   1
  -6   5   1   47.60    3.49   2
  -6  -5   1   50.06    4.04   1
  -6   5   1   45.63    4.95   1
  -5  -5   1    0.03    0.77   1
  -5  -5   1    0.04    0.90   1
   5  -5  -1   -2.14    2.54   1
  -5   5   1   -1.06    1.14   2
  -4  -5   1   11.57    1.59   1
  -4  -5   1    7.88    1.33   1
   4   5  -1    8.36    1.23   1
  -4   5   1   13.02    4.03   1
   4   5  -1   11.36    1.42   1
   3   5  -1  800.66   44.84   2
  -3  -5   1  762.37   52.70   1
   3   5  -1  806.72   51.45   1
  -3   5   1  664.04   58.63   1
  -3   5   1  821.11   49.21   1
   3  -5  -1  828.83   45.49   1
  -2   5   1  307.74   18.45   1
  -2   5   1  260.15   17.87   1
   2  -5  -1  261.01   22.37   1
  -2  -5   1  295.09   19.72   1
   2   5  -1  297.65   16.34   1
   2   5  -1  291.15   17.22   2
   2  -5  -1  288.15   18.87   1
  -2  -5   1  296.96   15.68   1
   1   5  -1  371.41   21.74   1
  -1   5   1  394.39   22.73   1
   1  -5  -1  373.76   21.55   1
  -1  -5   1  360.55   20.40   2
   1   5  -1  374.14   22.65   1
   1   5  -1  363.53   20.53   2
   1  -5  -1  393.87   22.74   1
  -1   5   1  387.82   23.69   1
   0   5  -1 6560.54  408.60   1
   0  -5   1 6932.51  403.73   1
   0  -5   1 6821.40  349.75   2
   0   5   1 6280.01  402.75   1
   0  -5   1 6906.34  380.88   1
   0   5  -1 6677.91  402.99   2
  -2  -5  -1 1909.19  119.67   1
  -2   5  -1 1964.00  101.22   2
   2  -5   1 1940.66  126.32   1
   2  -5   1 1858.17  114.31   1
  -2   5  -1 1943.05  105.61   1
  -2   5  -1 2020.03  131.78   1
   2   5   1 1886.25  101.97   2
  -2  -5  -1 1847.23  114.57   1
   2   5   1 1681.00  119.47   1
   3   5   1    2.74    0.76   1
  -3   5  -1    0.54    1.66   2
  -3  -5  -1    3.04    1.14   1
  -3   5  -1    1.13    1.94   1
   3  -5   1    4.85    2.14   1
  -3  -5  -1    2.24    1.14   1
   3   5   1    2.90    0.72   2
  -3   5  -1    5.83    1.77   1
   4  -5   1  301.54   19.42   1
  -4   5  -1  318.83   21.02   1
  -4  -5  -1  290.93   20.06   1
   4   5   1  280.33   17.87   2
  -4   5  -1  307.37   17.96   2
  -4  -5  -1  254.71   17.68   1
  -5   5  -1   57.80    4.87   2
  -5  -5  -1   71.29    5.59   1
  -5   5  -1   56.03    4.73   1
  -5  -5  -1   72.95    6.68   1
   5  -5   1   58.61    4.71   1
   6  -5   1   11.14    3.26   1
  -6  -5  -1   10.71    2.40   1
  -7   5  -1  100.39    7.94   1
  -7  -5  -1   90.64    7.90   1
   7  -5   1   89.41   10.57   1
  -8  -5  -1   12.55    2.22   1
  -8   5  -1   14.10    4.07   1
  -8   6   1   19.07    3.90   1
  -7  -6   1   20.23    2.65   1
  -7   6   1   20.80    3.31   1
   7  -6  -1   13.37    3.82   1
  -6   6   1   82.82    8.95   1
  -6   6   1   97.58    6.67   2
  -6  -6   1  101.32    8.80   1
   6  -6  -1  102.16    9.88   1
  -5   6   1    2.75    1.29   2
   5  -6  -1   -1.93    1.59   1
  -5   6   1   -2.17    1.75   1
  -5  -6   1    0.37    1.03   1
   5   6  -1   -0.55    0.87   1
  -5  -6   1    2.29    1.13   1
  -4   6   1  228.84   14.15   1
   4   6  -1  195.73   14.44   1
   4  -6  -1  206.37   12.12   1
  -4  -6   1  203.66   12.96   1
   3  -6  -1   53.87    4.64   1
  -3  -6   1   53.36    3.93   1
  -3   6   1   61.98    7.00   1
   3   6  -1   52.18    3.34   2
  -3   6   1   55.33    4.62   1
  -3  -6   1   52.81    3.29   1
   3   6  -1   52.04    3.44   1
   2  -6  -1  116.28    8.52   1
   2   6  -1  125.29    7.23   2
  -2   6   1  133.00    9.10   1
  -2   6   1  120.87    8.05   1
   1   6  -1   67.23    4.15   2
   1  -6  -1   75.60    4.96   1
   1   6  -1   74.19    4.10   1
  -1   6   1   72.73    5.10   1
   1   6  -1   72.00    4.19   1
  -1   6   1   58.04    5.50   1
   1  -6  -1   56.73    5.69   1
   0  -6  -1  710.57   40.97   1
   0   6  -1  768.02   43.52   1
   0  -6   1  684.04   42.71   1
   0   6  -1  724.58   46.90   1
   0  -6   1  709.18   40.75   1
   0   6  -1  728.50   39.43   2
   0   6   1  780.76   48.24   1
   1   6   1 1450.85   73.70   1
  -1   6  -1 1281.25   78.47   1
   1  -6   1 1231.24   76.25   1
  -1   6  -1 1386.96   85.68   1
  -1  -6  -1 1448.35   81.22   1
  -1   6  -1 1331.57   70.41   2
   1  -6   1 1341.20   82.57   1
  -2   6  -1 1464.90   80.45   2
   2  -6   1 1479.83   85.48   1
  -2   6  -1 1486.78   82.27   1
   2   6   1 1453.42   86.44   2
  -2   6  -1 1585.18  100.90   1
  -2  -6  -1 1386.16   78.45   1
   2  -6   1 1498.59  107.99   1
   2   6   1 1464.09   94.80   1
  -3  -6  -1   33.14    2.47   1
  -3   6  -1   27.97    2.99   1
  -3   6  -1   23.69    2.84   2
   3   6   1   27.01    2.18   1
  -3  -6  -1   32.00    2.36   1
   3   6   1   27.89    1.91   2
  -4  -6  -1   48.98    3.60   1
  -4  -6  -1   38.77    4.21   1
   4  -6   1   50.06    4.60   1
   4   6   1   44.33    3.23   2
  -4   6  -1   49.37    4.78   1
   5  -6   1  356.09   21.59   1
  -5   6  -1  372.58   24.29   1
  -5   6  -1  369.42   23.03   2
  -5  -6  -1  393.26   24.82   1
  -6  -6  -1   12.88    1.88   1
  -6   6  -1    9.66    1.37   2
   6  -6   1   13.07    2.65   1
  -6   6  -1   18.16    3.72   1
   7  -6   1   92.15    7.42   1
  -7   6  -1   85.60    7.33   1
  -7  -6  -1   90.92   10.54   1
  -8   7   1   -0.65    2.40   1
  -7  -7   1   26.27    3.07   1
  -7   7   1   23.83    4.98   1
   7  -7  -1   27.98    4.25   1
   6  -7  -1   -0.32    1.88   1
  -6   7   1   -0.27    1.12   2
  -6   7   1   -1.15    3.12   1
  -5   7   1    2.23    1.36   2
  -5   7   1    6.64    3.01   1
   5  -7  -1    4.61    1.99   1
  -4  -7   1   89.54    5.73   1
   4   7  -1   92.64    6.38   1
   4   7  -1   91.14    5.60   2
   4  -7  -1  100.75    7.17   1
  -4   7   1   75.77    6.78   1
  -4  -7   1   95.68    5.49   1
   4   7  -1   98.06    5.35   2
  -3  -7   1 1259.53   73.67   1
   3   7  -1 1312.89   72.19   2
  -3  -7   1 1281.72   68.57   1
   3  -7  -1 1320.53   71.04   1
  -3   7   1 1339.26   82.26   1
   2   7  -1   18.04    1.75   2
   2  -7  -1   11.34    2.78   1
   2  -7  -1   14.51    2.23   1
  -2   7   1   14.40    2.53   1
   1   7  -1 3254.84  186.34   1
  -1   7   1 3377.77  182.34   1
   1   7  -1 3233.35  193.19   1
   1  -7  -1 3289.25  193.63   1
  -1   7   1 3253.21  188.52   1
   1   7  -1 3199.28  176.87   2
   1  -7  -1 3341.98  180.05   1
  -1  -7   1 3031.79  190.57   1
   0   7   1 3170.81  180.50   1
   0   7  -1 3262.43  177.27   1
   0  -7   1 2840.47  188.27   1
   0   7  -1 2980.28  155.96   2
   0  -7  -1 2770.38  197.15   1
   0   7   1 2919.98  194.33   1
   0   7  -1 2555.21  189.81   1
   0  -7   1 3040.40  166.14   1
  -1   7  -1  973.71   73.84   1
   1  -7   1 1023.66   61.56   1
  -1   7  -1 1090.92   63.72   1
  -1  -7  -1 1122.06   65.88   1
  -1   7  -1 1135.87   58.92   2
   1  -7   1  986.35   64.73   1
   1   7   1 1165.38   63.95   1
  -2   7  -1 1301.21   99.10   1
   2  -7   1 1356.33  102.18   1
   2   7   1 1536.40   86.38   1
  -2  -7  -1 1516.73   85.25   1
  -2   7  -1 1532.87   81.38   2
   2  -7   1 1641.09   97.66   1
  -2   7  -1 1596.31   96.48   1
  -3   7  -1  664.24   42.98   1
  -3  -7  -1  752.91   40.62   1
   3  -7   1  713.03   45.81   1
   3   7   1  668.19   39.48   2
   3   7   1  721.27   44.70   1
  -3  -7  -1  732.54   41.51   1
  -3   7  -1  707.11   37.80   2
   4  -7   1  327.60   20.93   1
   4   7   1  326.87   20.08   2
  -4   7  -1  291.02   24.82   1
  -4   7  -1  317.85   18.16   2
  -4  -7  -1  329.12   24.99   1
  -4  -7  -1  322.31   21.28   1
  -5   7  -1 1435.87   94.46   2
   5  -7   1 1426.87   98.49   1
  -5  -7  -1 1489.00   99.11   1
  -5   7  -1 1477.62   98.73   1
  -6   7  -1   88.80    7.11   1
  -6  -7  -1   88.54    7.30   1
  -6   7  -1   79.77    6.50   2
   6  -7   1   68.92    7.26   1
  -7  -7  -1    3.77    1.49   1
   7  -7   1    2.18    2.15   1
  -8   8   1   91.05   11.15   1
  -7  -8   1    5.48    1.33   1
  -7   8   1    6.23    2.59   1
   7  -8  -1    3.02    2.28   1
  -6  -8   1    9.02    1.19   1
  -6   8   1   10.61    1.53   2
  -6   8   1    6.62    2.53   1
  -5  -8   1   13.50    1.44   1
  -5   8   1   10.76    3.32   1
  -5   8   1    8.99    1.93   2
   5  -8  -1    7.86    3.36   1
  -5  -8   1   12.07    1.54   1
   4   8  -1  289.33   16.93   2
  -4   8   1  282.10   18.90   1
  -4  -8   1  286.94   15.51   1
   4  -8  -1  298.40   17.15   1
  -4  -8   1  293.21   17.12   1
   3   8  -1  170.58    9.89   2
  -3   8   1  167.62   11.65   1
   3  -8  -1  175.60   11.49   1
   2  -8  -1  233.65   15.40   1
   2  -8  -1  191.77   15.62   1
   2   8  -1  259.48   13.43   2
  -2   8   1  200.30   14.17   1
  -2   8   1  253.62   15.78   1
   1  -8  -1 2967.16  170.38   1
   1   8  -1 2882.59  153.41   2
   1   8  -1 2889.16  176.35   1
   1  -8  -1 2405.32  188.66   1
   1   8  -1 3123.90  162.95   1
  -1   8   1 3118.67  178.45   1
  -1  -8   1 2676.79  174.59   1
   0  -8  -1  274.85   19.54   1
   0   8  -1  269.25   21.09   1
   0   8   1  274.17   17.33   1
   0  -8   1  249.29   18.43   1
   0   8  -1  272.51   14.77   2
   0   8   1  327.03   19.68   1
   0   8  -1  269.41   18.06   1
   0  -8   1  281.35   17.24   1
  -1   8  -1   98.52    6.66   2
  -1   8  -1  102.32    7.34   1
   1  -8   1   95.48    6.37   1
  -1  -8  -1  106.98    6.82   1
   1   8   1  107.39    6.75   1
   1  -8   1   98.52    7.35   1
  -1   8  -1   96.29    6.09   1
   2  -8   1  105.47    7.23   1
  -2   8  -1  114.85    7.02   2
   2  -8   1  100.19    7.26   1
  -2   8  -1  105.56    6.75   1
   2   8   1  106.47    6.26   1
  -3  -8  -1  336.03   19.94   1
  -3   8  -1  357.13   19.58   2
  -3   8  -1  384.80   22.00   1
   3   8   1  361.73   21.70   2
   3  -8   1  349.02   20.63   1
   3   8   1  338.37   24.29   1
   4  -8   1  596.58   34.21   1
  -4   8  -1  491.52   31.78   2
   4   8   1  542.33   31.83   2
  -4   8  -1  557.48   36.20   1
  -4  -8  -1  577.97   33.46   1
  -4  -8  -1  572.44   41.88   1
  -5   8  -1  312.74   19.45   1
   5  -8   1  291.18   19.19   1
  -5  -8  -1  309.34   19.75   1
  -5   8  -1  302.69   19.23   2
  -6   8  -1    7.10    1.80   2
  -6  -8  -1    3.80    1.35   1
   6  -8   1    4.92    2.85   1
  -6   8  -1    2.88    4.24   1
   7  -8   1    6.95    2.58   1
  -7   8  -1   11.18    3.54   1
  -7  -8  -1    4.72    1.33   1
   7  -9  -1  143.29   11.32   1
  -7   9   1  169.55   11.62   1
  -6  -9   1    2.61    0.67   1
   6  -9  -1    0.41    2.83   1
  -6   9   1    2.23    1.16   2
  -5   9   1  399.23   27.04   2
  -5  -9   1  431.62   25.62   1
  -5  -9   1  415.48   24.14   1
  -5   9   1  350.47   28.61   1
   5  -9  -1  399.01   28.26   1
   4  -9  -1    4.76    2.80   1
  -4   9   1    1.66    2.36   1
   4   9  -1    2.82    0.68   2
  -3   9   1  327.71   18.30   1
   3   9  -1  264.51   18.11   2
   3  -9  -1  291.51   18.43   1
   2  -9  -1  105.89    7.84   1
   2   9  -1   91.54    5.32   2
  -2   9   1   84.84    6.91   1
   2  -9  -1   78.67    7.54   1
   1   9  -1   68.18    4.45   2
  -1   9   1   80.61    5.19   1
   1  -9  -1   85.57    5.83   1
   1   9  -1   73.29    4.83   1
  -1  -9   1   75.92    4.90   1
   1  -9  -1   86.63    6.60   1
   1   9  -1   67.27    4.45   1
   0   9  -1   31.78    4.35   1
   0   9  -1   27.57    2.68   1
   0  -9   1   24.50    2.33   1
   0   9  -1   22.34    3.79   2
   0   9   1   30.66    3.40   1
   0  -9  -1   34.08    3.01   1
   0   9   1   29.99    2.69   1
   0  -9   1   29.66    3.50   1
  -1   9  -1 1525.16   92.24   1
   1   9   1 1492.54   92.02   1
   1  -9   1 1487.32   83.76   1
  -1   9  -1 1482.09   74.64   2
  -1  -9  -1 1518.25   92.29   1
   1  -9   1 1488.97   85.25   1
  -1   9  -1 1521.95   91.91   1
   2   9   1  256.25   14.56   1
   2  -9   1  218.80   13.55   1
  -2   9  -1  240.67   14.90   2
  -2   9  -1  228.08   16.55   1
  -2  -9  -1  253.05   16.10   1
   3   9   1  107.97    7.68   2
   3   9   1   97.52    7.06   1
  -3   9  -1  104.18    7.76   1
  -3  -9  -1   97.44    6.37   1
  -3   9  -1  105.38    6.87   2
   3  -9   1  124.16    7.43   1
   4   9   1    5.29    1.18   2
  -4  -9  -1    7.71    1.04   1
  -4   9  -1    6.93    2.95   1
   4  -9   1    5.19    2.29   1
  -5  -9  -1   43.73    3.46   1
  -5   9  -1   42.52    3.63   2
   5  -9   1   42.61    4.27   1
  -5   9  -1   41.35    5.10   1
  -6   9  -1   27.71    3.95   2
   6  -9   1   22.22    3.68   1
  -6  -9  -1   24.71    2.67   1
  -6   9  -1   26.68    3.66   1
  -7   9  -1   55.58    5.54   1
   7  -9   1   78.19   11.38   1
  -7  -9  -1   74.93   11.55   1
  -8  10   1   44.56    6.66   1
   7 -10  -1    0.10    3.35   1
  -7  10   1   -0.61    3.57   1
   6 -10  -1    5.83    3.07   1
  -6  10   1    3.67    2.80   1
   5 -10  -1 1761.45  114.89   1
  -5  10   1 1441.12  119.06   1
  -5  10   1 1913.26  104.19   2
  -4  10   1  704.43   45.38   1
   4 -10  -1  723.31   41.40   1
   4  10  -1  719.13   42.67   2
  -3  10   1  561.05   34.21   1
   3  10  -1  581.73   32.32   2
   3 -10  -1  533.86   32.18   1
   2  10  -1  288.73   16.52   2
   2 -10  -1  294.12   20.48   1
  -2  10   1  303.34   17.58   1
   2 -10  -1  313.78   16.77   1
   1  10  -1 1479.35   98.84   1
   1 -10  -1 1534.61   86.64   1
  -1 -10   1 1576.35   88.93   1
  -1  10   1 1593.62   88.47   1
  -1 -10   1 1487.60   82.47   1
   1 -10  -1 1475.89   91.25   1
   1  10  -1 1477.30   97.38   1
   1  10  -1 1509.35   80.37   2
   0 -10  -1   69.83    4.62   1
   0  10  -1   71.92    5.20   1
   0  10  -1   82.00    5.58   2
   0  10   1   58.60    5.26   1
   0 -10   1   73.72    5.30   1
   0  10   1   64.95    4.52   1
   0 -10   1   76.39    6.36   1
   0  10  -1   63.40    4.73   1
  -1 -10  -1 1576.81   94.78   1
  -1  10  -1 1549.24   86.66   2
   1  10   1 1594.04  103.87   1
   1  10   1 1533.82   95.78   1
  -1  10  -1 1654.84   96.93   1
   1 -10   1 1703.25   95.20   1
   1 -10   1 1559.45   92.58   1
   2  10   1   77.40    5.13   1
  -2  10  -1   76.74    6.17   2
   2 -10   1   77.87    5.81   1
  -2 -10  -1   77.06    4.78   1
   3  10   1  566.87   37.22   2
  -3 -10  -1  575.85   36.35   1
   3  10   1  569.66   45.28   1
  -3  10  -1  518.09   40.71   1
  -3  10  -1  590.04   33.21   2
   3 -10   1  550.85   34.03   1
  -4  10  -1   11.88    2.41   1
   4  10   1   12.93    1.40   2
  -4 -10  -1   12.46    1.29   1
   4 -10   1   12.80    3.27   1
   5 -10   1    6.20    3.85   1
  -5  10  -1    6.70    4.19   1
  -5 -10  -1    4.70    1.07   1
  -6  10  -1    1.21    1.89   2
  -6  10  -1    6.29    2.50   1
   6 -10   1    4.17    2.42   1
  -6 -10  -1    3.90    1.02   1
  -7  10  -1   66.55    6.62   1
   7 -10   1   78.52    8.37   1
   7 -11  -1   15.36    4.69   1
  -6  11   1    2.91    2.40   1
  -6  11   1    5.57    2.33   2
   6 -11  -1    0.58    2.62   1
   5 -11  -1   87.97    8.34   1
  -5  11   1  103.81    7.40   2
  -5  11   1  113.47   10.34   1
   4 -11  -1  617.62   37.40   1
   4  11  -1  653.10   46.49   2
  -4  11   1  581.81   37.70   1
   3  11  -1  121.29    7.77   2
  -3  11   1   92.71    8.65   1
   3 -11  -1   99.65   10.13   1
   2  11  -1  519.85   29.39   1
   2  11  -1  526.12   28.33   2
   2 -11  -1  514.68   32.75   1
  -2  11   1  501.19   32.66   1
   2  11  -1  511.71   31.57   1
   1  11  -1    9.71    1.07   1
   1  11  -1   10.57    1.22   1
  -1  11   1   11.91    2.93   1
   1 -11  -1   15.14    2.44   1
  -1 -11   1   13.54    1.81   1
   1 -11  -1    8.03    2.97   1
   0 -11  -1   15.56    2.86   1
   0  11  -1   16.34    2.38   2
   0 -11   1   20.08    3.79   1
   0  11   1   19.17    2.78   1
   0  11  -1   16.25    2.90   1
  -1  11  -1   67.85    5.82   1
  -1 -11  -1   58.21    4.74   1
   1  11   1   63.68    6.09   1
   1  11   1   59.16    4.23   1
  -1  11  -1   65.57    4.51   2
   1 -11   1   61.16    5.44   1
   1 -11   1   58.29    4.40   1
   2  11   1  161.55   11.60   1
  -2 -11  -1  179.77   10.85   1
   2 -11   1  171.55   10.81   1
  -2  11  -1  173.11   11.23   1
  -2  11  -1  172.22   10.11   2
  -3  11  -1   -2.47    2.53   1
   3  11   1    1.09    0.61   1
   3 -11   1    0.25    3.04   1
  -3 -11  -1    1.80    0.85   1
   4 -11   1    5.85    2.77   1
   4  11   1    6.17    1.33   2
  -4  11  -1   10.26    2.60   2
  -4 -11  -1    6.57    1.25   1
  -4 -11  -1    6.27    1.04   1
  -4  11  -1    7.43    2.46   1
   5 -11   1   25.47    3.36   1
  -5 -11  -1   18.63    1.63   1
  -5  11  -1   18.77    3.99   1
  -5  11  -1   20.49    2.70   2
   6 -11   1   -1.32    3.87   1
  -6  11  -1   -1.45    3.45   1
   7 -11   1    5.92    3.47   1
  -7  11  -1    1.13    2.33   1
   7 -12  -1    5.35    4.67   1
  -7  12   1   -1.30    4.35   1
  -6  12   1  228.84   18.59   2
   6 -12  -1  259.86   17.09   1
  -6  12   1  228.88   16.73   1
  -5  12   1  101.79    9.26   1
  -5  12   1  101.12    8.10   2
   5 -12  -1   98.03    9.40   1
   5  12  -1  108.02    8.84   2
   4 -12  -1  267.21   19.46   1
   4  12  -1  301.25   18.52   2
  -4  12   1  286.68   18.72   1
   3 -12  -1  857.44   53.66   1
  -3  12   1  780.51   49.51   1
   3  12  -1  793.00   50.51   2
   2  12  -1  356.41   24.73   1
   2  12  -1  365.56   22.92   1
   2 -12  -1  410.72   23.18   1
  -2  12   1  377.87   25.41   1
   2  12  -1  368.95   21.97   2
   1 -12  -1  414.20   28.65   1
  -1  12   1  448.53   26.12   1
   1  12  -1  426.40   28.63   1
   1 -12  -1  392.75   28.39   1
   1  12  -1  418.23   23.88   2
  -1 -12   1  417.29   30.56   1
  -1 -12   1  429.45   24.04   1
   1  12  -1  449.73   29.47   1
   0 -12  -1   52.37    4.24   1
   0 -12   1   54.25    3.78   1
   0  12   1   58.23    5.64   1
   0  12  -1   48.77    4.07   2
   0 -12   1   51.76    4.46   1
   0  12  -1   56.21    5.03   1
  -1 -12  -1  255.49   16.88   1
   1  12   1  244.68   21.03   1
   1  12   1  291.69   23.45   1
  -1  12  -1  239.77   17.78   1
  -1  12  -1  277.14   14.41   2
   1 -12   1  234.14   16.46   1
   1 -12   1  277.97   17.98   1
   2  12   1   13.21    1.50   1
   2 -12   1   10.26    2.03   1
  -2  12  -1    7.43    2.57   2
   2  12   1   10.18    0.99   1
  -2  12  -1    7.76    1.83   1
  -2 -12  -1   13.97    2.02   1
  -3 -12  -1  206.28   13.32   1
  -3  12  -1  210.03   12.79   2
  -3  12  -1  213.28   13.78   1
  -3 -12  -1  215.56   15.71   1
   3 -12   1  200.41   13.90   1
   3  12   1  212.85   14.17   1
  -4 -12  -1    1.00    0.78   1
   4  12   1   -0.32    0.95   2
  -4  12  -1   -0.08    2.12   1
   4 -12   1    2.60    3.47   1
  -4 -12  -1    1.21    0.79   1
  -5  12  -1    5.04    3.18   1
  -5  12  -1    7.64    2.25   2
  -5 -12  -1    4.16    0.84   1
  -6  12  -1    5.59    2.98   1
   6 -12   1   10.22    4.84   1
  -7  12  -1   17.82    4.18   1
  -7  13   1    8.22    5.05   1
   7 -13  -1   -4.50    3.62   1
  -6  13   1    1.96    2.39   2
   6 -13  -1    5.75    3.17   1
  -6  13   1    6.72    3.08   1
  -5  13   1    5.30    2.24   2
   5 -13  -1    3.90    3.74   1
   4  13  -1   13.90    1.85   2
   4 -13  -1   12.34    2.82   1
  -4  13   1    9.59    3.65   1
  -3  13   1   11.31    3.81   1
   3 -13  -1    8.26    3.79   1
   3  13  -1   11.30    1.63   2
   2  13  -1 1038.84   71.43   1
   2 -13  -1 1104.47   65.54   1
   2  13  -1 1090.41   67.62   2
   2  13  -1 1057.18   67.26   1
  -2  13   1 1004.08   62.34   1
  -1 -13   1    1.72    1.11   1
  -1 -13   1   -2.13    1.22   1
   1  13  -1   -1.48    1.20   1
   1 -13  -1   -1.49    1.10   1
  -1  13   1    1.48    1.92   1
   1 -13  -1    1.10    2.64   1
   1  13  -1   -0.28    0.59   1
   1  13  -1   -0.82    1.73   2
   0 -13   1   93.39    6.67   1
   0  13  -1   87.62    7.34   2
   0 -13   1   97.06    6.24   1
   0  13   1  100.47    6.29   1
   0  13  -1   97.32    6.95   1
   0 -13  -1   92.94    6.35   1
   1 -13   1   96.90    7.12   1
   1  13   1   98.23    7.23   1
  -1 -13  -1  100.48    6.15   1
  -1  13  -1   92.33    6.96   2
  -1  13  -1   84.10    6.79   1
   1 -13   1   81.42    6.41   1
  -2  13  -1   -0.46    1.41   1
   2  13   1    1.00    0.88   1
  -2 -13  -1    0.28    1.10   1
   2  13   1   -0.44    0.41   1
  -2  13  -1    2.32    1.53   2
   2 -13   1   -0.13    1.50   1
   3  13   1   79.74    6.15   1
  -3 -13  -1   84.49    5.62   1
   3  13   1   90.16    5.72   1
   3 -13   1   82.86    6.50   1
  -3  13  -1   77.46    6.99   1
  -3 -13  -1   81.59    5.60   1
   4 -13   1   21.68    4.35   1
  -4  13  -1   28.81    4.70   1
   4  13   1   24.05    1.82   1
  -4  13  -1   20.62    2.60   2
  -4 -13  -1   21.05    1.68   1
  -4 -13  -1   23.48    1.69   1
   4  13   1   20.93    2.42   2
   5 -13   1    2.10    2.90   1
  -6  13  -1    1.97    1.56   2
  -6  13  -1    4.64    4.04   1
  -7  13  -1    8.15    4.69   1
   7 -13   1    7.36    4.50   1
  -7  14   1   -6.43    3.66   1
   7 -14  -1   -0.03    4.80   1
   6 -14  -1  103.22   14.03   1
  -6  14   1  125.31   12.28   2
  -6  14   1  133.55    9.16   1
   5 -14  -1   46.86    5.25   1
  -5  14   1   51.41    5.89   1
  -5  14   1   36.11    3.61   2
   4  14  -1    8.85    1.46   2
  -4  14   1   12.46    3.14   1
   3 -14  -1    1.77    1.92   1
  -3  14   1   -3.32    2.27   1
   3  14  -1    0.71    1.52   2
   2 -14  -1  177.52   12.98   1
   2  14  -1  158.89   11.77   1
  -2  14   1  197.79   12.02   1
   2  14  -1  165.77   10.76   2
   2  14  -1  158.04   12.04   1
   1 -14  -1  314.19   27.64   1
   1 -14  -1  312.45   19.34   1
   1  14  -1  308.02   19.68   1
  -1  14   1  289.30   19.97   1
  -1 -14   1  292.61   20.45   1
   1  14  -1  319.54   18.51   2
  -1 -14   1  299.49   21.13   1
   0 -14  -1 1367.85   86.72   1
   0 -14   1 1293.03   74.80   1
   0 -14   1 1355.20   81.04   1
   0  14  -1 1395.44   75.28   2
   0  14   1 1429.02   83.05   1
   0  14  -1 1379.76   90.01   1
   1 -14   1  105.67    9.01   1
   1 -14   1  115.35    6.66   1
  -1 -14  -1  112.39    7.88   1
  -1  14  -1  111.02    7.81   1
   1  14   1  107.57    8.46   1
  -1  14  -1  117.75    8.31   2
  -2 -14  -1  298.57   19.21   1
   2 -14   1  313.38   19.28   1
  -2  14  -1  320.11   20.38   2
  -2  14  -1  324.98   19.89   1
   2  14   1  299.41   25.30   1
   3  14   1   24.35    2.19   1
  -3 -14  -1   23.04    1.87   1
  -3  14  -1   23.50    3.61   1
   3  14   1   21.74    1.94   1
  -3 -14  -1   22.02    2.15   1
   4 -14   1  230.70   16.32   1
  -4  14  -1  222.75   15.81   1
  -4  14  -1  229.95   13.81   2
  -4 -14  -1  205.47   11.74   1
  -4 -14  -1  209.18   12.54   1
   5 -14   1   -0.33    2.18   1
  -5  14  -1   -1.91    2.44   1
  -6  14  -1   -1.11    1.45   2
   6 -14   1    2.21    2.50   1
   7 -14   1    1.35    3.90   1
  -7  15   1   20.40    5.13   1
  -6  15   1    7.45    4.16   1
   6 -15  -1    6.03    4.34   1
  -6  15   1    5.18    1.87   2
  -5  15   1   33.11    4.39   2
   5 -15  -1   32.78    5.35   1
  -5  15   1   36.93    5.14   1
   4 -15  -1  105.50    9.91   1
  -4  15   1  109.27   10.10   1
   4  15  -1  118.20    8.35   2
  -3  15   1    3.45    3.42   1
   3 -15  -1    2.68    4.50   1
   3  15  -1    5.58    1.69   2
   2  15  -1    5.92    0.78   1
  -2  15   1   10.00    2.60   1
  -2 -15   1    7.31    1.02   1
   2  15  -1    8.31    0.83   1
   1 -15  -1  439.84   28.20   1
   1  15  -1  475.91   27.19   2
   1  15  -1  442.14   28.08   1
  -1 -15   1  455.37   36.46   1
  -1 -15   1  444.98   28.45   1
  -1  15   1  479.99   28.08   1
   0  15  -1  429.48   28.62   1
   0 -15  -1  468.23   27.97   1
   0  15   1  434.75   27.76   1
   0  15  -1  408.23   25.98   2
   0 -15   1  450.25   27.74   1
   0 -15   1  437.67   25.59   1
   1 -15   1  150.74    9.13   1
   1 -15   1  120.21    9.14   1
  -1  15  -1  149.78   10.86   1
   1  15   1  145.77   11.03   1
  -1 -15  -1  145.07    9.16   1
  -1  15  -1  131.41    8.34   2
   2 -15   1   23.13    4.39   1
  -2 -15  -1   25.76    1.98   1
  -2  15  -1   18.36    2.98   2
  -2  15  -1   17.17    3.54   1
   2  15   1   23.01    2.09   1
  -3  15  -1   -0.48    1.72   2
   3  15   1   -0.17    0.65   1
  -3 -15  -1    0.53    0.59   1
   3 -15   1   -4.19    3.32   1
  -4  15  -1  130.42   11.69   1
   4 -15   1  148.60    9.58   1
  -4  15  -1  120.07    8.21   2
  -5  15  -1   12.27    2.41   2
   5 -15   1   18.36    4.84   1
  -5  15  -1   14.10    3.76   1
  -6  15  -1    7.79    3.00   1
  -6  15  -1    9.09    2.84   2
   6 -15   1   12.39    3.67   1
   7 -16  -1   94.13    7.86   1
  -7  16   1   93.66    8.45   1
  -6  16   1  162.90   14.84   2
  -5  16   1   59.18    5.50   2
  -5  16   1   55.90    6.34   1
  -4  16   1   10.22    2.62   1
   4 -16  -1    7.66    3.47   1
   4  16  -1    8.04    1.85   2
  -3  16   1   77.97    6.00   1
   3  16  -1   74.46    5.46   2
   2  16  -1  168.22   12.88   1
   2 -16  -1  155.89   12.90   1
  -2 -16   1  165.57   10.68   1
   2  16  -1  159.30   11.91   1
   2  16  -1  174.67   10.80   2
  -2  16   1  133.40   11.15   1
   1 -16  -1    3.95    1.82   1
  -1  16   1    2.41    1.94   1
  -1 -16   1    2.36    1.56   1
   1  16  -1   -2.06    2.64   2
  -1 -16   1    2.29    1.53   1
   1  16  -1    0.93    0.75   1
   0 -16   1  162.42   10.19   1
   0  16  -1  127.47   10.74   1
   0 -16  -1  150.74    9.72   1
   0  16   1  145.13    9.99   1
   0  16  -1  160.53   11.83   2
   0 -16   1  128.92   12.03   1
  -1  16  -1    3.55    2.10   2
   1 -16   1    7.32    3.37   1
  -1  16  -1    6.02    2.31   1
  -1 -16  -1    4.09    1.21   1
   1 -16   1    6.46    1.65   1
   2  16   1  168.36   12.66   1
  -2 -16  -1  159.99   12.14   1
  -2  16  -1  174.27   12.58   1
  -2  16  -1  172.98   11.68   2
   2 -16   1  159.64   11.95   1
  -3  16  -1  438.88   27.75   1
   3 -16   1  391.56   27.57   1
   3  16   1  419.62   38.74   1
  -3  16  -1  412.27   24.54   2
   3  16   1  404.36   51.52   1
  -3 -16  -1  411.20   28.70   1
  -4  16  -1   17.97    2.81   2
  -4  16  -1   23.35    4.04   1
  -5  16  -1    4.87    3.41   2
  -5  16  -1   11.47    3.97   1
  -6  16  -1   -0.53    2.55   1
   6 -16   1    0.18    2.73   1
  -7  17   1  166.81   14.23   1
   7 -17  -1  157.86   13.64   1
  -6  17   1  601.92   53.26   2
  -6  17   1  642.78   56.25   1
   6 -17  -1  620.64   45.20   1
  -5  17   1   18.90    3.81   2
   5 -17  -1   10.99    3.47   1
  -5  17   1   16.98    4.32   1
   4  17  -1   12.14    2.07   2
  -4  17   1    7.70    3.67   1
   4 -17  -1    8.48    4.28   1
  -3  17   1  159.54   12.40   1
   3  17  -1  154.80    9.02   2
   3 -17  -1  156.38   10.03   1
  -2  17   1   22.93    4.95   1
  -2 -17   1   34.85    2.78   1
   2  17  -1   36.88    3.52   2
   2  17  -1   29.97    2.47   1
  -1 -17   1   53.19    5.22   1
   1  17  -1   49.61    5.45   1
   1 -17  -1   55.71    4.96   1
  -1 -17   1   61.65    4.23   1
  -1  17   1   48.63    5.52   1
   1  17  -1   48.65    5.65   2
   0  17  -1   62.63    4.89   2
   0 -17   1   58.63    5.68   1
   0 -17   1   61.56    5.10   1
   0 -17  -1   59.02    4.69   1
   0  17  -1   52.25    4.88   1
   0  17   1   61.35    4.78   1
   1 -17   1    0.23    1.53   1
  -1  17  -1   -2.94    1.97   1
  -1  17  -1    2.73    2.92   2
   1  17   1    0.51    0.91   1
  -1 -17  -1    1.25    1.44   1
  -2  17  -1   61.18    5.29   2
  -2 -17  -1   65.03    5.10   1
   2 -17   1   55.43    4.89   1
   2  17   1   49.11    3.84   1
  -2  17  -1   55.66    4.46   1
  -3  17  -1  200.54   14.21   2
  -3  17  -1  188.75   14.02   1
  -3 -17  -1  180.46   15.28   1
   3 -17   1  177.63   15.40   1
   4 -17   1  154.36   12.45   1
  -4  17  -1  141.07   12.54   1
  -4  17  -1  171.75   11.30   2
  -5  17  -1   -3.93    2.98   2
  -5  17  -1    1.57    2.47   1
   5 -17   1    1.38    3.10   1
  -6  17  -1  486.53   40.80   1
   6 -17   1  477.91   34.51   1
  -6  17  -1  496.49   34.39   2
   6 -18  -1    7.31    4.09   1
  -6  18   1    5.54    2.28   2
  -5  18   1   28.85    4.88   2
   5 -18  -1   30.22    5.70   1
  -5  18   1   26.44    6.52   1
   4  18  -1    3.05    1.52   2
   4 -18  -1   -1.79    3.03   1
  -4  18   1    2.22    2.95   1
   3 -18  -1  113.65    9.14   1
   3  18  -1  107.52   10.36   2
  -3  18   1  130.51   10.99   1
  -2  18   1  309.59   22.12   1
   2  18  -1  320.39   26.66   1
   2 -18  -1  331.39   21.68   1
  -2 -18   1  309.93   25.59   1
   2  18  -1  349.86   19.59   2
   1  18  -1    3.36    1.98   2
  -1  18   1    6.82    3.07   1
  -1 -18   1    7.26    1.76   1
   1  18  -1    4.47    1.80   1
   1 -18  -1    7.04    2.17   1
  -1 -18   1    6.03    1.62   1
   0  18  -1  113.64    9.43   2
   0 -18  -1  121.45    7.89   1
   0  18  -1  102.60    8.45   1
   0 -18   1  117.72    8.90   1
   0  18   1  111.61    9.30   1
   0 -18   1  121.96   10.51   1
  -1  18  -1    4.39    2.42   2
   1 -18   1   -0.60    1.56   1
  -1 -18  -1    2.59    2.26   1
   1  18   1    1.72    1.02   1
  -2 -18  -1   88.13    6.80   1
   2 -18   1  109.17    8.23   1
   2  18   1  102.66    9.88   1
  -2  18  -1   83.46    8.06   2
  -2  18  -1   97.86    7.19   1
  -3 -18  -1   23.98    2.11   1
  -3  18  -1   19.33    3.08   1
  -3  18  -1   21.08    3.06   2
  -4  18  -1  101.42   12.03   1
  -4  18  -1  111.38   11.65   2
   4 -18   1  125.38   11.02   1
   5 -18   1   62.73    6.81   1
  -5  18  -1   70.80    7.53   2
  -5  18  -1   55.18    7.35   1
  -6  18  -1  209.92   20.18   2
  -6  18  -1  251.53   17.51   1
   6 -18   1  236.22   19.15   1
  -6  19   1  151.68   16.11   1
   6 -19  -1  115.47   14.76   1
  -6  19   1  127.19   14.44   2
  -5  19   1    7.68    3.39   1
  -5  19   1    1.92    2.44   2
   5 -19  -1    0.54    2.38   1
  -4  19   1    4.09    2.53   2
   4 -19  -1   -5.80    3.78   1
  -4  19   1   -0.45    3.72   1
   3 -19  -1  170.59   11.29   1
  -3  19   1  155.28   11.31   1
   3  19  -1  123.50    9.96   2
   2  19  -1    5.63    3.05   2
  -2 -19   1   -0.24    1.29   1
   2 -19  -1    1.52    3.69   1
  -2  19   1   -1.38    2.40   1
   1 -19  -1   31.45    4.34   1
  -1 -19   1   32.84    3.22   1
  -1  19   1   34.34    3.32   1
   0  19  -1    2.60    1.28   1
   0 -19   1   -0.01    2.52   1
   0  19   1    2.11    1.80   1
   0 -19   1    0.75    1.17   1
   0 -19  -1    3.09    1.76   1
   0  19  -1   -2.77    3.01   2
   1  19   1   22.93    3.33   1
  -1 -19  -1   31.88    4.12   1
  -1  19  -1   27.49    3.22   1
   1 -19   1   22.54    3.64   1
  -1  19  -1   19.54    3.99   2
  -2 -19  -1    9.13    1.75   1
  -2  19  -1    4.40    3.04   1
   2 -19   1    8.96    3.26   1
  -3  19  -1   67.28    6.94   1
  -3 -19  -1   62.06    4.81   1
  -3  19  -1   64.94    6.33   2
   3 -19   1   52.29    7.16   1
  -4  19  -1   -0.58    2.03   2
  -4  19  -1   -2.34    2.23   1
   4 -19   1   -1.51    2.64   1
  -5  19  -1    8.97    4.80   2
  -5  19  -1    8.51    3.95   1
   5 -19   1    7.39    4.44   1
   6 -19   1   85.20    8.38   1
  -6  19  -1   80.66    9.56   1
  -6  19  -1   75.25    9.85   2
  -6  20   1   45.06    7.10   2
  -6  20   1   43.25    5.89   1
   6 -20  -1   54.00    7.48   1
   5 -20  -1   39.48    7.09   1
  -5  20   1   36.76    5.39   2
  -5  20   1   43.27    6.47   1
   4  20  -1   -0.48    1.68   2
  -4  20   1    2.28    2.70   1
  -4  20   1    3.79    3.70   2
   4 -20  -1   -1.50    2.43   1
  -3  20   1   76.63    7.69   1
   3  20  -1   79.92    7.65   2
   3 -20  -1   81.92    7.95   1
   2 -20  -1   -0.83    2.07   1
  -2 -20   1    0.44    0.92   1
   2  20  -1    4.40    2.32   2
  -2  20   1   -0.48    1.69   1
   1 -20  -1   36.06    3.68   1
   1  20  -1   35.43    5.02   2
  -1  20   1   46.58    4.54   1
  -1 -20   1   35.21    3.79   1
   0 -20   1   64.71    6.59   1
   0  20   1   81.77    5.82   1
   0  20  -1   62.73    6.83   1
   0 -20  -1   68.60    8.71   1
   1  20   1   10.96    2.20   1
   1 -20   1   16.01    2.98   1
  -1 -20  -1    9.62    2.79   1
  -2  20  -1    9.72    3.51   2
  -2  20  -1    3.75    1.85   1
  -3 -20  -1   14.26    2.03   1
  -3  20  -1   11.92    3.74   2
  -3  20  -1   18.52    4.64   1
  -4  20  -1   79.58    7.21   2
   4 -20   1   77.06    7.44   1
  -4  20  -1   92.58    9.71   1
  -5  20  -1   81.79   10.82   1
   5 -20   1   96.15    9.12   1
  -6  21   1   72.78    8.72   2
   6 -21  -1   83.45    7.38   1
  -6  21   1   94.84   10.83   1
   5 -21  -1    2.24    4.09   1
  -5  21   1   -1.74    2.15   2
   4  21  -1   31.68    3.56   2
  -4  21   1   33.33    5.39   1
  -3  21   1   -2.82    3.80   1
   3  21  -1   -0.19    2.32   2
   3 -21  -1    8.19    4.31   1
  -2 -21   1    7.28    1.19   1
   2  21  -1    8.34    3.58   2
   2 -21  -1    6.98    2.53   1
   1 -21  -1  315.17   19.55   1
   1  21  -1  322.31   20.46   2
  -1  21   1  257.56   23.43   1
  -1 -21   1  300.75   20.28   1
   0 -21   1  192.90   12.52   1
   0 -21  -1  143.27   12.38   1
   0  21  -1  173.48   10.20   2
   0  21   1  180.00   12.71   1
   0  21  -1  147.05   14.13   1
  -1  21  -1    1.76    2.94   2
  -1  21  -1    3.13    2.27   1
  -1 -21  -1    1.94    1.68   1
   2 -21   1   32.46    5.21   1
  -2 -21  -1   28.39    3.30   1
  -2  21  -1   40.97    4.73   1
  -2  21  -1   42.67    4.64   2
  -3  21  -1    7.69    2.57   1
  -3  21  -1   10.46    3.13   2
  -4  21  -1   12.39    4.15   1
   4  21   1   11.80    2.38   2
   4 -21   1   14.72    4.51   1
  -4  21  -1   12.85    2.86   2
  -5  21  -1    3.37    2.49   2
  -5  21  -1   -3.59    2.87   1
   5 -22  -1  110.55    9.93   1
  -5  22   1  117.15   11.84   2
  -5  22   1  105.63   15.59   1
   4  22  -1   21.44    3.50   2
  -4  22   1   33.40    6.85   1
   4 -22  -1   20.49    3.73   1
  -3  22   1    0.45    2.06   1
   3  22  -1    1.91    2.34   2
   3 -22  -1    2.60    2.45   1
   2 -22  -1   -1.31    3.64   1
  -2 -22   1    1.40    1.06   1
   2  22  -1    2.16    2.20   2
  -1  22   1  739.21   56.91   1
  -1 -22   1  818.11   48.42   1
   1 -22  -1  722.58   52.02   1
   1  22  -1  738.81   45.10   2
   0 -22   1  100.14    7.02   1
   0 -22  -1   93.88    6.85   1
   0  22  -1   94.49    8.60   2
   0  22  -1  101.32    7.76   1
   0  22   1   91.06    7.25   1
   1 -22   1    4.63    2.15   1
  -1  22  -1    5.64    2.50   1
  -1 -22  -1    2.79    1.91   1
  -2  22  -1   11.84    3.04   2
  -2 -22  -1   13.25    2.62   1
  -2  22  -1   11.19    2.52   1
  -3  22  -1   37.75    5.58   1
  -3  22  -1   37.40    4.29   2
   4 -22   1   16.83    3.75   1
   4  22   1   17.10    2.89   2
  -4  22  -1   14.25    3.08   2
  -4  22  -1   11.63    3.12   1
   5 -22   1   64.14    8.40   1
  -5  22  -1   85.09    9.18   1
  -5  22  -1   69.95    7.28   2
  -5  23   1   11.13    3.30   2
  -5  23   1    7.57    3.19   1
   5 -23  -1    3.57    3.82   1
   4 -23  -1   -1.66    3.25   1
   4  23  -1    4.66    2.31   2
  -4  23   1    2.62    2.50   2
  -4  23   1    1.52    2.50   1
   3 -23  -1    0.46    2.49   1
  -3  23   1   -0.68    3.04   1
  -2  23   1   13.43    4.14   1
   2  23  -1    6.96    2.71   2
   2 -23  -1    8.97    4.30   1
  -2 -23   1    7.21    2.03   1
   1 -23  -1  351.84   26.23   1
  -1 -23   1  348.00   23.97   1
   1  23  -1  309.30   20.84   2
  -1  23   1  320.45   26.59   1
   0 -23   1   28.37    4.94   1
   0 -23  -1   34.44    4.40   1
  -1 -23  -1   12.10    2.47   1
  -1  23  -1   10.15    2.36   1
  -1  23  -1    4.52    4.36   2
  -2 -23  -1    0.99    1.69   1
  -2  23  -1   -2.43    2.92   1
   2 -23   1   -0.17    2.97   1
  -2  23  -1    6.99    3.80   2
  -3  23  -1   -1.27    2.39   1
   3 -23   1   -0.14    2.82   1
  -3  23  -1    2.46    2.49   2
   4 -23   1   77.24    9.04   1
  -4  23  -1   82.15    9.20   1
  -4  23  -1   57.03    6.36   2
  -5  23  -1    4.82    3.95   1
   5 -23   1   13.56    4.87   1
  -5  24   1   -1.00    2.41   2
  -5  24   1    9.35    4.36   1
   5 -24  -1   -3.16    4.29   1
  -4  24   1   11.37    4.62   2
  -4  24   1   22.08    4.81   1
   4 -24  -1   16.27    4.56   1
   3 -24  -1   16.62    5.58   1
  -3  24   1   20.34    3.58   2
  -3  24   1   13.63    3.60   1
  -2 -24   1  221.98   18.54   1
   2 -24  -1  201.88   17.35   1
  -2  24   1  240.49   17.75   1
   2  24  -1  210.72   18.62   2
   1  24  -1   39.75    4.98   2
   1 -24  -1   54.64    6.33   1
  -1 -24   1   41.57    4.58   1
   0 -24  -1  131.60   10.66   1
   0  24  -1  143.16   11.53   2
   0 -24   1  138.58   12.00   1
   1 -24   1  141.14   11.75   1
  -1 -24  -1  155.73   12.31   1
  -1  24  -1  111.67   10.43   2
  -2 -24  -1   75.73    6.91   1
  -2  24  -1   67.25   10.50   1
   2 -24   1   59.52    7.09   1
  -2  24  -1   79.05    7.00   2
  -3  24  -1   17.60    5.17   1
  -3  24  -1   31.94    6.17   2
   3 -24   1   23.73    5.24   1
  -4  24  -1   14.94    4.58   1
  -4  24  -1   21.71    3.80   2
   4 -24   1   18.30    6.98   1
  -4  25   1   50.73    5.97   2
   4 -25  -1   49.63    7.05   1
  -4  25   1   34.66    6.83   1
  -3  25   1    3.69    2.79   2
   3  25  -1    4.32    2.08   2
   3 -25  -1    6.23    3.72   1
   2 -25  -1    2.62    2.49   1
  -2  25   1    6.95    3.36   1
   2  25  -1    1.33    2.25   2
   1 -25  -1   27.59    4.33   1
  -1 -25   1   26.95    3.05   1
   0 -25   1   77.03    6.65   1
   0  25  -1   85.78    6.49   2
   0 -25  -1   78.47    6.64   1
  -1 -25  -1  193.37   18.51   1
   1 -25   1  204.34   15.42   1
  -1  25  -1  228.71   14.77   2
  -2  25  -1   79.28    7.49   2
  -2 -25  -1   91.35    7.57   1
   2 -25   1   94.19    9.02   1
  -2  25  -1   76.87   11.73   1
   3 -25   1    5.94    3.53   1
  -3  25  -1   11.69    3.52   2
  -3  25  -1    9.65    3.03   1
   3  25   1   16.08    3.54   2
   4 -25   1   23.20    4.41   1
  -4  25  -1   15.35    3.60   2
  -4  25  -1   15.91    3.60   1
  -4  26   1    0.16    4.59   2
   4 -26  -1    0.69    3.40   1
  -3  26   1   69.67    8.97   1
   3 -26  -1   81.80    9.18   1
   3  26  -1   89.09    6.83   2
  -3  26   1   73.59    8.77   2
   2  26  -1  288.89   21.91   2
   2 -26  -1  260.66   22.47   1
  -2  26   1  266.31   21.52   2
  -1 -26   1   28.69    4.29   1
   0  26  -1    5.90    3.82   2
   0 -26   1    7.62    3.11   1
  -1 -26  -1   52.07    4.64   1
  -1  26  -1   64.10    8.16   2
   1 -26   1   48.07    5.09   1
  -2  26  -1   26.96    4.69   2
   2 -26   1   24.01    5.70   1
   3 -26   1   20.52    4.19   1
  -3  26  -1   16.80    3.70   1
  -3  26  -1   15.17    3.56   2
  -3  27   1   -0.24    2.88   2
   3 -27  -1    7.22    3.35   1
   3  27  -1    0.81    2.03   2
   2 -27  -1    5.98    2.94   1
   2  27  -1    5.88    2.81   2
  -2  27   1   -2.14    3.83   2
  -1 -27   1    0.88    1.84   1
   1 -27  -1    2.57    2.22   1
   0  27   1  297.72   26.28   2
   0 -27  -1  285.72   23.21   1
   0 -27   1  267.87   23.12   1
   0  27  -1  321.09   23.83   2
  -1 -27  -1   23.30    2.98   1
   1 -27   1   30.97    3.92   1
   2  27   1  107.01    9.46   2
  -2  27  -1   82.99    9.62   2
   2 -27   1   96.51    9.88   1
  -3  27  -1    8.27    3.20   2
   3 -27   1    8.46    4.79   1
   2 -28  -1   14.91    3.33   1
  -2  28   1   12.21    4.49   2
  -1 -28   1   39.69    4.47   1
   1 -28  -1   41.34    6.48   1
   1  28  -1   39.31    7.64   2
   0 -28  -1    2.24    3.43   1
   0 -28   1   -1.64    2.60   1
   0  28  -1    1.77    4.59   2
  -1 -28  -1   56.02    4.75   1
   1  28   1   68.94    7.97   2
  -1  28  -1   66.71    7.64   2
   1 -28   1   44.40    6.12   1
  -2  28  -1   30.85    5.02   2
   2 -28   1   31.79    6.78   1
   2  28   1   28.73    6.31   2
  -1  29   1   40.58    7.07   2
   1 -29  -1   29.42    5.07   1
   0  29   1  286.63   24.20   2
   0 -29  -1  264.77   27.17   1
   0  29  -1  289.18   29.08   2
   0 -29   1  307.38   31.54   1
   1 -29   1   14.32    4.27   1
  -1 -29  -1    8.68    2.45   1
  -8   0   2   11.20    3.55   1
  -7   0   2    3.57    2.53   1
  -6   0   2   10.19    3.12   1
   6   0  -2   10.50    2.56   1
  -5   0   2    2.62    2.21   1
   5   0  -2    2.09    1.73   1
  -5   0   2   -0.76    1.95   1
  -5   0   2    0.94    0.42   2
  -5   0   2    0.70    0.48   2
  -4   0   2 1516.59   82.81   2
  -4   0   2 1380.22   95.66   1
   4   0  -2 1388.92  102.27   1
  -4   0   2 1414.30  103.96   1
   3   0  -2    0.74    1.43   1
  -3   0   2   -0.19    0.73   2
  -3   0   2    2.74    1.56   1
  -3   0   2    1.02    1.58   1
  -2   0   2    3.75    1.43   1
   2   0  -2    5.71    1.70   2
  -2   0   2    2.38    0.82   2
   1   0  -2    2.24    1.39   2
   0   0   2 5807.12  345.52   1
   0   0   2 6204.22  305.06   2
   0   0  -2 6089.17  339.22   2
   1   0   2    0.10    1.85   2
  -1   0  -2    0.61    1.44   1
  -2   0  -2 4627.41  259.86   1
   2   0   2 4629.19  294.89   1
  -2   0  -2 4825.90  269.55   2
   2   0   2 4754.88  262.45   2
  -2   0  -2 4825.00  281.07   1
   3   0   2   -1.75    0.91   2
  -3   0  -2   -1.98    1.24   2
  -4   0  -2  384.76   34.25   1
  -4   0  -2  415.18   25.84   1
   4   0   2  404.38   30.54   2
  -4   0  -2  394.55   23.85   2
  -5   0  -2   -0.68    1.30   1
  -6   0  -2   61.45    4.65   1
  -7   0  -2   -2.26    2.50   1
  -8  -1   2   29.95    5.51   1
  -7  -1   2   36.66    5.53   1
  -7   1   2   39.28    4.08   1
   6   1  -2   37.99    4.14   1
   6  -1  -2   31.72    3.47   1
  -6   1   2   32.87    3.95   1
  -6  -1   2   34.06    4.17   1
  -5   1   2   18.50    1.43   2
  -5  -1   2   16.03    2.42   1
  -5  -1   2   16.31    2.65   1
   5   1  -2   16.05    2.90   1
  -5   1   2   14.55    2.52   1
   4   1  -2  115.56    8.74   1
  -4   1   2  131.07    9.84   1
  -4  -1   2  104.59    6.45   2
  -4  -1   2  112.44    7.18   1
  -4   1   2  119.31    7.73   1
   4  -1  -2  109.37    7.77   1
  -4   1   2  112.44    6.58   2
  -4  -1   2  105.65    7.65   1
  -3   1   2  122.51    8.86   1
  -3  -1   2  115.89    7.23   2
  -3  -1   2  119.73    9.71   1
  -3   1   2  135.28    7.60   2
  -3  -1   2  136.45    8.99   1
   3   1  -2  132.16    7.99   1
   3  -1  -2  104.49    8.36   1
  -3   1   2  111.07    8.60   1
  -2   1   2  908.29   68.53   1
   2   1  -2  957.51   71.30   1
  -2  -1   2 1063.84   57.70   2
  -2   1   2 1069.99   62.89   2
   2   1  -2 1069.61   60.29   2
  -2  -1   2 1094.88   59.49   1
   2  -1  -2 1093.23   59.58   1
   1  -1  -2  384.76   22.93   2
  -1   1   2  383.83   20.14   1
  -1  -1   2  408.73   25.39   1
   1   1  -2  390.69   21.64   1
  -1   1   2  382.12   21.64   2
   1   1  -2  382.21   21.94   2
  -1  -1   2  389.64   20.49   2
   0  -1  -2  938.91   57.04   1
   0  -1  -2  928.16   49.38   2
   0   1   2  905.59   47.51   2
   0   1  -2  850.55   51.39   1
   0   1   2  962.98   54.71   1
   0   1  -2  860.46   48.12   2
   0  -1   2  871.07   49.55   2
  -1   1  -2 2355.91  138.75   1
  -1  -1  -2 2350.69  128.03   2
  -1  -1  -2 2386.07  143.95   1
   1   1   2 2323.03  124.01   2
   1  -1   2 2317.03  122.54   2
  -1   1  -2 2388.62  130.95   2
   1  -1   2 2378.22  139.56   1
  -2  -1  -2   42.77    3.17   2
  -2  -1  -2   45.58    3.78   1
   2   1   2   40.65    2.87   2
  -2  -1  -2   42.43    4.48   1
  -2   1  -2   42.77    3.07   2
   2  -1   2   47.40    4.01   1
   2  -1   2   41.56    3.44   2
  -2   1  -2   41.61    3.36   1
   3  -1   2   76.80    5.46   1
  -3   1  -2   83.79    6.03   1
   3  -1   2   73.27    5.23   2
  -3   1  -2   85.16    5.72   1
  -3   1  -2   84.15    5.47   2
  -3  -1  -2   84.37    5.34   1
   3   1   2   79.46    5.88   2
  -3  -1  -2   74.26    4.63   2
  -3  -1  -2   71.20    5.93   1
  -4  -1  -2  311.68   18.98   1
  -4  -1  -2  319.09   18.74   2
  -4   1  -2  343.72   19.43   2
   4   1   2  320.97   20.60   2
  -4  -1  -2  313.72   22.70   1
   4  -1   2  314.55   21.47   1
  -4   1  -2  268.02   21.97   1
   4  -1   2  317.73   20.25   2
  -5  -1  -2    3.90    1.18   2
  -5   1  -2    3.84    1.93   1
  -5  -1  -2    6.49    1.99   1
  -6   1  -2   74.13    6.91   1
  -6  -1  -2   83.84    7.17   1
  -7   1  -2    9.43    2.93   1
  -8   2   2    2.72    2.86   1
  -7  -2   2  369.55   31.07   1
   7  -2  -2  357.89   29.62   1
  -7   2   2  363.68   26.63   1
  -6  -2   2   26.05    3.35   1
   6  -2  -2   20.07    3.64   1
   6   2  -2   16.66    3.24   1
  -6   2   2   20.57    3.32   1
   5   2  -2   10.50    2.55   1
  -5   2   2    7.37    3.44   1
  -5  -2   2    7.15    1.97   1
  -5   2   2    6.47    1.80   1
   5  -2  -2    4.11    2.49   1
  -5   2   2    5.11    1.39   2
  -4  -2   2   44.62    3.75   1
  -4  -2   2   40.07    2.91   2
  -4  -2   2   45.22    4.55   1
  -4   2   2   40.17    4.57   1
   4   2  -2   43.62    3.52   1
   4  -2  -2   47.54    4.18   1
  -4   2   2   53.18    4.52   1
  -4   2   2   42.95    3.73   2
  -3  -2   2   35.34    2.58   1
  -3  -2   2   31.20    2.06   2
  -3  -2   2   29.50    2.88   1
   3  -2  -2   42.11    3.85   1
   3   2  -2   31.70    2.56   2
   3   2  -2   32.83    2.92   1
  -3   2   2   39.92    3.49   1
  -3   2   2   41.05    3.76   2
  -2  -2   2  702.99   39.61   2
  -2  -2   2  681.45   38.73   1
   2   2  -2  688.63   39.92   1
  -2   2   2  710.10   38.42   1
   2  -2  -2  740.59   41.56   1
  -2   2   2  589.57   42.48   1
  -2   2   2  672.45   37.30   2
   2   2  -2  669.87   38.61   2
  -1  -2   2   63.27    4.72   2
  -1  -2   2   63.28    4.46   1
  -1   2   2   84.58    5.18   1
   1   2  -2   72.21    5.01   2
   1   2  -2   78.02    4.55   1
   1  -2  -2   74.44    5.26   1
  -1   2   2   80.56    5.21   2
   1  -2  -2   72.79    4.94   2
   0  -2   2 9999.26  622.39   1
  -1  -2  -2   46.91    3.17   2
  -1   2  -2   33.68    3.83   2
  -1   2  -2   40.74    3.50   1
   1  -2   2   44.14    3.25   2
  -1   2  -2   35.61    3.21   1
   1   2   2   40.88    2.45   2
  -1  -2  -2   37.44    3.28   1
   1   2   2   42.43    2.90   1
   2  -2   2   50.46    4.53   1
  -2   2  -2   58.51    4.31   1
  -2   2  -2   58.23    3.65   2
   2   2   2   58.11    4.74   1
  -2  -2  -2   58.50    3.78   2
  -2   2  -2   61.79    4.76   1
   2  -2   2   59.64    4.37   1
   2   2   2   56.88    3.71   2
  -2  -2  -2   66.17    3.87   1
  -2  -2  -2   59.41    4.46   1
   3  -2   2  500.28   29.11   2
  -3  -2  -2  449.04   26.03   2
  -3   2  -2  545.39   39.93   1
  -3  -2  -2  461.66   33.52   1
   3   2   2  480.31   27.18   2
  -3   2  -2  489.33   27.63   2
  -3   2  -2  551.11   37.95   1
  -3  -2  -2  470.14   27.66   1
   3  -2   2  531.38   31.17   1
  -4   2  -2  153.05    8.47   2
  -4  -2  -2  135.04    8.80   1
   4  -2   2  147.05   10.73   1
  -4   2  -2  151.47   10.40   1
   4   2   2  135.69   12.78   2
  -4  -2  -2  146.85   10.24   2
  -4  -2  -2  145.91   12.17   1
   4  -2   2  122.60    9.62   2
  -5  -2  -2  344.97   20.47   1
   5  -2   2  353.36   23.33   1
  -5  -2  -2  362.95   30.11   2
  -5   2  -2  334.71   21.87   1
  -5   2  -2  343.56   31.00   2
  -6  -2  -2  571.24   37.49   1
  -6   2  -2  515.10   35.44   1
  -7  -2  -2    2.42    1.56   1
  -7   2  -2    2.48    3.43   1
  -8  -3   2   -3.68    2.09   1
  -8   3   2   -2.38    2.45   1
  -7   3   2  195.86   16.78   1
   7  -3  -2  216.28   18.01   1
  -7  -3   2  217.51   17.39   1
   6   3  -2   -1.49    1.51   1
   6  -3  -2    2.30    2.84   1
  -6   3   2   -0.25    0.67   2
  -6   3   2    1.34    2.75   1
   5  -3  -2   29.35    3.51   1
  -5   3   2   39.39    4.28   1
   5   3  -2   34.08    3.33   1
  -5  -3   2   29.82    3.38   1
  -5   3   2   34.68    3.96   2
  -5  -3   2   39.12    3.08   1
  -4  -3   2    3.48    0.55   2
  -4  -3   2    6.86    1.76   1
  -4   3   2    3.98    2.46   1
  -4   3   2    2.01    1.37   1
  -4   3   2    4.47    1.36   2
  -3  -3   2  980.59   71.73   1
   3   3  -2 1094.78   62.38   2
  -3   3   2 1002.42   58.54   2
  -3  -3   2 1142.59   57.42   1
   3  -3  -2  920.02   68.02   1
   3   3  -2 1032.19   66.52   1
  -3   3   2 1088.46   71.53   1
  -3   3   2  996.69   63.50   1
  -3  -3   2 1137.58   64.38   2
  -2  -3   2 5692.04  300.03   2
   2   3  -2 5601.80  305.57   2
  -2   3   2 5508.78  314.60   2
  -2   3   2 5720.66  309.96   1
  -2   3   2 5693.61  354.34   1
   2  -3  -2 5538.00  354.75   1
   2   3  -2 5540.02  313.70   1
  -2  -3   2 4999.00  313.20   1
   1  -3  -2  189.96   12.48   1
  -1  -3   2  176.03   12.71   1
  -1   3   2  214.74   13.13   1
  -1  -3   2  201.35   11.54   2
   1   3  -2  182.89   12.71   1
   1   3  -2  219.01   12.41   2
  -1   3   2  193.78   11.82   2
   0   3   2 3407.31  232.34   1
   0   3  -2 3976.51  233.06   1
   0  -3  -2 3471.54  229.63   1
   0   3   2 3879.93  206.51   2
   0  -3   2 3996.48  219.17   2
   0   3  -2 3897.45  210.34   2
   0  -3  -2 4002.00  214.64   2
   0  -3   2 4056.35  230.78   1
   1   3   2 2396.26  127.70   2
  -1  -3  -2 2497.61  146.02   1
  -1  -3  -2 2337.64  124.40   2
   1   3   2 2389.18  133.59   1
  -1   3  -2 2258.39  119.87   2
  -1   3  -2 2365.04  149.26   1
   1  -3   2 2301.09  141.65   1
   1  -3   2 2300.90  125.57   2
  -2   3  -2   90.07    5.02   2
  -2  -3  -2   77.82    5.52   1
  -2  -3  -2   85.21    5.93   2
  -2   3  -2   68.23    6.02   1
   2  -3   2   81.11    5.55   1
   2   3   2   84.09    5.98   2
  -2   3  -2   92.08    5.99   1
   2   3   2   82.10    5.74   1
  -2  -3  -2   78.67    5.69   1
   2  -3   2   82.42    6.46   1
   3  -3   2   -0.23    0.95   2
   3   3   2    0.49    0.80   2
  -3   3  -2    2.23    1.98   1
   3  -3   2   -1.72    1.99   1
  -3  -3  -2   -0.32    0.95   1
  -3   3  -2   -0.50    1.28   2
  -3   3  -2    3.29    2.80   1
  -3  -3  -2   -2.38    1.23   2
  -3  -3  -2   -1.05    1.03   1
  -4   3  -2  183.28   12.15   1
   4  -3   2  181.92   12.70   1
  -4  -3  -2  163.90   10.70   1
   4  -3   2  159.73    9.93   2
  -4  -3  -2  165.58   10.04   2
  -4  -3  -2  185.92   15.01   1
   4   3   2  155.23   12.91   2
  -4   3  -2  164.31    9.67   2
  -5   3  -2  158.04   12.79   2
  -5   3  -2  149.82   11.79   1
   5  -3   2  187.06   11.81   1
  -5  -3  -2  173.81   10.28   1
  -6  -3  -2  585.45   35.69   1
   6  -3   2  518.83   36.43   1
  -6   3  -2  558.03   35.78   1
  -7   3  -2    5.59    2.95   1
  -8  -4   2   -1.53    1.87   1
  -8   4   2   -1.51    2.38   1
  -7   4   2   47.50    5.47   1
   7  -4  -2   39.08    5.36   1
  -7  -4   2   53.92    4.70   1
  -6   4   2    2.65    1.15   2
   6   4  -2    5.32    1.71   1
  -6   4   2    3.50    2.56   1
  -6  -4   2    5.15    1.44   1
  -5   4   2  113.37    9.28   1
  -5  -4   2  122.95    9.85   1
  -5  -4   2  133.11    9.76   1
   5   4  -2  148.56   10.53   1
  -5   4   2  119.39   10.72   2
   4  -4  -2   92.90    7.67   1
  -4  -4   2  104.80    7.16   1
  -4   4   2  110.30    8.88   1
  -4  -4   2  105.96    7.57   1
  -4   4   2  100.86    7.29   1
   4   4  -2  112.81    7.64   1
  -3   4   2 1614.02  109.04   1
   3  -4  -2 1570.35   89.23   1
  -3  -4   2 1551.30   85.38   2
  -3  -4   2 1527.73   87.37   1
   3   4  -2 1528.12   86.66   2
  -3  -4   2 1466.89   92.51   1
  -3   4   2 1462.00   98.44   1
   3   4  -2 1575.26   85.83   1
   2   4  -2  749.61   40.35   1
  -2   4   2  591.01   48.07   1
   2  -4  -2  704.90   39.93   1
   2   4  -2  728.61   39.38   2
  -2   4   2  698.90   42.94   1
  -2  -4   2  769.58   40.22   2
  -2  -4   2  688.44   46.07   1
  -1  -4   2   87.23    5.70   1
   1   4  -2  105.40    5.93   2
   1   4  -2   87.92    5.70   1
  -1   4   2   97.44    5.42   2
  -1   4   2   98.69    6.38   1
  -1  -4   2   99.90    6.52   2
   1  -4  -2   87.19    6.78   1
   0  -4   2 4974.89  262.31   2
   0  -4  -2 4895.13  300.31   1
   0   4   2 4754.56  261.79   2
   0  -4   2 4913.60  296.77   1
   0   4  -2 4937.96  277.94   1
   0   4   2 5102.10  272.40   1
   0   4  -2 4745.67  278.30   2
   0   4  -2 4786.75  277.36   1
   1  -4   2  871.21   48.68   1
  -1  -4  -2  896.84   55.08   1
  -1   4  -2  888.92   55.61   1
  -1   4  -2  907.82   51.55   2
   1  -4   2  925.40   48.71   1
   1  -4   2  912.65   49.98   2
  -1  -4  -2  867.30   48.45   2
   1   4   2  909.45   49.20   2
  -1   4  -2  912.28   53.16   1
   1   4   2  990.55   61.75   1
   2  -4   2    1.00    1.40   1
   2   4   2    3.22    0.91   2
  -2  -4  -2    1.52    1.40   1
  -2   4  -2    2.05    1.44   2
  -2   4  -2    0.89    1.21   1
  -2   4  -2    2.62    1.30   1
   2  -4   2    2.56    1.42   2
  -2  -4  -2    3.54    1.50   2
   2   4   2    3.98    1.22   1
   3  -4   2   14.82    2.04   1
   3  -4   2   15.07    2.58   2
  -3  -4  -2   12.37    1.77   1
   3   4   2   13.65    1.69   2
  -3  -4  -2   13.70    1.77   2
  -3  -4  -2   13.58    2.12   1
  -3   4  -2   13.73    2.39   1
   4   4   2   34.89    2.80   2
  -4   4  -2   44.37    3.49   2
  -4  -4  -2   35.34    3.51   1
  -4  -4  -2   44.20    3.22   1
   4  -4   2   38.66    4.90   1
  -5  -4  -2   27.87    3.24   1
  -5   4  -2   29.71    3.26   2
  -5   4  -2   27.81    4.15   1
   6  -4   2  199.93   13.80   1
  -6   4  -2  213.12   13.76   1
  -6  -4  -2  212.67   14.85   1
  -7   4  -2   11.20    4.74   1
  -8   5   2   11.59    4.04   1
   7  -5  -2  108.63    9.52   1
  -7  -5   2   87.75    8.49   1
  -7   5   2   87.22    8.88   1
  -6   5   2    5.49    1.38   2
  -6  -5   2    4.76    1.76   1
   6  -5  -2    4.09    2.08   1
  -6   5   2    3.04    2.66   1
  -5  -5   2   -1.09    0.93   1
   5  -5  -2    0.53    2.29   1
  -5   5   2    5.94    3.27   1
   5   5  -2   -0.43    1.12   1
  -5  -5   2    0.28    0.77   1
  -4  -5   2  392.81   23.47   1
  -4   5   2  417.21   25.31   1
   4   5  -2  420.12   26.35   2
   4   5  -2  377.78   26.25   1
  -4  -5   2  388.92   23.77   1
   4  -5  -2  367.93   24.05   1
  -3  -5   2  166.38    9.61   1
  -3  -5   2  157.20    8.97   2
   3   5  -2  159.67    9.99   1
   3  -5  -2  122.09    9.19   1
  -3   5   2  128.16    9.39   1
  -3   5   2  119.61    8.85   1
   3   5  -2  157.30    9.03   2
  -2  -5   2  180.53    9.59   2
   2  -5  -2  184.22   14.79   1
   2   5  -2  185.50   10.47   1
  -2   5   2  198.89   12.64   1
   2   5  -2  179.38   10.25   2
  -2   5   2  171.02   12.62   1
  -1  -5   2  125.64    6.87   1
   1   5  -2  110.21    7.37   2
  -1   5   2  114.42    7.24   1
   1   5  -2  118.48    8.42   1
  -1  -5   2  104.82    7.13   2
   1  -5  -2  134.08    7.41   1
   0   5  -2 4595.66  247.68   1
   0   5   2 4267.20  253.12   2
   0   5  -2 4461.87  226.88   2
   0  -5  -2 4349.19  276.83   1
   0  -5   2 4381.09  242.27   2
   0   5   2 4348.62  246.96   1
   0  -5   2 4570.57  253.52   1
   0   5  -2 4419.64  239.62   1
   1   5   2 1544.99   91.54   1
  -1   5  -2 1681.78  101.45   1
   1   5   2 1742.13   91.14   2
   1  -5   2 1565.02   96.82   1
   1  -5   2 1782.35   94.71   1
  -1   5  -2 1795.31   93.12   2
  -1  -5  -2 1634.70   98.94   1
  -1   5  -2 1777.82  103.99   1
   1  -5   2 1735.77   88.33   2
  -2  -5  -2 2653.91  147.63   1
  -2   5  -2 2722.09  134.27   2
   2  -5   2 2625.18  144.78   2
   2  -5   2 2213.12  165.87   1
  -2   5  -2 2642.45  165.40   1
   2   5   2 2687.04  142.29   2
   2   5   2 2569.67  178.81   1
  -3  -5  -2  165.90   10.23   1
  -3   5  -2  198.49   11.72   1
   3  -5   2  166.44   11.41   2
   3  -5   2  163.01   11.72   1
   3   5   2  165.58    9.60   2
  -3   5  -2  151.27    9.66   2
  -3  -5  -2  176.92   10.60   1
  -4  -5  -2    7.92    1.99   1
   4   5   2   10.36    1.54   2
  -4   5  -2    6.26    2.80   1
  -4  -5  -2    9.14    1.70   1
  -4   5  -2    7.72    1.80   2
  -5   5  -2    3.67    1.71   2
  -5   5  -2    0.67    2.43   1
  -5  -5  -2    5.79    1.84   1
   5  -5   2    9.04    2.66   1
  -6   5  -2   28.10    4.65   1
  -6  -5  -2   26.35    3.51   1
  -7  -5  -2    9.59    2.45   1
  -7   5  -2   15.03    3.73   1
   7  -5   2    4.47    3.57   1
  -8   6   2   18.80    3.72   1
   7  -6  -2   -0.83    1.90   1
  -6   6   2   71.99    5.85   1
  -6   6   2   62.56    4.82   2
   6  -6  -2   51.22    6.17   1
  -6  -6   2   65.59    4.88   1
   5  -6  -2   89.51    6.85   1
  -5   6   2   93.78    7.13   1
   5   6  -2   87.98    5.83   1
  -5  -6   2  100.29    7.18   1
   4   6  -2    8.74    0.93   2
   4  -6  -2    2.69    3.03   1
   4   6  -2    6.78    1.18   1
  -4  -6   2    6.17    1.32   1
   3   6  -2  256.48   14.72   1
   3   6  -2  257.38   15.17   2
  -3   6   2  252.48   17.07   1
  -3  -6   2  242.01   15.99   1
   3  -6  -2  243.88   15.17   1
  -3  -6   2  264.06   15.98   2
  -3   6   2  270.15   17.26   1
   2   6  -2  183.99   12.30   1
  -2  -6   2  195.42   11.48   2
  -2   6   2  199.27   12.80   1
   2   6  -2  195.55   10.88   2
   2  -6  -2  202.56   11.68   1
  -2   6   2  194.57   15.84   1
  -1   6   2  330.49   22.12   1
   1   6  -2  272.77   19.38   1
  -1  -6   2  315.19   17.40   2
   1  -6  -2  313.15   22.70   1
   1   6  -2  309.55   17.96   2
   1   6  -2  339.34   18.65   1
  -1  -6   2  333.70   17.80   1
   0  -6   2  160.55    9.57   1
   0  -6   2  152.05    8.19   2
   0   6  -2  144.46    9.23   1
   0  -6  -2  141.76    9.34   1
   0   6  -2  137.02    8.65   1
   0   6   2  131.80    9.59   1
   0   6  -2  132.67    8.65   2
  -1  -6  -2   42.47    3.56   1
  -1   6  -2   45.11    3.57   1
   1   6   2   43.26    3.86   2
  -1   6  -2   48.67    3.77   2
   1  -6   2   45.67    4.34   1
   1  -6   2   49.38    3.59   1
   1  -6   2   51.38    3.56   2
  -1   6  -2   37.80    4.17   1
   2  -6   2 1626.25   99.29   2
  -2   6  -2 1627.85  104.92   1
   2   6   2 1553.88  105.71   1
  -2  -6  -2 1652.15   96.18   1
   2  -6   2 1599.07   99.35   1
  -2   6  -2 1636.06   89.02   2
   2   6   2 1693.86   90.91   2
  -3  -6  -2    0.99    1.38   1
  -3   6  -2   -2.33    1.94   2
  -3   6  -2    0.10    1.81   1
   3  -6   2    1.85    1.93   1
  -3  -6  -2   -1.07    0.92   1
   3   6   2   -0.22    0.83   2
  -4   6  -2    8.25    3.05   1
  -4   6  -2    4.51    1.72   2
   4   6   2    3.65    0.80   2
  -4  -6  -2    5.16    1.45   1
  -5   6  -2   -0.58    1.28   2
   5  -6   2   -3.53    1.93   1
  -5  -6  -2   -0.54    0.91   1
  -6  -6  -2   93.31    8.23   1
  -6   6  -2   96.23    7.34   1
   6  -6   2   83.03    7.12   1
  -7   6  -2    1.34    2.01   1
   7  -6   2    1.04    2.01   1
  -8   7   2  171.56   16.52   1
  -7  -7   2    0.87    0.69   1
   7  -7  -2   -1.43    3.75   1
  -7   7   2    0.60    3.16   1
   6  -7  -2  290.76   20.32   1
  -6   7   2  303.50   19.61   1
  -6  -7   2  294.82   24.46   1
  -6   7   2  291.31   18.99   2
   5   7  -2   91.70    7.92   1
  -5   7   2   96.11    7.24   1
  -5  -7   2   85.98    7.19   1
   5  -7  -2   93.96    6.73   1
   4  -7  -2   23.93    4.65   1
  -4  -7   2   34.24    2.27   1
  -4   7   2   33.39    4.26   1
   4   7  -2   32.70    2.70   1
   4   7  -2   27.89    2.21   2
  -4  -7   2   29.13    2.62   1
  -3  -7   2 1636.17  110.05   1
   3   7  -2 1605.99   96.65   2
  -3  -7   2 1616.51   94.37   1
   3   7  -2 1742.36  101.04   1
  -3   7   2 1857.36  108.02   1
   3  -7  -2 1711.77   99.65   1
   2   7  -2  325.26   20.12   2
   2  -7  -2  380.20   21.92   1
  -2  -7   2  361.09   21.08   2
  -2   7   2  374.46   24.98   1
  -2   7   2  330.44   22.32   1
   2   7  -2  360.22   20.62   1
   1  -7  -2  903.14   49.90   1
   1   7  -2  775.87   49.87   1
   1   7  -2  892.11   48.41   1
  -1  -7   2  862.83   46.37   2
  -1   7   2  872.34   49.64   1
   1   7  -2  851.40   45.76   2
  -1   7   2  718.06   64.32   1
  -1  -7   2  883.86   47.62   1
   0   7  -2  577.53   34.36   1
   0   7  -2  611.88   34.30   1
   0  -7   2  580.70   31.03   1
   0   7   2  591.27   37.31   1
   0   7  -2  588.86   33.60   2
   0  -7  -2  527.37   36.42   1
   0  -7   2  606.17   33.20   2
   0  -7   2  620.14   34.94   1
   1  -7   2  696.55   39.44   1
  -1   7  -2  567.98   52.13   1
   1   7   2  671.22   37.87   2
  -1   7  -2  723.81   40.76   1
   1   7   2  660.37   37.88   1
  -1  -7  -2  721.32   36.85   1
  -1   7  -2  665.50   35.86   2
   1  -7   2  665.19   36.55   2
   2  -7   2  159.13   10.41   2
   2   7   2  171.63   10.51   1
  -2   7  -2  154.28    9.96   2
  -2   7  -2  160.19   10.82   1
   2   7   2  173.34   10.72   2
   2  -7   2  187.04   11.20   1
  -2  -7  -2  168.16    9.87   1
  -3  -7  -2   49.03    3.09   1
  -3  -7  -2   42.60    3.40   1
  -3   7  -2   40.53    3.93   2
  -3   7  -2   53.80    4.06   1
   3   7   2   52.25    3.67   2
   3  -7   2   44.61    3.86   1
  -4  -7  -2 1112.44   88.30   1
  -4  -7  -2 1132.88   68.80   1
   4  -7   2 1177.80   69.95   1
  -4   7  -2 1128.19   69.45   2
   4   7   2 1110.94   66.39   2
  -4   7  -2 1137.61   67.66   1
   5  -7   2   22.87    4.82   1
  -5  -7  -2   28.10    2.60   1
  -5   7  -2   31.86    4.60   1
  -5   7  -2   32.90    3.59   2
  -6  -7  -2    4.51    1.18   1
   6  -7   2    3.99    2.54   1
   7  -7   2    4.12    2.73   1
  -7   7  -2    9.66    3.31   1
  -7  -7  -2    5.54    1.68   1
  -8   8   2   -4.60    3.23   1
  -7   8   2   36.26    5.71   1
  -7  -8   2   43.43    3.84   1
   7  -8  -2   39.76    7.37   1
   6  -8  -2  293.87   24.11   1
  -6   8   2  325.16   22.90   1
  -6   8   2  295.65   26.98   2
  -6  -8   2  322.37   25.17   1
   5  -8  -2    2.10    3.00   1
   5   8  -2    1.97    0.70   1
  -5  -8   2    1.32    0.54   1
  -5  -8   2    2.67    0.94   1
  -5   8   2    1.93    2.04   1
  -4  -8   2   37.37    2.84   1
   4   8  -2   39.69    2.70   2
   4  -8  -2   48.05    4.80   1
  -4   8   2   44.62    5.05   1
  -4  -8   2   39.82    2.37   1
   4   8  -2   43.89    3.17   1
  -3  -8   2   10.55    1.02   1
   3   8  -2   12.64    0.92   1
   3   8  -2   14.00    1.34   2
  -3  -8   2   12.38    0.93   1
   2   8  -2   45.14    3.04   2
  -2   8   2   41.92    4.97   1
  -2  -8   2   46.66    4.29   2
   2   8  -2   41.17    2.56   1
   2   8  -2   47.06    2.98   1
   2  -8  -2   53.01    5.70   1
   1   8  -2  105.03    8.20   1
   1   8  -2  116.81    6.96   1
   1  -8  -2  125.19    7.34   1
   1   8  -2  112.61    6.92   2
  -1  -8   2  116.06    7.41   2
  -1   8   2  122.94    7.64   1
  -1   8   2  121.14    8.21   1
  -1  -8   2  114.39    7.77   1
   0  -8   2    4.44    1.40   2
   0   8  -2    5.79    1.47   1
   0  -8   2    4.10    1.18   1
   0   8  -2    3.15    2.08   2
   0  -8   2    2.79    1.78   1
   0   8   2    6.19    1.21   1
   0   8  -2    5.64    1.20   1
  -1  -8  -2 1533.50   90.51   1
  -1   8  -2 1574.74   93.48   1
   1  -8   2 1519.22   89.75   1
   1  -8   2 1517.34   90.73   2
   1   8   2 1668.08  101.00   1
  -1   8  -2 1545.25   86.83   2
   1  -8   2 1574.22   85.28   1
   2  -8   2  721.45   40.22   1
  -2   8  -2  724.60   41.28   1
   2   8   2  694.96   42.55   1
  -2  -8  -2  779.50   41.65   1
  -2   8  -2  761.11   40.42   2
   2   8   2  798.19   48.45   2
  -3   8  -2  156.82   10.20   1
  -3   8  -2  171.43   10.15   2
   3   8   2  174.03   12.53   2
  -3  -8  -2  168.01   13.36   1
  -3  -8  -2  169.16   10.38   1
   3  -8   2  183.47   11.02   1
   4   8   2  155.26   11.65   2
  -4   8  -2  201.18   11.37   1
  -4  -8  -2  177.51   10.51   1
  -4  -8  -2  164.24   11.50   1
  -4   8  -2  185.85   12.80   2
   4  -8   2  180.43   12.98   1
  -5  -8  -2  136.70   10.59   1
  -5   8  -2  131.10   11.01   1
  -5   8  -2  123.21    7.53   2
   5  -8   2  100.76    9.49   1
   6  -8   2   62.26    6.88   1
  -6   8  -2   52.11    5.55   1
  -6  -8  -2   54.53    6.24   1
  -6   8  -2   62.70    6.42   2
  -7   8  -2   -3.03    3.64   1
  -7  -8  -2    1.57    1.76   1
   7  -8   2    0.52    3.16   1
  -8   9   2  202.63   20.51   1
  -7   9   2   13.40    4.27   1
   7  -9  -2   12.01    4.88   1
  -6   9   2    0.87    2.15   1
  -6  -9   2    0.43    0.59   1
  -6   9   2    0.37    1.55   2
   6  -9  -2    1.17    2.57   1
  -5  -9   2   61.23    4.13   1
   5  -9  -2   73.64    6.79   1
  -5   9   2   69.07    6.39   1
  -5  -9   2   61.51    4.06   1
  -4   9   2   -0.21    2.02   1
  -3   9   2  195.29   13.46   1
   3   9  -2  168.75    9.99   2
   3  -9  -2  164.35   11.37   1
   2  -9  -2  485.04   35.67   1
   2   9  -2  524.91   30.04   2
  -2   9   2  542.91   35.48   1
   2   9  -2  519.98   34.21   1
   2   9  -2  530.05   32.44   1
  -1  -9   2   40.69    3.29   1
   1   9  -2   45.41    5.08   2
  -1  -9   2   49.86    3.99   2
   1   9  -2   44.63    3.23   1
   0   9  -2    1.97    1.35   1
   0   9  -2    4.55    1.72   2
   0  -9  -2    1.99    1.82   1
   0  -9   2    3.04    1.87   1
   0  -9   2   -1.52    1.92   2
   0   9  -2    1.28    1.71   1
  -1  -9  -2  756.92   49.18   1
  -1   9  -2  839.53   48.22   1
   1  -9   2  897.49   46.19   1
  -1   9  -2  852.27   46.03   2
   1  -9   2  786.76   46.78   1
   1   9   2  864.62   55.51   1
  -2  -9  -2  958.23   54.63   1
   2  -9   2  920.99   58.07   1
  -2   9  -2  970.79   54.00   1
  -2   9  -2  866.67   49.36   2
   2   9   2  941.05   60.11   2
  -3  -9  -2  112.47    6.81   1
   3  -9   2   99.22    7.79   1
   3   9   2  110.65    7.31   2
  -3   9  -2  104.67    7.13   2
  -3   9  -2  120.85    8.14   1
  -3  -9  -2  100.19    9.31   1
   4   9   2  181.02   13.88   2
  -4  -9  -2  186.00   15.15   1
  -4   9  -2  186.04   12.52   1
   4  -9   2  170.94   12.57   1
  -4  -9  -2  165.75   10.88   1
  -4   9  -2  167.06   10.88   2
  -5   9  -2  278.80   18.30   2
  -5   9  -2  239.37   17.98   1
  -5  -9  -2  240.06   17.43   1
   5  -9   2  264.50   18.59   1
  -6   9  -2   -0.71    1.91   1
  -6  -9  -2    2.24    1.48   1
  -6   9  -2    3.03    1.33   2
   7  -9   2    0.11    2.93   1
  -7   9  -2   -2.95    2.41   1
  -8  10   2    3.43    2.72   1
   7 -10  -2   27.64    4.11   1
  -7  10   2   32.66    5.14   1
  -6  10   2   61.86    6.91   1
   6 -10  -2   67.91    6.49   1
   5 -10  -2    5.07    2.40   1
   5  10  -2    4.81    0.65   2
  -5  10   2    3.87    3.11   1
   3  10  -2   62.53    4.50   2
   3 -10  -2   72.72    5.91   1
  -3  10   2   65.45    6.28   1
   2 -10  -2    7.64    2.47   1
   2  10  -2    7.46    0.88   1
   2  10  -2    6.53    0.78   1
  -2  10   2    8.51    2.20   1
   1  10  -2  728.78   39.07   2
   1  10  -2  608.53   46.42   1
   1 -10  -2  753.78   43.91   1
   1  10  -2  690.56   42.83   1
  -1  10   2  727.62   38.87   1
  -1 -10   2  670.43   46.01   1
   0  10  -2    2.09    1.67   2
   0 -10   2    5.08    1.53   1
   0 -10   2    2.52    1.80   1
   0 -10  -2    0.05    2.35   1
   0  10  -2    3.35    1.46   1
  -1  10  -2   48.84    4.01   1
   1  10   2   47.24    2.97   1
  -1 -10  -2   43.12    3.57   1
  -1  10  -2   41.09    4.69   2
   1 -10   2   38.17    3.51   1
   1 -10   2   46.72    4.20   1
  -2  10  -2  293.23   18.55   2
   2 -10   2  277.80   17.78   1
  -2 -10  -2  301.34   18.75   1
  -2  10  -2  318.10   19.05   1
   2  10   2  293.22   19.88   2
  -3 -10  -2  146.84    9.43   1
  -3  10  -2  173.62   10.63   2
   3  10   2  170.22   12.13   2
  -3 -10  -2  152.41   11.13   1
  -3  10  -2  175.89   11.11   1
   3 -10   2  179.60   13.03   1
  -4 -10  -2   51.77    3.88   1
  -4 -10  -2   40.74    3.15   1
   4 -10   2   51.58    4.77   1
  -4  10  -2   50.98    5.60   2
  -4  10  -2   36.41    3.83   1
   4  10   2   39.35    3.44   2
   5 -10   2   27.21    4.52   1
  -6  10  -2  178.00   14.87   2
  -6  10  -2  184.23   16.65   1
  -6 -10  -2  174.07   16.48   1
   6 -10   2  185.81   14.43   1
  -7  10  -2   36.78    6.28   1
   7 -10   2   34.69    6.16   1
   8 -11  -2   34.00    6.26   1
   7 -11  -2   92.33    9.76   1
  -7  11   2  104.22    9.23   1
   6 -11  -2  126.18   10.10   1
  -6  11   2  101.63    7.71   1
  -6  11   2  101.36    7.76   2
  -5  11   2  855.23   50.63   1
   5 -11  -2  803.89   54.02   1
   5  11  -2  805.78   57.03   2
   4  11  -2    2.19    0.92   2
  -4  11   2    1.45    2.44   1
   4 -11  -2   -0.60    2.11   1
   3 -11  -2   70.16    6.30   1
   3  11  -2   75.47    4.60   2
  -3  11   2   79.24    5.76   1
   2 -11  -2 1759.66   98.94   1
  -2  11   2 1688.17   98.31   1
   2  11  -2 1618.01  108.35   1
   2  11  -2 1631.42  105.31   1
   2  11  -2 1668.01   96.85   2
   1  11  -2  228.81   11.47   2
  -1 -11   2  214.26   12.63   1
  -1  11   2  172.14   12.67   1
   1  11  -2  199.06   13.07   1
   1 -11  -2  174.63   12.63   1
   1  11  -2  218.54   14.61   1
   0 -11  -2   70.00    6.12   1
   0 -11   2   53.90    4.62   1
   0 -11   2   57.46    4.38   1
   0  11  -2   52.35    4.66   1
   1 -11   2  135.29    9.99   1
  -1  11  -2  133.45    8.54   1
  -1 -11  -2  146.08    8.47   1
  -1  11  -2  151.93    8.69   2
   1 -11   2  151.01   11.37   1
   2 -11   2   54.66    6.12   1
  -2  11  -2   59.66    4.06   2
  -2  11  -2   59.89    6.32   1
  -2 -11  -2   56.74    5.64   1
  -3 -11  -2   33.41    3.26   1
  -3 -11  -2   27.20    2.31   1
  -3  11  -2   34.97    3.08   2
  -3  11  -2   24.68    4.23   1
   3  11   2   30.27    2.69   2
  -4 -11  -2  515.70   42.75   1
   4  11   2  544.63   44.47   2
  -4  11  -2  579.09   36.39   1
  -4  11  -2  537.56   32.96   2
   4 -11   2  535.41   36.25   1
   5 -11   2    8.08    2.48   1
  -5 -11  -2    6.14    1.19   1
  -5  11  -2    4.40    2.22   1
  -6  11  -2   89.18    6.78   1
  -6 -11  -2   88.13    7.57   1
   6 -11   2   93.84    9.09   1
  -6  11  -2   89.94    8.70   2
   7 -11   2    7.61    2.97   1
  -7  12   2    7.09    2.98   1
   7 -12  -2   10.85    3.68   1
   6 -12  -2  374.38   38.17   1
  -6  12   2  449.28   35.97   2
  -6  12   2  376.77   30.38   1
   5 -12  -2  351.24   24.64   1
  -5  12   2  328.09   21.18   1
   5  12  -2  322.97   25.63   2
  -4  12   2   39.01    4.47   1
   4  12  -2   28.48    2.90   2
  -3  12   2  270.90   17.63   1
   3 -12  -2  259.59   24.74   1
   3  12  -2  284.14   17.14   2
   2  12  -2  468.24   26.39   2
   2 -12  -2  416.76   25.23   1
   2  12  -2  429.35   27.84   1
  -2  12   2  433.90   26.91   1
   2  12  -2  456.71   29.86   1
   1  12  -2    2.38    1.07   1
   1  12  -2    1.54    1.68   2
   1  12  -2    2.85    1.07   1
  -1 -12   2    3.36    1.06   1
  -1  12   2    0.09    1.75   1
   1 -12  -2    3.65    2.14   1
   0  12  -2  508.54   32.49   1
   0  12  -2  525.55   28.54   2
   0  12   2  448.40   38.91   1
   0 -12   2  524.47   30.76   1
   0 -12  -2  457.90   30.22   1
   0 -12   2  547.92   30.21   1
   1 -12   2  322.67   17.77   1
  -1  12  -2  351.25   19.75   1
   1 -12   2  278.65   19.64   1
  -1  12  -2  318.07   19.34   2
  -1 -12  -2  338.72   20.28   1
  -2 -12  -2   -1.15    1.66   1
   2 -12   2   -0.15    1.74   1
  -2  12  -2    3.94    2.98   2
  -2  12  -2    0.17    1.52   1
  -3 -12  -2    0.66    1.05   1
   3 -12   2    0.46    3.54   1
  -3  12  -2    5.42    2.73   1
  -3  12  -2    0.27    1.50   2
  -4  12  -2  255.23   17.82   2
   4 -12   2  221.37   17.72   1
   4  12   2  231.25   23.42   2
  -4 -12  -2  250.53   18.96   1
  -4  12  -2  212.56   18.24   1
   5 -12   2   19.94    4.84   1
  -5 -12  -2   17.93    2.50   1
  -5  12  -2   18.51    3.10   2
  -6  12  -2   24.70    4.74   1
   6 -12   2   24.04    3.72   1
  -6 -12  -2   31.49    4.31   1
   7 -12   2   97.66    9.89   1
  -7  12  -2   94.34    9.87   1
   7 -13  -2    8.44    4.17   1
  -7  13   2    0.39    2.66   1
   6 -13  -2  128.70   11.07   1
  -6  13   2  117.83   10.01   2
  -6  13   2  121.87   12.53   1
   5 -13  -2  179.66   12.82   1
   5  13  -2  140.60   12.74   2
  -5  13   2  175.35   12.73   1
   4  13  -2  122.32    8.63   2
   4 -13  -2  116.07    8.23   1
  -4  13   2  105.55   10.18   1
   3 -13  -2   25.40    3.47   1
   3  13  -2   23.70    2.82   2
   2  13  -2   29.95    4.69   1
   2  13  -2   31.96    2.19   1
   2  13  -2   30.61    2.82   2
   2 -13  -2   31.59    3.51   1
  -1  13   2  754.08   44.29   1
  -1 -13   2  654.50   51.38   1
   1  13  -2  736.40   48.28   1
   1 -13  -2  713.69   47.98   1
  -1 -13   2  795.36   41.73   1
   1  13  -2  769.17   41.20   2
   0  13  -2  683.61   35.46   2
   0  13   2  676.28   42.08   1
   0 -13  -2  662.43   44.90   1
   0  13  -2  656.76   44.54   1
   0 -13   2  555.31   42.66   1
   0 -13   2  637.34   41.70   1
  -1 -13  -2   30.10    3.95   1
   1 -13   2   33.66    3.36   1
   1 -13   2   29.26    3.55   1
  -1  13  -2   31.76    4.45   1
   1  13   2   30.77    2.96   1
  -1  13  -2   34.02    4.63   2
  -2  13  -2   32.37    3.97   2
  -2  13  -2   39.41    3.83   1
  -2 -13  -2   41.52    2.73   1
   2 -13   2   39.30    4.63   1
  -3  13  -2   18.80    4.46   1
  -3 -13  -2   12.53    1.88   1
   4 -13   2   29.66    5.14   1
  -4  13  -2   21.89    4.08   1
  -4  13  -2   25.91    3.60   2
  -4 -13  -2   31.64    2.49   1
  -5  13  -2   -2.99    2.14   1
   5 -13   2    4.39    2.66   1
  -5  13  -2    0.36    2.01   2
  -6  13  -2   -0.53    2.88   2
  -6  13  -2    2.27    4.28   1
   6 -13   2    1.02    3.61   1
  -7  13  -2  125.29   10.30   1
   7 -13   2  118.42   12.40   1
  -7  14   2   -0.41    5.38   1
   7 -14  -2    5.66    4.13   1
  -6  14   2  115.13    8.21   2
   6 -14  -2   88.89    8.68   1
  -6  14   2  115.02    8.83   1
  -5  14   2    3.54    4.21   1
   5 -14  -2    1.61    4.56   1
   4 -14  -2  480.65   32.33   1
   4  14  -2  541.63   38.64   2
  -4  14   2  483.90   33.57   1
  -3  14   2   -1.35    2.30   1
   3 -14  -2   -1.62    2.64   1
   2  14  -2  182.60   10.82   2
   2  14  -2  160.17   10.30   1
   2 -14  -2  185.82   10.90   1
  -2  14   2  173.76   10.87   1
   2  14  -2  169.34   15.81   1
   1 -14  -2  384.27   21.93   1
  -1  14   2  347.03   22.58   1
   1  14  -2  361.59   21.95   2
  -1 -14   2  397.06   22.24   1
   1  14  -2  377.41   26.65   1
  -1 -14   2  394.82   21.95   1
   0  14  -2   57.74    4.70   1
   0 -14  -2   72.90    5.01   1
   0  14   2   65.88    6.88   1
   0 -14   2   63.80    5.06   1
   0 -14   2   64.08    5.98   1
   0  14  -2   65.68    5.38   2
  -1  14  -2  225.64   15.57   1
  -1  14  -2  214.51   13.12   2
   1  14   2  209.35   14.41   1
   1 -14   2  233.80   14.96   1
  -1 -14  -2  228.76   13.75   1
  -2  14  -2    6.33    3.65   2
  -2  14  -2    0.31    1.48   1
  -2 -14  -2    1.52    0.89   1
  -3  14  -2   23.56    3.67   2
  -3  14  -2   26.46    3.99   1
  -3 -14  -2   23.04    2.39   1
   3 -14   2   32.79    4.57   1
  -4  14  -2  115.00    8.48   2
  -4  14  -2  110.77    9.04   1
  -4 -14  -2  102.39    8.15   1
   4 -14   2  123.76   10.53   1
   5 -14   2    8.15    5.02   1
  -5  14  -2   15.27    5.63   1
   6 -14   2    3.92    3.97   1
  -6  14  -2    0.05    2.69   2
  -7  15   2    7.79    4.30   1
   7 -15  -2   -2.15    4.01   1
  -6  15   2   19.84    3.72   1
   6 -15  -2   24.54    4.25   1
  -6  15   2   17.80    3.64   2
  -5  15   2   11.90    3.00   1
  -4  15   2  868.20   52.45   1
   4  15  -2  913.52   59.84   2
   4 -15  -2  849.16   59.62   1
   3 -15  -2 1465.83   84.93   1
  -3  15   2 1542.42   92.11   1
   3  15  -2 1424.19   87.46   2
   2  15  -2  138.33    9.88   2
   2 -15  -2  137.02   11.00   1
   2  15  -2  145.66    9.46   1
  -2  15   2  130.60   11.54   1
   1 -15  -2  376.54   24.14   1
  -1  15   2  380.42   23.27   1
   1  15  -2  380.24   25.93   1
   1  15  -2  367.95   22.34   2
  -1 -15   2  366.71   22.09   1
  -1 -15   2  396.04   23.54   1
   0 -15  -2  571.14   32.23   1
   0  15  -2  539.51   34.15   1
   0  15  -2  533.77   30.13   2
   0 -15   2  599.08   33.56   1
   0 -15   2  509.86   32.42   1
   0  15   2  531.48   36.27   1
  -1  15  -2  138.14    8.74   2
  -1  15  -2  121.30    9.70   1
   1  15   2  144.68   10.87   1
   1 -15   2  119.54   10.10   1
  -1 -15  -2  124.98    9.15   1
  -2 -15  -2  196.40   13.71   1
   2 -15   2  216.68   16.05   1
  -2  15  -2  204.71   13.30   1
   2  15   2  176.02   13.03   1
  -2  15  -2  211.60   11.61   2
   3 -15   2   10.81    2.77   1
  -3  15  -2   10.32    3.25   1
  -3  15  -2   12.36    2.72   2
  -4  15  -2    2.21    1.99   2
   4 -15   2    0.48    2.51   1
  -4 -15  -2    1.11    1.06   1
  -4  15  -2    3.91    3.57   1
  -5  15  -2    4.11    2.62   2
   5 -15   2    1.48    3.82   1
  -5  15  -2    2.62    4.09   1
  -6  15  -2   21.02    5.29   1
   6 -15   2   15.76    4.17   1
   7 -16  -2    9.46    4.07   1
  -7  16   2   13.60    3.58   1
  -6  16   2   42.11    5.80   1
  -6  16   2   38.18    4.78   2
   6 -16  -2   26.91    5.80   1
  -5  16   2   40.95    6.03   1
   5 -16  -2   34.53    4.92   1
  -4  16   2  100.63    7.97   1
   4 -16  -2   95.68   10.20   1
   4  16  -2  122.44    8.51   2
   3  16  -2  309.10   20.84   2
   3 -16  -2  301.91   20.17   1
  -3  16   2  318.13   20.39   1
   2  16  -2   32.10    2.45   1
   2  16  -2   33.31    3.68   2
  -2  16   2   38.83    4.87   1
   2 -16  -2   28.02    5.22   1
  -1  16   2   85.71    9.21   1
  -1 -16   2   97.79    6.12   1
  -1 -16   2   84.28    6.42   1
   1 -16  -2   94.83    6.52   1
   1  16  -2   93.92    7.23   2
   1  16  -2   91.74    6.61   1
   0 -16   2    4.58    2.62   1
   0  16  -2    5.60    1.80   2
   0 -16  -2    7.16    2.99   1
   0  16  -2    5.41    1.64   1
   0 -16   2    3.04    1.96   1
  -1 -16  -2   11.65    2.14   1
   1  16   2   13.39    2.87   1
   1 -16   2   13.00    3.31   1
   2 -16   2   19.94    3.80   1
  -2 -16  -2   16.82    2.26   1
   2  16   2   20.24    2.49   1
  -2  16  -2   15.32    2.92   2
  -2  16  -2   16.08    2.55   1
  -3  16  -2   12.13    3.02   1
  -3  16  -2   14.08    3.15   2
   3 -16   2   11.11    3.00   1
  -3 -16  -2   10.20    2.16   1
  -4  16  -2   -0.46    1.91   1
  -4 -16  -2    1.63    0.78   1
  -5  16  -2   26.62    4.88   2
   5 -16   2   24.74    6.38   1
  -6  16  -2   -1.33    1.89   2
  -6  16  -2    5.39    3.56   1
   6 -16   2   -1.49    2.91   1
  -7  17   2    5.74    3.17   1
   7 -17  -2    1.46    3.05   1
   6 -17  -2   65.16    8.71   1
  -6  17   2   59.00    8.21   1
  -6  17   2   54.58    5.51   2
   5 -17  -2   54.88    8.05   1
  -5  17   2   55.59    5.55   1
  -4  17   2   10.37    3.90   1
   4 -17  -2    1.73    4.09   1
   4  17  -2    4.13    1.95   2
   3  17  -2   16.53    2.62   2
  -3  17   2   19.57    4.21   1
   2  17  -2  312.12   20.43   1
   2  17  -2  307.65   18.73   2
  -2  17   2  283.96   21.40   1
   2 -17  -2  310.31   22.43   1
  -1  17   2    3.33    3.03   1
   1 -17  -2   -0.99    2.90   1
   1  17  -2   -1.12    0.94   1
   1  17  -2   -1.78    1.76   2
  -1 -17   2   -1.14    1.33   1
   0  17   2  324.52   23.91   1
   0  17  -2  341.96   22.95   2
   0 -17   2  317.52   21.36   1
   0 -17   2  391.85   23.79   1
   0 -17  -2  329.28   22.97   1
   0  17  -2  367.23   23.82   1
  -1  17  -2   50.71    4.73   1
  -1  17  -2   54.48    5.42   2
  -1 -17  -2   57.35    5.02   1
   1  17   2   50.88    6.30   1
   1 -17   2   51.81    6.50   1
   2  17   2  121.33   10.78   1
   2 -17   2  143.17    9.75   1
  -2  17  -2  113.00    8.50   1
  -2 -17  -2  110.48    7.76   1
  -2  17  -2  131.68    8.95   2
   3 -17   2    9.86    3.45   1
  -3 -17  -2    3.95    1.27   1
  -3  17  -2    1.69    1.92   2
  -3  17  -2    1.94    2.33   1
  -4 -17  -2  105.03    9.05   1
  -4  17  -2  101.73    8.97   2
  -4  17  -2   98.30    7.93   1
   4 -17   2  104.65    9.40   1
   5 -17   2   -3.33    4.96   1
  -5  17  -2    0.67    4.02   1
  -6  17  -2  122.68   11.27   2
   6 -17   2  118.60   13.96   1
  -6  17  -2   98.07   13.90   1
  -6  18   2   34.71    4.97   2
  -6  18   2   37.27    7.31   1
  -5  18   2   72.42    6.91   1
   5 -18  -2   75.77    7.70   1
   4 -18  -2   90.43   10.11   1
  -4  18   2   82.17    8.04   1
   4  18  -2   90.30    8.01   2
   3  18  -2    8.96    2.63   2
  -3  18   2    8.42    3.33   1
   3 -18  -2    6.51    3.82   1
   2 -18  -2  138.25   14.87   1
  -2  18   2  164.53   15.32   1
   2  18  -2  164.74   10.59   2
   2  18  -2  153.51   13.00   1
   1  18  -2   69.05    5.22   1
  -1 -18   2   61.22    5.36   1
  -1  18   2   68.29    6.86   1
  -1 -18   2   66.99    5.60   1
   1 -18  -2   61.35    5.56   1
   1  18  -2   56.87    6.61   2
   0  18  -2  554.99   39.12   1
   0  18  -2  511.09   32.12   2
   0 -18  -2  510.77   38.61   1
   0 -18   2  499.45   37.22   1
   0  18   2  524.97   38.05   1
   0 -18   2  550.58   43.13   1
  -1 -18  -2    9.22    1.82   1
  -1  18  -2   10.36    3.38   2
   1  18   2   10.86    1.82   1
   2 -18   2    4.41    2.23   1
  -3 -18  -2   34.70    3.52   1
  -3  18  -2   25.22    5.16   1
   3 -18   2   33.68    5.36   1
  -3  18  -2   25.24    4.06   2
   4 -18   2    5.12    2.63   1
  -4  18  -2   -0.74    1.93   2
  -4  18  -2   -2.70    2.14   1
  -5  18  -2    9.21    4.32   1
   5 -18   2    3.60    4.55   1
  -5  18  -2    7.84    2.80   2
  -6  18  -2    5.46    3.07   2
  -6  18  -2    5.93    3.29   1
   6 -18   2    1.15    2.74   1
   6 -19  -2    6.64    3.04   1
  -6  19   2    3.75    3.40   1
  -6  19   2    2.40    3.63   2
  -5  19   2  141.14   11.68   1
   5 -19  -2  147.36   12.53   1
  -4  19   2    6.62    2.64   1
   4  19  -2   10.08    2.18   2
   3  19  -2   92.02    6.79   2
   3 -19  -2   89.00    8.49   1
  -3  19   2   90.45    7.62   1
   2  19  -2  590.86   34.75   2
  -2  19   2  518.03   38.31   1
   2 -19  -2  470.88   40.46   1
  -1 -19   2  238.16   17.58   1
   1  19  -2  253.74   18.49   1
   1  19  -2  243.86   16.60   2
  -1  19   2  251.75   15.99   1
   1 -19  -2  288.98   23.00   1
   0 -19  -2  641.88   38.66   1
   0  19   2  663.53   48.67   1
   0  19  -2  629.86   48.40   1
   0  19  -2  630.53   39.46   2
   0 -19   2  645.59   43.08   1
  -1 -19  -2   15.87    2.28   1
  -1  19  -2    8.18    3.63   2
   1 -19   2   20.74    3.76   1
  -1  19  -2   11.24    2.52   1
  -2  19  -2  105.77    8.86   2
   2 -19   2  100.58    7.93   1
  -2 -19  -2  112.55    8.52   1
  -2  19  -2   88.86    8.36   1
  -3  19  -2  346.00   28.40   1
   3 -19   2  371.26   29.46   1
  -3 -19  -2  360.35   30.65   1
  -3  19  -2  384.62   24.33   2
   4 -19   2  124.24   12.04   1
  -4  19  -2  111.39   10.72   1
  -4  19  -2  119.50   10.05   2
   5 -19   2    8.59    4.99   1
  -5  19  -2    5.16    2.41   2
  -5  19  -2    5.66    3.88   1
   6 -20  -2   64.43    9.45   1
  -6  20   2   52.41    6.41   2
   5 -20  -2   32.52    4.74   1
  -5  20   2   34.82    4.65   1
  -4  20   2   57.40    6.49   1
   4 -20  -2   73.88    8.44   1
   4  20  -2   66.62    6.08   2
  -3  20   2   75.09    7.90   1
   3  20  -2  100.79    9.49   2
   2  20  -2    5.78    3.16   2
   2 -20  -2   -4.55    3.10   1
  -1 -20   2   52.24    5.90   1
   1  20  -2   51.19    5.39   1
   1  20  -2   61.91    5.51   2
  -1  20   2   57.13    6.92   1
   1 -20  -2   53.39    5.68   1
   0 -20  -2   65.29    5.94   1
   0  20  -2   84.08    6.54   1
   0  20   2   75.38    8.57   1
   0 -20   2   74.04    6.52   1
   0  20  -2   89.04    7.62   2
  -1  20  -2    4.14    1.91   1
  -1 -20  -2    2.37    1.96   1
   1  20   2    1.06    1.44   1
  -1  20  -2   -4.06    3.29   2
   1 -20   2    2.05    2.43   1
  -2  20  -2    3.69    3.06   1
   2 -20   2    7.23    3.81   1
  -2  20  -2    1.09    2.51   2
   3 -20   2   -4.15    2.68   1
  -3  20  -2   -2.27    1.95   1
  -3  20  -2    1.86    3.11   2
  -3 -20  -2   -0.15    1.17   1
  -4  20  -2   23.75    4.80   1
  -5  20  -2    2.99    3.63   2
  -5  20  -2    4.60    3.12   1
   5 -20   2    1.51    3.05   1
  -6  21   2   24.95    4.80   2
   6 -21  -2   19.34    5.21   1
  -6  21   2   33.59    6.33   1
   5 -21  -2    8.00    3.53   1
   4  21  -2    1.92    1.84   2
   4 -21  -2    0.39    3.14   1
  -4  21   2   -2.18    3.09   1
   3 -21  -2   12.03    3.20   1
   3  21  -2    9.74    2.69   2
  -3  21   2   14.96    3.29   1
   2 -21  -2  193.22   15.09   1
   2  21  -2  159.32   12.67   2
  -2  21   2  186.08   14.49   1
   1 -21  -2  196.23   14.54   1
  -1  21   2  197.96   13.26   1
  -1 -21   2  198.23   11.46   1
   1  21  -2  189.87   12.93   2
   0 -21   2  131.03    9.10   1
   0  21  -2  103.76    8.05   2
   0 -21  -2  110.46    9.21   1
   0  21   2   87.58    9.61   1
   0  21  -2  112.10    9.72   1
   1 -21   2   -0.17    2.59   1
  -1  21  -2    1.05    2.27   1
  -1  21  -2   -0.43    3.96   2
  -1 -21  -2   -1.49    1.30   1
  -2  21  -2    8.73    3.27   2
  -2  21  -2    5.50    2.81   1
   2 -21   2   -0.49    2.46   1
  -2 -21  -2    2.67    1.16   1
  -3 -21  -2  155.11   14.38   1
   3 -21   2  159.28   12.71   1
  -3  21  -2  173.51   14.81   1
  -3  21  -2  149.72   14.69   2
  -4  21  -2    7.95    2.69   2
  -4  21  -2   11.21    3.09   1
  -5  21  -2   23.14    5.07   2
   5 -21   2   20.96    3.91   1
  -5  21  -2   23.95    3.95   1
  -5  22   2    1.12    2.42   2
   5 -22  -2    3.09    4.43   1
  -5  22   2    3.59    4.23   1
   4 -22  -2   18.75    5.98   1
  -4  22   2   15.11    3.78   1
   3 -22  -2   12.54    3.44   1
   3  22  -2    8.97    2.28   2
  -3  22   2   15.53    3.40   1
   2  22  -2  113.53    8.41   2
  -2  22   2  130.87    9.19   1
   2 -22  -2  119.67    9.35   1
  -1  22   2  199.63   17.44   1
   1 -22  -2  218.34   16.50   1
  -1 -22   2  195.98   13.79   1
   1  22  -2  214.02   14.30   2
   0  22  -2  214.68   20.86   1
   0  22   2  234.20   22.88   1
   0 -22   2  221.06   17.36   1
   0 -22  -2  218.71   18.39   1
   0  22  -2  254.83   15.32   2
   1 -22   2  163.84   13.34   1
  -1  22  -2  169.35   14.90   1
  -1 -22  -2  181.49   12.60   1
  -1  22  -2  167.29   10.97   2
  -2 -22  -2    7.51    1.87   1
   2 -22   2    6.41    2.51   1
  -2  22  -2    7.46    3.03   2
  -3  22  -2   -0.08    3.87   1
   3 -22   2   -4.50    3.63   1
  -3  22  -2    7.28    4.29   2
  -4  22  -2   37.89    6.35   1
  -4  22  -2   42.08    6.40   2
  -5  22  -2   53.49    6.31   2
   5 -22   2   55.42    6.86   1
   5 -23  -2   26.52    4.96   1
  -5  23   2   21.39    5.98   1
  -5  23   2   29.43    5.50   2
   4 -23  -2  123.74   13.02   1
  -4  23   2  135.41   15.33   1
   4  23  -2  121.62   12.11   2
   3  23  -2  115.03    8.43   2
   3 -23  -2  103.78   11.74   1
  -3  23   2  112.31   10.33   1
  -2  23   2    3.40    2.99   1
   2  23  -2    6.22    3.18   2
  -1  23   2  312.78   26.36   1
  -1 -23   2  358.96   26.25   1
   1  23  -2  318.58   21.80   2
   1 -23  -2  336.39   21.09   1
   0 -23  -2   24.38    3.21   1
   0 -23   2   26.91    3.70   1
   0  23  -2   19.39    4.43   2
  -1  23  -2   -3.33    2.37   1
   1 -23   2    2.76    3.27   1
  -1 -23  -2    4.95    2.53   1
  -1  23  -2    0.74    2.56   2
  -2 -23  -2   33.15    3.80   1
  -2  23  -2   45.58    5.73   2
   2 -23   2   45.97    5.14   1
  -3  23  -2   -0.55    2.35   1
   3 -23   2    3.07    3.07   1
  -4  23  -2   11.16    3.96   2
  -4  23  -2   13.78    4.45   1
  -5  24   2  284.92   21.27   1
  -5  24   2  228.11   20.58   2
   5 -24  -2  252.10   24.61   1
  -4  24   2   82.91   10.84   1
   4  24  -2   99.42   11.54   2
   4 -24  -2   95.22   11.55   1
  -3  24   2   55.36    6.89   1
   3 -24  -2   48.18    6.60   1
   3  24  -2   47.27    7.43   2
   2 -24  -2  124.06   11.30   1
  -2  24   2  139.86   13.68   1
   2  24  -2  103.96   11.27   2
  -1 -24   2  144.97   10.57   1
   1  24  -2  162.34   12.87   2
   1 -24  -2  137.54   12.02   1
   0 -24   2   14.71    2.35   1
   0 -24  -2   16.89    3.86   1
   0  24  -2   21.83    3.87   2
  -1  24  -2   10.28    4.15   2
   1 -24   2    8.29    2.38   1
  -1 -24  -2   10.86    2.69   1
  -2  24  -2   13.18    3.05   1
   2 -24   2   11.98    3.55   1
  -2 -24  -2   13.43    2.56   1
  -2  24  -2   12.59    3.21   2
  -3  24  -2   -0.38    3.11   2
   3 -24   2    7.83    3.43   1
  -3  24  -2    1.07    2.20   1
  -4  24  -2   70.04    8.96   1
  -4  24  -2   64.06    6.42   2
  -4  25   2   -2.78    3.36   1
   4 -25  -2    1.22    3.49   1
   3 -25  -2   48.25    7.29   1
   3  25  -2   47.78    6.85   2
  -3  25   2   55.39    6.66   1
   2 -25  -2   16.12    4.59   1
   2  25  -2   19.67    4.26   2
  -2  25   2   18.05    4.18   1
   1  25  -2   33.71    6.22   2
   1 -25  -2   38.77    5.43   1
  -1 -25   2   32.85    4.82   1
   0 -25   2   -0.06    2.40   1
   0 -25  -2    5.97    2.08   1
   0  25  -2    3.40    2.48   2
   1 -25   2    9.54    3.41   1
  -1 -25  -2   13.77    3.07   1
  -2 -25  -2    3.21    1.85   1
  -2  25  -2    3.63    4.05   2
   2 -25   2    3.49    3.99   1
  -3  25  -2    1.47    3.77   2
  -4  26   2    3.80    2.84   1
   4 -26  -2    1.04    3.53   1
  -4  26   2    2.81    2.79   2
   3  26  -2   18.88    4.90   2
  -3  26   2   11.94    4.04   1
   3 -26  -2   23.19    5.99   1
   2 -26  -2   33.24    5.69   1
   1 -26  -2  150.14   14.68   1
   1  26  -2  143.37   13.54   2
  -1 -26   2  131.29   12.26   1
   0  26  -2   20.08    5.79   2
   0 -26   2   19.55    3.48   1
   0 -26  -2   16.53    3.77   1
  -1 -26  -2  104.62   13.07   1
  -1  26  -2   90.96    7.54   2
   1 -26   2   95.41   11.77   1
   2 -26   2   14.51    3.10   1
   3 -26   2   14.87    4.02   1
   3 -27  -2   26.46    4.28   1
   2  27  -2   -1.84    2.98   2
   1  27  -2    1.96    3.53   2
   1 -27  -2   -3.65    2.12   1
  -1 -27   2    1.97    1.75   1
   0 -27   2    9.03    3.20   1
   0  27  -2   15.14    3.66   2
   0 -27  -2   11.64    2.75   1
  -1 -27  -2   15.07    3.93   1
   1 -27   2   12.67    4.67   1
  -1  27  -2   13.31    4.56   2
  -2  27  -2   28.85    4.30   2
   2 -27   2   23.08    5.14   1
   2  28  -2   52.09    7.35   2
   2 -28  -2   46.80    5.73   1
   1  28  -2   -1.15    2.35   2
   1 -28  -2   -0.01    3.14   1
   0 -28  -2    3.41    2.99   1
   0 -28   2    3.44    2.87   1
   0  28  -2    6.68    4.13   2
  -1  28  -2  167.64   13.44   2
   1 -28   2  173.37   17.48   1
  -1 -28  -2  168.70   12.12   1
   1  29  -2   -3.71    2.94   2
   0 -29   2   30.96    5.11   1
   0 -29  -2   32.74    3.86   1
  -8   0   3    2.26    2.63   1
  -7   0   3   13.83    4.14   1
  -6   0   3   11.54    2.70   1
  -5   0   3  128.71    9.90   1
  -5   0   3  111.02    8.83   1
  -5   0   3  126.92    7.65   2
   5   0  -3  118.82   10.44   1
  -4   0   3    2.79    2.07   1
  -4   0   3   -0.09    0.83   1
   4   0  -3    2.20    1.54   1
  -4   0   3    1.10    0.79   2
  -3   0   3  930.21   63.07   1
  -3   0   3 1050.44   62.43   1
   3   0  -3  838.06   62.47   1
  -3   0   3 1034.35   63.19   2
   3   0  -3 1000.46   63.84   2
  -2   0   3    2.10    0.89   2
   2   0  -3    2.21    1.33   2
  -2   0   3    1.34    1.43   1
  -1   0   3 1716.40   91.99   1
  -1   0   3 1595.32   88.80   2
   1   0  -3 1680.64  100.81   1
   1   0  -3 1616.80   90.61   2
   0   0   3   -1.37    0.85   2
   0   0   3    0.73    1.17   1
   0   0  -3   -1.47    1.06   2
   0   0  -3    1.18    1.77   1
   1   0   3 2747.19  146.15   2
  -1   0  -3 2384.87  147.99   1
  -1   0  -3 2667.66  140.31   2
   1   0   3 2522.25  161.25   1
  -2   0  -3    0.61    1.69   1
   2   0   3    0.50    0.84   2
  -2   0  -3   -0.86    0.92   2
  -2   0  -3    0.50    0.99   1
   3   0   3  215.17   16.34   2
  -3   0  -3  205.32   17.54   1
  -3   0  -3  206.29   13.53   1
  -3   0  -3  201.02   11.77   2
  -4   0  -3   -0.87    1.57   1
   4   0   3    1.11    0.80   2
  -4   0  -3   -2.39    1.44   2
  -5   0  -3   71.00    6.91   2
  -5   0  -3   89.35    6.84   1
  -6   0  -3    2.41    2.98   1
  -8   1   3    8.48    3.26   1
  -7  -1   3   11.35    2.95   1
  -7   1   3    8.36    2.35   1
   6   1  -3    7.50    2.22   1
  -6  -1   3    9.88    2.17   1
  -5  -1   3  373.59   25.54   2
   5   1  -3  398.71   29.41   1
  -5  -1   3  381.25   24.78   1
  -5   1   3  448.43   28.49   1
  -5  -1   3  385.36   32.57   1
   5  -1  -3  388.00   24.71   1
  -5   1   3  408.65   27.11   1
  -5   1   3  393.78   26.36   2
   4   1  -3  371.62   20.75   1
  -4  -1   3  369.34   22.93   1
  -4  -1   3  390.13   26.49   1
  -4   1   3  365.19   25.55   1
  -4  -1   3  346.91   24.06   2
  -4   1   3  350.26   22.75   2
   4  -1  -3  355.79   22.02   1
  -4   1   3  343.52   23.07   1
  -3   1   3   96.05    6.76   2
   3   1  -3   85.67    5.60   2
   3  -1  -3  100.31    6.64   1
  -3   1   3   96.17    6.44   1
  -3  -1   3   83.83    5.85   1
  -3  -1   3   91.71    5.48   2
   3   1  -3   91.33    6.12   1
  -2  -1   3  989.76   54.88   1
   2  -1  -3  955.20   56.76   2
  -2   1   3  941.00   62.69   2
  -2  -1   3  921.16   49.70   2
   2  -1  -3  955.21   54.62   1
  -2   1   3  961.64   54.87   1
   2   1  -3  959.37   53.77   1
   2   1  -3  897.91   50.11   2
  -1   1   3  195.75   12.70   1
   1  -1  -3  212.38   13.28   1
   1   1  -3  203.54   12.03   1
   1  -1  -3  233.16   13.12   2
  -1   1   3  219.06   13.80   2
  -1  -1   3  200.65   11.92   2
   1   1  -3  192.35   13.20   2
  -1  -1   3  201.93   12.45   1
   0   1  -3  626.05   33.84   2
   0  -1   3  624.27   33.13   2
   0  -1  -3  605.68   33.89   1
   0   1   3  616.37   37.58   1
   0   1   3  618.80   35.91   2
   0   1  -3  589.26   38.18   1
   0  -1  -3  647.07   34.60   2
   1  -1   3 1533.58   86.39   2
  -1   1  -3 1573.48   93.05   1
  -1  -1  -3 1516.39   91.47   1
   1  -1   3 1709.29  107.63   1
   1   1   3 1679.26  100.75   2
   1   1   3 1622.05  100.82   1
  -1  -1  -3 1673.67   90.66   2
  -1   1  -3 1585.25   89.30   2
  -2  -1  -3  101.49    6.90   1
  -2  -1  -3  106.48    7.60   1
  -2   1  -3  114.52    6.48   2
  -2   1  -3   99.32    9.13   1
  -2  -1  -3   98.25    7.79   2
  -2   1  -3  114.00    7.13   1
   2  -1   3  117.33    7.18   2
  -3  -1  -3 1226.24   82.83   1
   3   1   3 1233.67   81.50   2
  -3  -1  -3 1281.77   71.02   2
  -3   1  -3 1303.80   66.87   2
  -3  -1  -3 1328.03   74.95   1
   3  -1   3 1273.45   76.66   2
  -3   1  -3 1354.26   75.11   1
   4   1   3    6.56    1.34   2
  -4  -1  -3   11.83    3.00   1
  -4   1  -3    3.49    1.97   1
  -4   1  -3   10.17    1.87   2
  -5   1  -3    4.49    1.70   2
  -5  -1  -3    0.98    2.42   1
  -5  -1  -3    3.58    1.70   2
  -5   1  -3    6.38    3.16   1
  -6   1  -3    3.57    1.89   1
  -6  -1  -3   -0.08    1.55   1
  -7  -1  -3  158.71   16.39   1
  -7   1  -3  181.06   14.10   1
  -8   2   3   -1.93    3.61   1
  -8  -2   3   -1.21    2.15   1
  -7   2   3  107.45    7.37   1
  -7  -2   3   97.45    8.26   1
  -6   2   3  242.56   16.87   1
   6  -2  -3  238.25   20.48   1
  -6  -2   3  271.97   19.65   1
   6   2  -3  247.60   21.04   1
   5  -2  -3   60.52    4.87   1
  -5  -2   3   59.63    4.15   2
  -5   2   3   55.11    5.13   1
   5   2  -3   48.41    4.70   1
  -5  -2   3   60.14    4.35   1
  -5  -2   3   54.79    5.71   1
  -5   2   3   45.90    4.78   1
  -5   2   3   60.39    4.71   2
  -4   2   3  146.61   11.88   2
   4  -2  -3  150.20   11.19   1
   4   2  -3  157.33   11.01   1
  -4   2   3  149.86   10.98   1
  -4  -2   3  181.53   12.06   1
  -4  -2   3  174.11   11.97   2
  -4   2   3  143.49    9.95   1
  -4  -2   3  176.50   10.97   1
  -3   2   3  448.39   27.35   1
  -3   2   3  436.78   26.83   2
  -3   2   3  379.54   32.55   1
   3   2  -3  434.40   23.43   2
  -3  -2   3  375.35   27.79   1
  -3  -2   3  436.53   22.92   2
   3  -2  -3  409.27   28.15   1
   3   2  -3  445.52   23.42   1
   2   2  -3  278.05   17.47   2
  -2  -2   3  283.14   16.91   2
  -2  -2   3  315.25   18.13   1
  -2   2   3  325.24   18.85   2
   2  -2  -3  319.72   17.10   2
   2   2  -3  299.10   16.79   1
   2  -2  -3  310.58   16.64   1
  -1  -2   3  655.19   38.40   1
  -1  -2   3  681.15   37.98   2
  -1   2   3  624.59   37.92   2
   1   2  -3  660.66   36.69   2
   1  -2  -3  717.82   40.62   1
   1  -2  -3  674.96   41.27   2
   1   2  -3  710.96   38.14   1
  -1   2   3  694.86   40.24   1
   0  -2   3    3.97    1.60   2
   0   2  -3    5.30    1.38   1
   0   2  -3    3.23    1.93   2
   0  -2  -3    4.24    1.69   1
   0  -2   3    3.17    1.29   1
   0  -2  -3    6.34    1.75   2
   0   2   3    2.95    1.40   2
  -1  -2  -3  368.49   24.17   1
  -1   2  -3  438.00   22.37   2
  -1   2  -3  404.37   24.06   1
  -1  -2  -3  451.38   22.12   2
   1  -2   3  433.14   24.03   2
   1   2   3  464.74   27.53   1
   1   2   3  415.15   24.87   2
   1  -2   3  410.84   26.61   1
  -1   2  -3  461.39   25.87   1
  -2  -2  -3  703.67   48.50   1
  -2  -2  -3  736.02   38.49   2
  -2  -2  -3  791.67   45.88   1
  -2   2  -3  714.46   38.06   2
   2   2   3  704.11   40.55   2
  -2   2  -3  642.46   41.81   1
   2  -2   3  723.83   40.70   2
  -2   2  -3  751.13   41.23   1
   3  -2   3  741.78   40.02   2
  -3  -2  -3  775.53   49.71   1
  -3   2  -3  764.70   49.37   2
   3   2   3  733.55   44.34   2
  -3  -2  -3  701.00   41.56   1
  -3  -2  -3  737.47   39.05   2
  -4  -2  -3  121.09    9.46   2
  -4   2  -3  134.52   10.06   2
   4   2   3  121.67    9.03   2
  -4  -2  -3  129.14    8.42   1
  -4   2  -3  138.31    8.71   1
  -5   2  -3  569.93   37.59   2
  -5  -2  -3  566.92   35.09   1
  -5   2  -3  603.40   36.35   1
  -5  -2  -3  605.54   45.92   2
  -6   2  -3  497.39   31.70   1
  -6  -2  -3  525.59   35.51   1
  -7   2  -3  113.54    7.90   1
  -8  -3   3   13.58    2.64   1
  -8   3   3   13.26    3.86   1
   7  -3  -3   97.45    9.15   1
  -7   3   3   78.02    8.26   1
  -7  -3   3   88.73   10.04   1
  -6   3   3  547.16   38.39   1
  -6  -3   3  642.02   40.49   1
   6  -3  -3  537.07   42.13   1
   6   3  -3  667.76   49.86   1
  -5  -3   3  166.93   10.66   1
  -5   3   3  184.88   12.18   1
  -5   3   3  163.36   17.68   2
   5   3  -3  161.75   11.48   1
  -5  -3   3  169.92   15.26   1
  -5  -3   3  163.13   10.92   2
   5  -3  -3  152.52   11.07   1
  -4  -3   3   13.01    1.99   1
  -4  -3   3   13.83    1.85   1
  -4  -3   3   14.39    1.41   2
   4  -3  -3   17.27    2.78   1
  -4   3   3   18.29    2.64   1
  -4   3   3   14.54    2.12   1
  -4   3   3   11.36    1.79   2
   4   3  -3   17.99    2.05   1
   3   3  -3    9.13    1.67   1
  -3   3   3   11.88    2.11   1
  -3   3   3   11.11    2.76   1
   3  -3  -3   10.23    1.98   1
   3   3  -3   11.40    3.41   2
  -3  -3   3    9.14    1.35   1
  -3   3   3   10.95    1.98   2
  -2   3   3  280.51   24.02   1
   2  -3  -3  326.39   18.86   1
  -2  -3   3  319.68   18.57   2
  -2   3   3  331.30   19.79   2
   2   3  -3  327.27   16.95   2
  -2  -3   3  294.01   19.62   1
   2   3  -3  307.07   19.13   1
  -1   3   3    9.39    1.42   1
   1   3  -3   10.94    1.68   1
  -1   3   3    7.62    1.85   2
   1  -3  -3    5.31    2.81   2
  -1  -3   3    9.08    1.58   2
   1   3  -3    9.36    2.76   2
  -1  -3   3    8.62    1.59   1
   0   3   3  404.66   24.32   1
   0   3  -3  389.59   21.84   2
   0   3   3  382.54   22.83   2
   0   3  -3  319.40   22.49   1
   0  -3  -3  356.86   23.22   1
   0  -3  -3  394.11   24.06   2
   0  -3   3  382.77   21.29   1
   0  -3   3  385.00   20.69   2
  -1   3  -3   51.84    3.61   1
   1  -3   3   45.61    3.83   1
  -1  -3  -3   43.23    3.14   2
  -1   3  -3   44.98    3.68   2
   1   3   3   51.21    3.49   2
   1  -3   3   48.76    4.61   2
   1   3   3   48.79    3.91   1
  -2  -3  -3  185.66   11.56   1
  -2  -3  -3  156.67    9.22   2
  -2   3  -3  158.33   10.53   1
   2  -3   3  164.35   11.89   2
  -2   3  -3  159.88    9.81   2
   2   3   3  172.77   11.02   2
  -3  -3  -3   25.81    3.36   1
  -3   3  -3   29.85    3.00   2
  -3  -3  -3   22.03    2.67   1
   3   3   3   24.01    2.54   2
  -3   3  -3   29.58    3.76   1
  -4  -3  -3  176.65   10.26   1
  -4  -3  -3  147.54   15.59   1
  -4   3  -3  160.05   10.44   2
  -4   3  -3  146.20   11.44   1
  -4  -3  -3  167.41   10.82   2
   4   3   3  151.02   12.13   2
  -5  -3  -3  233.33   18.85   2
  -5   3  -3  218.09   18.19   2
  -5   3  -3  226.59   14.41   1
  -5  -3  -3  253.59   16.05   1
  -6  -3  -3    5.21    2.20   1
  -6   3  -3    4.55    2.11   1
  -7  -3  -3   12.80    2.80   1
  -7   3  -3    6.41    3.31   1
  -8  -4   3    2.39    1.97   1
  -8   4   3    1.52    3.24   1
   7  -4  -3   15.49    4.25   1
  -7  -4   3   20.19    2.74   1
  -7   4   3   19.58    4.39   1
   6  -4  -3   75.64    6.38   1
  -6   4   3   80.19    6.66   1
  -6  -4   3   59.52    5.34   1
   6   4  -3   63.22    5.53   1
   5   4  -3    5.56    1.28   1
  -5   4   3    5.39    1.22   2
  -5  -4   3    4.26    1.37   1
  -5   4   3    4.92    2.04   1
  -5  -4   3    3.22    1.36   1
   5  -4  -3    8.91    3.02   1
  -5  -4   3    3.44    0.73   2
  -4  -4   3    7.80    1.02   1
   4   4  -3    6.52    1.47   2
   4   4  -3   10.37    2.17   1
  -4  -4   3    9.43    1.81   1
   4  -4  -3    7.65    2.82   1
  -4  -4   3    8.56    1.06   2
   3   4  -3   96.50    6.79   2
   3  -4  -3  130.64    7.79   1
  -3   4   3  118.52    8.52   1
  -3   4   3  126.62    9.71   1
  -3   4   3  113.93    7.37   2
  -3  -4   3  110.52    6.65   2
   3   4  -3  100.75    6.19   1
  -3  -4   3   98.66    6.88   1
  -2   4   3    0.67    1.15   2
   2  -4  -3   -2.15    2.67   1
  -2   4   3    0.94    1.14   1
   2   4  -3    1.03    1.12   1
  -1  -4   3   31.25    2.38   1
   1   4  -3   22.73    2.35   2
  -1   4   3   32.37    2.99   2
   1  -4  -3   26.60    3.19   1
  -1   4   3   28.64    2.80   1
   1   4  -3   28.96    2.71   1
  -1  -4   3   21.52    2.60   2
   0   4  -3  245.74   13.52   1
   0  -4  -3  237.26   13.13   2
   0   4   3  227.56   14.98   1
   0  -4  -3  243.72   13.48   1
   0   4  -3  238.82   12.95   2
   0  -4   3  243.33   12.94   1
   0  -4   3  232.86   13.74   2
   0   4   3  227.59   13.51   2
  -1   4  -3  898.10   47.01   2
   1  -4   3  889.81   56.91   1
   1   4   3  911.49   54.99   1
  -1  -4  -3  846.23   50.75   1
  -1   4  -3  840.53   67.40   1
   1  -4   3  905.16   54.74   2
  -1  -4  -3  855.29   48.25   2
   1   4   3  878.81   50.53   2
  -1   4  -3  921.48   51.71   1
  -2   4  -3 2231.03  131.74   2
   2   4   3 2182.32  149.77   2
  -2  -4  -3 2319.07  125.81   1
   2  -4   3 2122.35  142.20   2
  -2   4  -3 2205.86  130.96   1
  -2  -4  -3 2219.97  128.82   2
  -3  -4  -3   44.80    3.61   1
  -3   4  -3   40.92    4.68   1
  -3  -4  -3   41.00    3.88   1
   3   4   3   38.28    3.26   2
  -3   4  -3   42.69    4.29   2
  -3  -4  -3   35.24    3.37   2
  -4  -4  -3   59.15    5.70   1
  -4   4  -3   70.92    5.14   2
  -4   4  -3   82.10    7.34   1
  -4  -4  -3   74.23    7.35   2
   4   4   3   67.82    6.10   2
  -4  -4  -3   77.93    6.18   1
  -5   4  -3    7.47    2.83   1
  -5  -4  -3   12.53    2.07   1
  -5   4  -3   11.50    2.18   2
  -6  -4  -3    5.67    2.05   1
  -6   4  -3   10.68    2.91   1
  -7   4  -3   43.18    6.12   1
  -7  -4  -3   49.11    5.42   1
  -8  -5   3   15.46    2.88   1
  -7  -5   3   58.80    5.98   1
   7  -5  -3   44.48    5.09   1
  -7   5   3   64.69    5.65   1
  -6   5   3    6.02    3.17   1
  -6  -5   3    1.95    1.45   1
  -5  -5   3    4.35    1.37   1
  -5   5   3    3.54    1.27   2
  -5   5   3    0.84    3.64   1
  -5  -5   3    2.52    1.30   1
   5  -5  -3    5.83    2.68   1
   4   5  -3   93.85    5.56   1
  -4  -5   3   86.25    6.03   1
  -4  -5   3   86.24    5.86   1
  -4   5   3   99.54    7.27   1
  -4  -5   3   91.76    7.24   2
   4   5  -3   86.02    5.36   2
   4  -5  -3   82.97    6.19   1
   3  -5  -3 1675.57   92.31   1
  -3  -5   3 1677.63  110.02   2
  -3   5   3 1631.61  112.55   2
  -3   5   3 1685.78   98.01   1
  -3  -5   3 1735.30  104.29   1
   3   5  -3 1674.88   99.13   1
  -3   5   3 1660.89  123.92   1
   3   5  -3 1699.64   91.19   2
  -2  -5   3 1588.93   89.35   1
  -2   5   3 1279.36  108.48   1
  -2  -5   3 1469.96   87.07   2
  -2   5   3 1593.56   92.23   2
   2  -5  -3 1652.21   90.77   1
   2   5  -3 1612.85   87.93   1
   2   5  -3 1526.46   79.50   2
  -1  -5   3   76.24    4.49   1
  -1   5   3   64.02    4.68   1
  -1  -5   3   67.65    4.67   2
   1   5  -3   68.87    4.29   1
   1  -5  -3   58.27    5.67   1
  -1   5   3   68.77    4.99   2
   1   5  -3   58.22    5.52   2
   0   5   3   40.02    2.89   2
   0   5  -3   45.32    4.14   2
   0  -5   3   35.90    2.76   2
   0  -5   3   42.51    3.09   1
   0   5  -3   37.31    3.32   1
   0   5   3   41.98    2.91   1
   0  -5  -3   47.69    3.62   1
  -1   5  -3  582.77   30.62   2
   1   5   3  595.05   32.42   2
  -1  -5  -3  543.74   33.59   2
   1  -5   3  587.91   35.59   2
  -1  -5  -3  503.14   31.80   1
   1  -5   3  628.12   36.47   1
  -1   5  -3  611.59   33.24   1
  -2  -5  -3  162.40   10.61   2
   2   5   3  155.87   10.51   2
  -2  -5  -3  176.09   10.55   1
  -2   5  -3  170.53   11.03   1
  -2   5  -3  175.42   10.27   2
  -3   5  -3    7.33    2.74   1
   3   5   3    6.80    1.49   2
  -3  -5  -3    4.89    1.37   1
  -3   5  -3    5.04    2.42   2
  -4  -5  -3  118.94    8.25   1
  -4   5  -3  125.53    9.74   2
   4   5   3  112.04    6.93   2
  -4  -5  -3  103.76    8.68   1
   4  -5   3  114.86    8.66   1
  -4   5  -3  119.99    9.49   1
  -5  -5  -3  285.10   17.69   1
  -5   5  -3  268.10   17.03   1
  -5   5  -3  271.46   23.24   2
  -6   5  -3   20.22    3.55   1
  -6  -5  -3   16.60    2.55   1
  -7   5  -3   72.58    6.01   1
  -7  -5  -3   66.48    6.04   1
  -8   6   3   98.09   11.45   1
  -7  -6   3   28.66    3.55   1
   7  -6  -3   33.92    4.47   1
   6  -6  -3   10.00    2.58   1
  -6  -6   3    8.18    1.94   1
  -6   6   3    9.43    2.57   1
  -5  -6   3   37.31    3.79   1
  -5   6   3   29.64    5.38   1
   5   6  -3   43.27    4.03   1
   5  -6  -3   36.00    4.14   1
  -5  -6   3   36.64    3.03   1
  -4  -6   3  121.84    8.58   2
  -4   6   3  130.59   10.12   2
   4  -6  -3  130.67    8.29   1
  -4  -6   3  109.90    7.87   1
   4   6  -3  115.40    6.98   2
  -4  -6   3  108.74    8.64   1
   4   6  -3  118.59    8.17   1
  -3   6   3  182.96   13.22   2
   3   6  -3  173.80   11.51   1
  -3  -6   3  185.71   10.79   1
   3   6  -3  183.72   12.64   2
   3  -6  -3  158.18   12.48   1
  -3  -6   3  179.22   13.07   2
  -3   6   3  202.89   14.31   1
  -2  -6   3  770.89   57.42   1
  -2   6   3  855.07   68.78   1
   2  -6  -3  971.27   54.41   1
  -2  -6   3  818.57   60.89   2
   2   6  -3  903.54   48.80   2
   2   6  -3  832.42   46.80   1
  -2   6   3  845.57   54.98   2
   1   6  -3  285.87   17.08   2
  -1  -6   3  299.54   15.93   2
   1  -6  -3  288.72   17.24   1
  -1   6   3  299.65   19.31   2
  -1   6   3  300.29   17.72   1
   1   6  -3  315.48   17.99   1
  -1  -6   3  276.54   16.59   1
   0   6  -3  484.38   28.85   1
   0   6   3  452.33   27.41   1
   0  -6   3  456.67   24.81   1
   0  -6   3  423.71   25.62   2
   0   6  -3  448.92   24.99   1
   0   6   3  435.73   30.01   2
   0   6  -3  443.73   26.59   2
   0  -6  -3  430.18   24.07   1
  -1   6  -3  237.49   15.21   1
   1   6   3  236.69   14.95   2
  -1   6  -3  256.57   14.81   2
  -1  -6  -3  286.36   15.51   1
   2   6   3    0.57    0.94   2
  -2  -6  -3    2.71    1.42   1
  -2   6  -3    2.58    1.76   2
  -3   6  -3  108.50    8.16   2
  -3   6  -3   98.54    7.19   1
   3   6   3  101.30    6.64   2
   3  -6   3  100.46    7.81   1
  -3  -6  -3  120.09    8.33   1
  -3  -6  -3  102.87    7.49   1
  -4   6  -3  118.67    8.26   1
  -4   6  -3  122.27    7.96   2
   4  -6   3  109.39    7.61   1
  -4  -6  -3  102.34    7.16   1
   4   6   3  113.40   10.44   2
  -4  -6  -3  112.32    9.70   1
  -5   6  -3   -0.45    2.11   2
  -5  -6  -3    1.07    1.10   1
   5  -6   3    3.87    3.20   1
  -5   6  -3    0.78    1.82   1
  -6   6  -3    3.94    2.05   1
  -6  -6  -3    1.45    2.06   1
  -7   6  -3   71.86    6.06   1
  -7  -6  -3   87.69    6.99   1
  -8   7   3   30.23    5.65   1
  -7  -7   3   12.42    1.88   1
   7  -7  -3   10.28    2.79   1
  -6   7   3   19.05    3.88   1
   6  -7  -3   15.77    3.50   1
  -6  -7   3   18.74    1.94   1
   5  -7  -3    1.55    1.89   1
  -5  -7   3    5.33    1.45   1
   5   7  -3    3.53    1.03   2
   5   7  -3    3.24    1.10   1
  -5   7   3    7.82    2.96   1
   4  -7  -3   97.32    8.07   1
  -4  -7   3   92.79    5.70   1
   4   7  -3   84.68    5.69   2
   4   7  -3   87.04    5.51   1
  -4   7   3   74.69    6.62   1
  -4  -7   3   89.90    5.90   2
  -3  -7   3   25.01    2.69   2
   3  -7  -3   35.92    4.01   1
   3   7  -3   28.82    2.16   1
  -3   7   3   31.74    4.32   1
  -3  -7   3   33.20    2.38   1
   3   7  -3   27.52    2.35   2
   2   7  -3  679.16   34.17   2
   2   7  -3  623.90   41.08   1
  -2  -7   3  662.17   39.21   2
   2  -7  -3  521.21   44.56   1
  -2   7   3  516.44   38.97   1
  -2  -7   3  667.86   35.54   1
   1   7  -3   34.02    2.68   1
  -1  -7   3   30.54    3.17   2
  -1  -7   3   31.37    2.69   1
   1  -7  -3   24.74    3.18   1
   1   7  -3   27.79    2.50   1
  -1   7   3   31.11    2.73   2
   1   7  -3   33.75    3.12   2
   0  -7  -3  344.40   19.05   1
   0   7  -3  353.85   18.69   2
   0   7  -3  314.64   19.44   1
   0  -7   3  330.62   20.88   2
   0   7  -3  352.80   20.80   1
   0   7   3  332.05   20.22   2
   0  -7   3  357.94   19.79   1
   1   7   3 7192.62  405.75   2
  -1   7  -3 7158.85  384.46   2
  -1  -7  -3 6697.22  422.87   1
   1  -7   3 7266.92  455.25   1
  -1   7  -3 7645.99  418.58   1
  -2   7  -3  105.46    7.85   1
   2   7   3   95.59    7.58   2
  -2  -7  -3  126.25    7.49   1
  -2   7  -3  120.10    8.04   2
  -3   7  -3   -0.06    1.60   2
   3  -7   3    6.71    3.97   1
  -3  -7  -3    2.07    1.40   1
  -3   7  -3    3.49    1.70   1
   3   7   3    1.80    1.19   2
  -4  -7  -3   67.13    6.19   1
   4  -7   3   48.65    5.89   1
  -4  -7  -3   59.08    4.84   1
   4   7   3   59.05    6.84   2
  -4   7  -3   54.91    4.76   2
  -4   7  -3   52.48    5.85   1
  -5   7  -3  153.26   10.45   1
  -5   7  -3  156.04    9.74   2
   5  -7   3  139.21   11.70   1
  -5  -7  -3  135.70   10.54   1
  -6   7  -3    5.38    3.84   1
  -6  -7  -3    5.45    2.28   1
  -7   7  -3    2.43    2.88   1
  -7  -7  -3   -0.09    1.36   1
  -8   8   3    3.83    4.03   1
   7  -8  -3    6.34    2.97   1
  -7  -8   3    4.75    1.15   1
  -6  -8   3    1.73    0.97   1
  -6   8   3   -0.38    2.10   1
   6  -8  -3    1.87    2.45   1
  -5  -8   3  701.93   57.59   1
   5   8  -3  733.40   51.57   2
   5   8  -3  801.47   66.47   1
  -5   8   3  745.04   44.06   1
  -5  -8   3  729.50   55.46   1
   5  -8  -3  740.30   44.88   1
  -4  -8   3   29.57    2.21   1
   4   8  -3   31.53    2.41   2
   4   8  -3   25.77    2.37   1
   3   8  -3  366.31   21.54   2
  -3   8   3  351.05   22.72   1
   3   8  -3  367.79   22.91   1
  -3  -8   3  357.61   22.46   2
   3  -8  -3  354.02   22.32   1
   2   8  -3  169.56    9.46   1
   2  -8  -3  147.56    9.49   1
  -2  -8   3  151.32    8.93   2
   2   8  -3  165.15    9.48   2
  -2   8   3  128.70    9.67   1
  -2  -8   3  164.15   10.70   1
  -1  -8   3 2503.06  150.68   1
   1  -8  -3 2161.41  148.32   1
   1   8  -3 2554.84  146.74   1
   1   8  -3 2532.47  151.23   2
  -1  -8   3 2421.74  164.18   2
   1   8  -3 2468.65  180.28   1
   0  -8   3  239.25   14.31   1
   0   8  -3  226.54   12.52   2
   0  -8  -3  228.96   13.62   1
   0   8  -3  226.44   13.52   1
   1  -8   3 3767.18  205.93   1
  -1   8  -3 3889.81  203.49   2
  -1  -8  -3 3986.01  218.68   1
  -1   8  -3 3882.54  224.21   1
   1  -8   3 3760.43  255.28   1
  -2   8  -3  335.25   18.94   2
   2  -8   3  297.61   18.81   1
  -2   8  -3  340.70   19.62   1
  -2  -8  -3  343.06   20.45   1
  -3   8  -3    3.96    2.21   2
  -3   8  -3    3.30    2.77   1
  -3  -8  -3    6.78    2.15   1
  -4   8  -3  210.36   13.26   2
  -4  -8  -3  195.54   12.31   1
   4   8   3  188.81   16.67   2
   4  -8   3  223.46   16.20   1
  -4   8  -3  212.44   13.27   1
  -5   8  -3   38.10    4.68   1
  -5  -8  -3   40.96    3.58   1
  -5   8  -3   38.04    3.96   2
   5  -8   3   35.21    4.84   1
  -6  -8  -3   13.61    2.00   1
  -6   8  -3   14.27    2.97   1
  -7   8  -3   -2.63    2.24   1
  -7  -8  -3    1.78    1.61   1
  -8   9   3    7.80    3.24   1
   7  -9  -3    8.50    2.71   1
  -6  -9   3  118.46    7.88   1
  -6   9   3   98.83    8.00   1
   6  -9  -3  114.77   11.53   1
  -5  -9   3  429.30   30.11   1
  -5  -9   3  452.52   34.45   1
   5   9  -3  443.19   30.20   2
   5   9  -3  454.64   36.80   1
   5  -9  -3  467.76   31.35   1
  -5   9   3  495.42   28.34   1
   4   9  -3   55.00    3.93   1
  -4  -9   3   48.56    3.73   1
  -4   9   3   49.52    5.40   1
  -4  -9   3   55.62    4.05   1
   4  -9  -3   59.91    6.42   1
   4   9  -3   43.37    3.34   2
  -3  -9   3  194.38   11.54   2
  -3   9   3  170.65   11.75   1
   3   9  -3  194.91   13.14   1
   3   9  -3  178.97   10.59   2
  -2  -9   3 2138.59  121.65   2
   2  -9  -3 1764.21  143.87   1
   2   9  -3 2140.53  121.01   1
  -2  -9   3 2019.14  149.70   1
  -2   9   3 1900.14  132.21   1
   2   9  -3 1997.42  137.95   1
   2   9  -3 2076.13  106.56   2
   1   9  -3   17.82    2.09   1
  -1  -9   3   12.04    1.73   1
   1  -9  -3   13.14    4.95   1
   1   9  -3   14.53    1.69   1
   0  -9  -3    5.30    1.35   1
   0  -9   3    6.86    1.65   1
   0   9  -3    3.50    1.46   1
   1  -9   3  483.13   36.88   1
   1  -9   3  506.07   28.10   1
  -1  -9  -3  476.13   27.72   1
  -1   9  -3  507.20   33.18   1
  -1   9  -3  528.55   26.75   2
  -2   9  -3  965.66   75.72   1
  -2  -9  -3 1254.72   69.97   1
  -2   9  -3 1267.99   63.26   2
   2  -9   3  990.91   87.91   1
  -3   9  -3   15.23    2.55   2
  -3  -9  -3   17.95    1.85   1
   3  -9   3   22.25    3.08   1
  -3   9  -3   26.76    5.09   1
  -3  -9  -3   18.16    2.55   1
  -4  -9  -3   70.69    5.95   1
  -4   9  -3   80.33    6.92   2
  -4   9  -3   74.17    5.74   1
   4  -9   3   86.14    5.72   1
  -5   9  -3    0.17    1.93   1
   5  -9   3    5.36    2.50   1
  -5  -9  -3    1.47    1.77   1
  -5   9  -3   -0.28    2.25   2
  -6  -9  -3    7.31    2.64   1
   6  -9   3    2.50    3.42   1
  -6   9  -3   -3.18    3.49   1
  -7   9  -3    6.59    3.44   1
  -7  -9  -3    3.39    2.38   1
  -8  10   3    1.40    2.56   1
   7 -10  -3    1.38    2.71   1
  -7  10   3    4.64    3.67   1
  -6  10   3   -1.12    4.05   1
   6 -10  -3    4.30    3.82   1
  -5 -10   3  147.73    8.90   1
   5 -10  -3  175.30   11.52   1
  -5  10   3  140.32   10.82   1
   5  10  -3  147.69    9.85   2
  -5 -10   3  144.47    9.47   1
   4  10  -3   90.62    6.38   1
  -4 -10   3   90.39    6.20   1
   4 -10  -3  107.06    9.78   1
   4  10  -3   86.09    6.26   2
  -4 -10   3   84.26    6.17   1
  -4  10   3   94.59    7.99   1
   4  10  -3   91.44    6.72   1
   3  10  -3  122.75    7.37   2
   3  10  -3  124.21    7.41   1
  -3  10   3  131.04   10.36   1
   3 -10  -3  128.80   10.43   1
  -3 -10   3  127.70    8.13   1
   3  10  -3  127.78    7.69   1
   2  10  -3 1124.84   65.08   2
   2  10  -3 1163.23   92.19   1
   2 -10  -3 1322.82   74.12   1
  -2 -10   3 1152.11   85.49   1
   2  10  -3 1158.39   75.08   1
  -2  10   3 1313.59   76.11   1
   1  10  -3  675.69   40.08   1
  -1 -10   3  573.20   43.65   1
   1 -10  -3  571.93   43.82   1
   1  10  -3  685.94   35.80   2
   0 -10   3   -0.24    1.30   1
   0 -10  -3   -0.89    1.88   1
   0  10  -3    2.63    1.58   1
   0  10  -3   -0.93    1.53   2
   1 -10   3  659.52   36.42   1
  -1 -10  -3  649.80   39.68   1
  -1  10  -3  680.43   35.90   2
  -1  10  -3  703.61   40.56   1
  -2 -10  -3   53.12    4.45   1
  -2  10  -3   65.01    4.80   1
  -2  10  -3   56.47    4.88   2
   2 -10   3   70.15    4.92   1
  -3 -10  -3  875.76   60.49   1
  -3  10  -3  856.99   52.24   2
  -3  10  -3  986.83   60.69   1
   3 -10   3  893.05   53.42   1
  -4  10  -3    3.20    3.96   1
  -4  10  -3    5.77    2.58   2
  -4 -10  -3    6.18    1.12   1
   5 -10   3   22.15    4.83   1
  -5  10  -3   17.65    2.83   2
  -5  10  -3   22.27    4.37   1
  -5 -10  -3   12.00    3.51   1
  -6 -10  -3   -0.53    1.00   1
   6 -10   3   -1.90    2.13   1
  -6  10  -3    1.63    2.11   1
   7 -10   3   13.42    3.82   1
  -8  11   3   16.83    3.89   1
   8 -11  -3   25.98    4.23   1
   7 -11  -3   18.95    3.54   1
   6 -11  -3  106.01   10.78   1
  -6  11   3  126.90   12.32   1
   5 -11  -3  281.54   24.54   1
  -5  11   3  326.58   25.65   1
   5  11  -3  347.18   27.07   2
   4  11  -3  231.40   13.57   2
  -4  11   3  216.46   15.52   1
   4 -11  -3  218.92   14.16   1
   3  11  -3  131.99    8.58   1
   3  11  -3  115.46    7.98   2
  -3 -11   3  136.64    8.72   1
  -3  11   3  152.94   10.72   1
   3  11  -3  134.18    9.27   1
   3 -11  -3  138.78   10.35   1
  -2  11   3   34.58    5.18   1
   2  11  -3   40.74    4.00   2
   2  11  -3   47.25    3.22   1
   2  11  -3   52.26    3.52   1
   2 -11  -3   41.80    4.48   1
  -2 -11   3   44.48    3.35   1
   1 -11  -3   54.79    5.57   1
   1  11  -3   58.19    5.18   2
  -1  11   3   49.39    5.12   1
   1  11  -3   48.55    3.86   1
  -1 -11   3   63.95    4.77   1
   0 -11   3    0.61    1.68   1
   0  11  -3   -1.17    2.46   2
   0  11  -3   -0.42    0.88   1
  -1 -11  -3  346.73   23.26   1
  -1  11  -3  381.03   24.63   1
   1 -11   3  407.08   22.11   1
  -1  11  -3  376.78   21.78   2
  -2 -11  -3   43.20    3.55   1
  -2  11  -3   46.01    3.99   2
  -2  11  -3   45.82    5.36   1
   2 -11   3   42.74    3.63   1
  -3  11  -3    9.50    3.35   1
   3 -11   3    1.76    2.08   1
  -3 -11  -3    3.87    1.60   1
  -4 -11  -3   13.40    2.15   1
  -4  11  -3   16.10    3.02   2
  -4  11  -3   14.92    2.72   1
   4 -11   3   18.96    4.45   1
  -5  11  -3   67.25    7.34   1
  -5  11  -3   66.46    5.82   2
  -5 -11  -3   75.66    6.25   1
  -6 -11  -3    9.60    2.24   1
  -6  11  -3   10.73    3.89   1
   7 -12  -3   23.92    4.19   1
  -7  12   3   29.89    5.24   1
  -6  12   3  297.41   22.80   1
   6 -12  -3  303.88   22.93   1
  -5  12   3  276.70   17.59   1
   5 -12  -3  236.28   18.06   1
   5  12  -3  275.75   19.51   2
   4  12  -3   89.33    5.79   2
   4 -12  -3   85.87    8.70   1
   3  12  -3  304.54   19.90   1
  -3  12   3  312.94   18.57   1
  -3 -12   3  293.03   18.20   1
   3  12  -3  287.19   20.58   1
   3  12  -3  279.24   18.32   2
   3 -12  -3  288.36   19.02   1
  -2 -12   3    6.21    1.01   1
   2  12  -3    8.67    1.17   1
  -2  12   3   10.12    2.56   1
   2  12  -3   10.84    2.49   2
   1  12  -3   25.74    2.36   1
  -1  12   3   17.43    3.29   1
   1  12  -3   25.81    3.64   2
  -1 -12   3   22.63    2.47   1
   1 -12  -3   17.71    3.15   1
   0 -12  -3  462.00   31.70   1
   0  12  -3  525.66   32.59   1
   0 -12   3  461.21   29.02   1
   0  12  -3  503.08   27.49   2
  -1 -12  -3   12.30    2.25   1
  -1  12  -3   15.06    2.61   1
  -1  12  -3   16.34    3.05   2
   1 -12   3   12.91    3.20   1
  -2 -12  -3  210.54   14.77   1
   2 -12   3  236.00   15.47   1
  -2  12  -3  250.82   14.50   2
  -2  12  -3  264.23   16.43   1
  -3 -12  -3  150.69   10.14   1
  -3  12  -3  150.24    9.49   2
   3 -12   3  150.13   10.52   1
  -3  12  -3  127.64   11.76   1
  -4 -12  -3   72.98    5.80   1
  -4  12  -3   70.25    7.22   1
  -4  12  -3   80.31    6.32   2
   4 -12   3   73.20    5.70   1
   5 -12   3   75.66    7.56   1
  -5  12  -3   87.06    8.55   1
  -5 -12  -3   84.79    8.42   1
  -5  12  -3   71.67    7.11   2
  -6 -12  -3   51.13    6.70   1
   6 -12   3   48.42    5.10   1
  -6  12  -3   60.42    7.77   1
  -6  12  -3   43.28    4.66   2
  -7  13   3   22.08    4.65   1
   7 -13  -3   33.53    6.02   1
  -6  13   3  246.00   18.61   1
   6 -13  -3  223.15   21.56   1
   5 -13  -3  283.95   18.73   1
  -5  13   3  321.53   21.35   1
   5  13  -3  335.15   22.21   2
  -4  13   3   96.90    9.22   1
   4  13  -3  100.41    6.13   2
   4 -13  -3  106.20    7.87   1
   3  13  -3   34.88    2.39   1
  -3  13   3   28.91    4.27   1
   3 -13  -3   39.21    5.06   1
   3  13  -3   28.09    3.26   2
  -3 -13   3   35.91    2.46   1
   3  13  -3   36.29    2.38   1
  -2 -13   3   -0.07    0.96   1
  -2  13   3   -0.60    1.96   1
   2  13  -3   -0.04    0.63   1
  -1 -13   3   20.20    2.13   1
  -1  13   3   22.30    3.50   1
   1  13  -3   22.73    4.38   2
   1  13  -3   20.83    2.28   1
   0 -13   3   17.60    2.62   1
   0 -13   3   12.39    2.48   1
   0 -13  -3   12.23    2.32   1
   0  13  -3   14.81    2.21   1
   0  13  -3   11.11    3.04   2
  -1  13  -3  142.50    8.87   1
  -1  13  -3  136.06    8.67   2
   1 -13   3  137.83   10.36   1
  -1 -13  -3  142.50    9.10   1
  -2  13  -3   92.55    7.36   1
  -2 -13  -3  117.36    7.13   1
  -2  13  -3  100.35    8.50   2
   2 -13   3   91.38    6.86   1
   3 -13   3   77.49    7.59   1
  -3 -13  -3   72.64    6.23   1
  -3  13  -3   86.42    5.93   2
  -3  13  -3   84.44    6.08   1
  -4  13  -3    2.61    4.04   1
  -4 -13  -3    4.60    1.43   1
  -4  13  -3    5.73    1.91   2
   4 -13   3    4.07    3.62   1
  -5  13  -3    9.58    4.00   1
  -5 -13  -3    8.88    2.02   1
   5 -13   3    9.34    3.67   1
  -6  13  -3    1.30    2.40   2
  -6  13  -3   -0.11    2.17   1
  -7  14   3  112.02   11.34   1
   7 -14  -3  102.44   10.81   1
   6 -14  -3   -1.26    2.67   1
  -6  14   3   -5.35    2.98   1
   5  14  -3    5.82    1.61   2
   5 -14  -3    8.97    3.00   1
   4 -14  -3  648.27   40.27   1
  -4  14   3  627.57   40.47   1
   4  14  -3  612.44   45.55   2
  -3 -14   3   61.06    4.21   1
  -3  14   3   74.97    5.91   1
   3  14  -3   64.32    5.26   1
   3  14  -3   63.10    4.43   1
   3  14  -3   63.43    4.97   2
   2  14  -3   37.52    5.18   2
  -2 -14   3   41.28    3.81   1
   2  14  -3   44.14    2.91   1
   2 -14  -3   43.28    4.89   1
  -1 -14   3   97.74    7.90   1
   1 -14  -3  119.11    9.77   1
  -1  14   3  100.95    8.55   1
   1  14  -3  104.95    8.43   2
   1  14  -3  114.64    8.87   1
   0  14  -3  660.75   42.10   1
   0 -14   3  581.33   46.42   1
   0  14  -3  621.87   37.90   2
   0 -14  -3  663.98   43.80   1
   0  14   3  646.47   39.66   1
   0 -14   3  628.01   40.06   1
   1 -14   3  270.75   17.18   1
  -1 -14  -3  272.39   16.70   1
  -1  14  -3  261.84   16.34   2
  -1  14  -3  255.35   18.11   1
  -2  14  -3   76.58    6.04   1
  -2 -14  -3   79.37    5.76   1
   2 -14   3   73.50    6.98   1
  -3  14  -3   31.99    4.41   2
   3 -14   3   37.61    5.45   1
  -3  14  -3   51.19    5.44   1
  -3 -14  -3   43.25    3.60   1
  -4  14  -3   -3.06    1.83   1
  -4  14  -3    0.25    1.98   2
   4 -14   3   -0.97    2.18   1
  -5  14  -3    5.85    3.37   1
   5 -14   3   11.05    3.49   1
  -5  14  -3    8.95    3.05   2
  -6  14  -3    9.41    3.65   2
  -6  14  -3   14.01    3.81   1
   6 -14   3    5.57    4.06   1
   7 -15  -3    6.21    3.78   1
  -7  15   3    6.90    5.11   1
   6 -15  -3   27.66    5.36   1
  -6  15   3   33.27    4.67   1
  -5  15   3    2.86    4.53   1
   4 -15  -3  342.25   22.14   1
   4  15  -3  340.60   19.68   2
  -4  15   3  359.25   21.25   1
   3  15  -3    3.38    0.51   1
  -3 -15   3    3.13    0.53   1
   3  15  -3    2.44    0.43   1
  -3  15   3    4.13    2.45   1
   3  15  -3    7.32    2.40   2
   2  15  -3   12.14    3.91   2
   2 -15  -3    2.94    2.68   1
   2  15  -3    4.98    1.11   1
  -2 -15   3    2.72    1.37   1
  -1  15   3  234.55   19.37   1
   1 -15  -3  252.20   17.79   1
   1  15  -3  257.03   17.42   1
   1  15  -3  299.91   15.57   2
  -1 -15   3  260.70   17.43   1
   0  15  -3   75.27    6.57   1
   0 -15  -3   64.03    7.20   1
   0  15   3   75.39    6.19   1
   0  15  -3   84.48    7.97   2
   0 -15   3   77.13    6.60   1
   0 -15   3   70.24    7.55   1
  -1  15  -3    6.14    2.22   1
  -1  15  -3    1.38    2.13   2
  -1 -15  -3    5.78    2.21   1
   1 -15   3    3.53    2.06   1
  -2  15  -3   64.56    4.93   2
  -2 -15  -3   58.67    5.07   1
   2 -15   3   66.90    5.86   1
  -2  15  -3   74.93    6.57   1
   3 -15   3   89.36   12.15   1
  -3  15  -3  103.49   12.46   1
  -3 -15  -3   95.25   10.38   1
  -3  15  -3   91.40    9.42   2
   4 -15   3   47.41    4.99   1
  -4  15  -3   34.89    4.77   2
  -4 -15  -3   42.48    3.56   1
  -4  15  -3   37.16    4.45   1
  -5  15  -3    1.97    2.44   1
  -5 -15  -3    2.49    1.33   1
   5 -15   3    0.63    2.25   1
   6 -15   3    7.45    4.28   1
  -6  15  -3   -1.27    2.54   2
  -7  16   3   -3.64    2.52   1
   7 -16  -3    2.74    3.16   1
  -6  16   3   35.85    6.24   1
   6 -16  -3   40.74    5.13   1
   5 -16  -3   55.80    6.43   1
  -5  16   3   62.82    7.78   1
  -4  16   3  273.28   18.40   1
   4  16  -3  287.34   17.72   2
   4 -16  -3  294.68   18.77   1
   3  16  -3    3.08    0.52   1
  -3 -16   3    3.18    0.55   1
  -3  16   3    7.61    2.85   1
   3  16  -3    5.63    2.01   2
   2  16  -3  512.85   47.49   1
  -2  16   3  493.73   27.95   1
   2 -16  -3  500.34   28.54   1
   2  16  -3  456.47   28.50   2
  -2 -16   3  430.77   30.76   1
   1  16  -3   30.19    3.97   2
   1  16  -3   25.50    2.62   1
  -1 -16   3   21.49    2.51   1
   0  16  -3  248.85   20.09   1
   0 -16   3  244.43   16.29   1
   0  16   3  234.00   13.81   1
   0  16  -3  220.72   17.16   2
   0 -16   3  239.42   19.27   1
   0 -16  -3  249.65   14.98   1
  -1  16  -3  202.68   14.59   2
  -1 -16  -3  217.92   14.62   1
   1  16   3  204.41   14.12   1
   1 -16   3  233.12   14.81   1
  -1  16  -3  189.86   14.67   1
  -2 -16  -3   57.80    4.86   1
  -2  16  -3   41.77    5.61   2
   2 -16   3   48.62    5.24   1
  -2  16  -3   43.61    4.75   1
  -3  16  -3   21.43    4.13   1
  -3  16  -3   11.45    3.36   2
  -3 -16  -3   14.63    1.87   1
   3 -16   3    9.02    4.88   1
  -4 -16  -3  218.46   16.46   1
  -4  16  -3  234.76   17.20   1
  -4  16  -3  237.22   15.98   2
   4 -16   3  232.74   18.85   1
   5 -16   3   72.43    7.56   1
  -5  16  -3   76.84    8.76   1
  -5  16  -3   71.63    8.28   2
  -6  16  -3   46.73    7.09   2
   6 -16   3   49.15    5.90   1
  -6  16  -3   61.14    6.69   1
   7 -17  -3   17.21    6.06   1
  -7  17   3    9.51    4.76   1
  -6  17   3    9.65    4.06   1
   6 -17  -3   18.24    4.71   1
  -5  17   3   68.99    8.17   1
   5 -17  -3   72.79    7.37   1
  -4  17   3   -3.41    2.92   1
   3 -17  -3   -4.67    3.85   1
  -3  17   3   -0.44    2.85   1
  -2 -17   3   13.17    1.76   1
  -2  17   3    9.10    2.60   1
   2 -17  -3   14.43    2.96   1
   2  17  -3   14.27    1.75   1
   2  17  -3   12.95    3.24   2
  -1  17   3  385.44   23.84   1
   1  17  -3  364.52   24.56   1
   1  17  -3  410.89   24.23   2
  -1 -17   3  378.35   23.91   1
   1 -17  -3  323.42   27.52   1
   0 -17   3  131.61   14.00   1
   0 -17  -3  158.25   10.32   1
   0  17   3  145.16   12.27   1
   0 -17   3  140.45    8.92   1
   0  17  -3  163.84    9.45   2
   0  17  -3  150.91   11.52   1
   1 -17   3   16.09    3.14   1
  -1  17  -3   20.93    2.81   2
  -1 -17  -3   20.44    3.38   1
   1  17   3   22.88    2.88   1
  -1  17  -3   15.74    2.32   1
  -2 -17  -3   15.78    3.09   1
  -2  17  -3   24.35    4.31   2
   2  17   3   19.40    2.79   1
  -2  17  -3   22.61    3.38   1
   2 -17   3   25.21    3.91   1
  -3  17  -3   21.76    4.00   1
  -3  17  -3   24.77    4.13   2
   3 -17   3   27.48    4.23   1
  -3 -17  -3   23.67    2.95   1
   4 -17   3   -3.26    2.34   1
  -4  17  -3    3.11    2.17   1
  -4 -17  -3    0.66    1.18   1
  -4  17  -3   -1.50    3.42   2
   5 -17   3   21.92    3.72   1
  -5  17  -3   17.27    4.08   1
  -5  17  -3   17.06    4.28   2
   6 -18  -3    0.16    3.97   1
  -6  18   3   -4.94    4.67   1
   5 -18  -3   21.38    4.09   1
  -5  18   3   15.56    3.46   1
  -4  18   3   49.18    5.91   1
   4 -18  -3   42.73    5.78   1
  -3  18   3   62.64    6.06   1
   3  18  -3   56.46    6.07   2
   3 -18  -3   70.32    7.10   1
   2 -18  -3  489.32   28.98   1
  -2  18   3  432.78   31.03   1
   2  18  -3  469.75   27.20   2
   2  18  -3  496.96   57.79   1
   1  18  -3  102.48    8.40   1
  -1  18   3  106.13    7.05   1
   1 -18  -3  106.86    9.82   1
   1  18  -3   92.58    6.36   2
   0 -18   3 1476.52  109.56   1
   0  18  -3 1531.32   96.63   1
   0  18   3 1687.11  115.08   1
   0  18  -3 1574.81   99.23   2
   0 -18  -3 1531.25  105.77   1
   1  18   3    2.85    1.74   1
   1 -18   3    2.34    2.18   1
  -1 -18  -3   -1.18    1.29   1
  -1  18  -3    2.09    2.30   1
  -2 -18  -3   26.61    2.79   1
   2 -18   3   19.39    4.36   1
  -2  18  -3   21.91    3.97   1
  -2  18  -3   24.47    4.04   2
  -3  18  -3  140.27   11.04   1
  -3 -18  -3  131.10   11.48   1
  -3  18  -3  143.10   10.73   2
   3 -18   3  126.98   12.56   1
   4 -18   3    9.03    3.54   1
  -4 -18  -3    4.99    1.55   1
  -4  18  -3    3.67    2.41   2
  -4  18  -3    5.79    3.07   1
   5 -18   3    8.73    3.16   1
  -5  18  -3    4.95    2.77   2
  -6  19   3   17.74    5.09   1
   6 -19  -3   11.98    5.37   1
   5 -19  -3   -4.69    2.57   1
   4  19  -3  245.59   23.39   2
   4 -19  -3  288.42   19.86   1
  -4  19   3  281.67   22.21   1
  -3  19   3  404.84   25.25   1
   3  19  -3  376.40   23.89   2
   3 -19  -3  366.34   25.19   1
  -2  19   3    1.29    4.10   1
   2  19  -3    1.31    1.84   2
   2 -19  -3   -1.09    3.37   1
   1  19  -3  602.67   45.77   1
   1  19  -3  614.41   38.73   2
  -1  19   3  612.45   38.94   1
   1 -19  -3  604.45   39.85   1
   0  19   3   22.52    3.08   1
   0 -19   3   18.96    4.10   1
   0  19  -3   30.93    4.72   2
   0  19  -3   23.45    4.76   1
  -1  19  -3   10.74    3.33   2
   1 -19   3   18.07    3.68   1
  -1 -19  -3    7.30    2.53   1
   1  19   3   12.94    2.37   1
   2 -19   3   65.56    5.66   1
  -2  19  -3   66.71    5.68   2
  -2  19  -3   45.84    6.67   1
  -2 -19  -3   49.78    4.11   1
  -3  19  -3   26.77    4.39   2
  -3  19  -3   20.26    4.36   1
   3 -19   3   32.12    5.23   1
  -4  19  -3    2.71    2.57   2
   5 -19   3    7.96    3.61   1
  -5  19  -3    8.35    2.94   1
  -5  19  -3   10.37    4.06   2
   6 -20  -3    5.11    4.07   1
  -6  20   3   -3.77    4.40   1
   5 -20  -3   14.32    5.05   1
  -5  20   3   18.14    4.69   1
  -4  20   3    3.69    4.00   1
   4  20  -3    7.66    2.49   2
   3  20  -3  297.93   23.43   2
  -3  20   3  290.52   21.58   1
   3 -20  -3  295.58   23.97   1
  -2  20   3   47.74    4.83   1
   2  20  -3   37.34    4.85   2
   2 -20  -3   41.94    4.93   1
   1 -20  -3  304.15   19.68   1
  -1  20   3  314.32   26.70   1
   1  20  -3  273.22   21.55   2
   0  20   3  338.50   25.80   1
   0 -20   3  384.82   24.92   1
   0  20  -3  349.49   29.04   1
   0  20  -3  406.00   26.92   2
   0 -20  -3  343.45   26.72   1
   1 -20   3   40.94    4.97   1
  -1  20  -3   39.70    5.19   1
  -1 -20  -3   39.19    5.12   1
   2 -20   3    7.67    2.78   1
  -2  20  -3    7.26    2.44   1
  -2  20  -3    5.00    3.10   2
   3 -20   3   30.95    4.95   1
  -3  20  -3   25.11    3.62   2
  -3  20  -3   24.08    3.89   1
  -3 -20  -3   20.91    3.00   1
   4 -20   3   35.38    5.89   1
  -4  20  -3   41.84    4.47   1
  -4  20  -3   39.78    6.37   2
   5 -20   3   30.95    4.95   1
  -5  20  -3   35.78    5.92   1
  -5  20  -3   36.47    4.32   2
  -6  21   3    2.65    3.64   1
   6 -21  -3    1.73    4.89   1
  -5  21   3   -1.79    2.56   1
   5 -21  -3   -2.50    3.00   1
   4 -21  -3   27.81    5.86   1
  -4  21   3   19.90    4.83   1
   4  21  -3   27.29    4.25   2
  -3  21   3    5.70    3.96   1
   3  21  -3    4.03    2.16   2
   2  21  -3    9.05    3.32   2
   2 -21  -3   13.64    3.46   1
  -2  21   3    9.42    2.96   1
  -1  21   3  132.40   11.15   1
   1  21  -3  143.13   11.82   2
   1 -21  -3  156.09   13.64   1
   0  21  -3   14.15    3.24   1
   0  21  -3    8.61    2.90   2
   0  21   3    8.98    3.31   1
   0 -21  -3    9.29    2.30   1
   1 -21   3   59.48    5.48   1
  -1  21  -3   49.52    5.26   1
  -1 -21  -3   50.79    5.48   1
  -2  21  -3   22.42    4.51   2
  -2  21  -3   13.70    3.18   1
   2 -21   3   14.98    3.26   1
  -3  21  -3    2.88    2.40   2
  -3 -21  -3    2.53    1.66   1
  -3  21  -3    3.75    2.28   1
   3 -21   3    2.73    2.54   1
  -4  21  -3    3.41    2.56   1
   4 -21   3   -0.54    2.59   1
  -4  21  -3    3.24    2.80   2
   5 -22  -3  134.97   14.23   1
  -5  22   3  103.74   12.25   1
  -4  22   3   46.30    4.97   1
   4 -22  -3   36.92    5.33   1
   4  22  -3   33.25    3.81   2
   3  22  -3   21.68    4.97   2
  -3  22   3   31.66    5.78   1
   2 -22  -3   26.13    4.32   1
  -2  22   3   25.48    4.35   1
   1  22  -3   47.52    5.61   2
   1 -22  -3   39.38    5.11   1
   0 -22   3   26.67    2.97   1
   0  22  -3   29.26    4.05   2
   1 -22   3    3.40    3.31   1
  -1 -22  -3   -0.83    2.27   1
  -1  22  -3    3.33    2.57   1
  -1  22  -3    1.62    3.92   2
  -2  22  -3   26.44    4.92   2
  -2  22  -3   20.85    3.03   1
  -2 -22  -3   25.42    3.00   1
   2 -22   3   17.82    3.11   1
  -3  22  -3   11.39    3.10   2
  -3  22  -3   10.43    2.64   1
   3 -22   3   12.20    3.08   1
  -3 -22  -3    9.19    1.88   1
  -4  22  -3    4.08    3.53   2
  -4  22  -3    1.85    3.22   1
   4 -22   3    2.83    2.86   1
  -5  23   3    8.23    5.30   1
   5 -23  -3    1.42    4.71   1
   4 -23  -3   99.83   11.32   1
   4  23  -3  109.72   12.40   2
  -4  23   3   96.13   12.23   1
   3 -23  -3    0.02    3.63   1
  -3  23   3   -1.37    3.72   1
  -2  23   3    7.26    3.54   1
   2 -23  -3    1.14    2.68   1
   2  23  -3    3.16    3.17   2
   1 -23  -3   46.41    5.84   1
  -1  23   3   62.29    6.77   1
   1  23  -3   63.37    6.35   2
   0  23  -3   59.71    7.08   2
   0 -23  -3   41.84    5.30   1
   0 -23   3   45.55    4.29   1
  -1  23  -3    1.74    3.29   2
  -1 -23  -3    0.87    2.19   1
  -1  23  -3    3.93    2.48   1
   1 -23   3    4.41    2.87   1
  -2  23  -3   11.95    4.65   1
  -2 -23  -3    8.59    2.28   1
   2 -23   3    7.54    3.73   1
   3 -23   3   12.16    3.87   1
  -3  23  -3    8.11    3.01   1
  -3  23  -3   10.73    3.87   2
  -4  23  -3   19.82    4.38   1
  -4  23  -3   15.53    3.81   2
  -4  24   3   28.74    5.59   1
   4 -24  -3   24.51    4.24   1
  -3  24   3   12.14    4.71   1
   2 -24  -3  174.64   17.97   1
  -2  24   3  182.50   16.75   1
   2  24  -3  173.24   16.43   2
   1 -24  -3   96.13    9.71   1
   1  24  -3  100.20    7.23   2
   0  24  -3    6.56    3.79   2
   0 -24   3    2.87    2.99   1
  -1  24  -3   10.64    3.36   2
   1 -24   3    4.59    2.46   1
  -1 -24  -3    5.80    2.38   1
  -2  24  -3    4.42    3.09   1
  -2 -24  -3   -0.58    1.64   1
   2 -24   3   -0.84    2.37   1
  -2  24  -3   -4.01    4.65   2
  -3  24  -3   -1.50    3.60   1
   3 -24   3   -6.28    3.49   1
  -4  25   3   56.31    8.32   1
   4 -25  -3   37.53    8.37   1
   3 -25  -3   71.58    9.63   1
   3  25  -3   74.46    9.80   2
   2  25  -3    3.77    2.33   2
   2 -25  -3   -6.40    3.57   1
   1  25  -3    1.33    2.20   2
   1 -25  -3    1.98    3.02   1
   0 -25   3    6.61    1.92   1
   0  25  -3   14.87    5.20   2
   0 -25  -3   10.00    2.51   1
  -1  25  -3   67.17    8.94   2
  -1 -25  -3   60.28    5.80   1
  -2  25  -3    5.19    2.82   2
  -2 -25  -3    5.43    2.49   1
   2 -25   3    4.26    2.56   1
  -3  25  -3    4.22    2.62   1
  -3  25  -3   -2.40    3.54   2
   3 -25   3    8.41    3.60   1
  -3  26   3   13.25    4.73   1
   3 -26  -3    7.09    4.43   1
   2 -26  -3  130.81   12.51   1
   2  26  -3  139.08   11.64   2
   1  26  -3    2.57    3.04   2
   1 -26  -3    1.71    2.94   1
   0  26  -3   11.09    3.37   2
   0 -26  -3    4.77    3.34   1
  -1 -26  -3   72.02    8.48   1
   1 -26   3   79.16   10.93   1
  -1  26  -3   80.85   10.08   2
   2 -26   3   -1.32    3.41   1
   3  27  -3   10.11    2.86   2
   2  27  -3   22.91    4.03   2
   2 -27  -3   16.94    4.70   1
   1  27  -3    3.69    2.99   2
   0  27  -3  118.88   13.47   2
   0 -27  -3  111.98   13.30   1
  -1 -27  -3  193.31   24.42   1
  -1  27  -3  192.90   19.39   2
   1 -27   3  219.42   19.64   1
   2 -27   3  103.77    9.76   1
  -2  27  -3  108.59   12.02   2
   2  28  -3   -5.56    3.49   2
   2 -28  -3    3.61    3.02   1
   1 -28  -3   14.44    3.37   1
   1  28  -3   18.55    4.36   2
   0 -28  -3    3.13    2.89   1
   0  28  -3    1.45    2.59   2
   1 -28   3   39.50    4.31   1
  -8   0   4   -2.83    2.33   1
  -6   0   4   73.82    6.62   1
   6   0  -4   70.38    5.56   1
  -5   0   4   -1.24    0.87   1
  -5   0   4   -2.30    2.56   1
  -5   0   4    0.42    0.65   2
   5   0  -4   -2.08    2.07   1
   4   0  -4  376.56   28.85   1
  -4   0   4  419.66   30.51   2
  -4   0   4  443.62   33.35   1
   3   0  -4   -1.35    1.12   2
   3   0  -4   -1.44    1.72   1
  -3   0   4   -0.38    1.22   1
  -3   0   4   -0.97    1.03   2
   2   0  -4   55.31    4.54   2
   2   0  -4   57.33    4.11   1
  -2   0   4   61.12    5.32   2
  -2   0   4   65.39    5.46   1
   1   0  -4    0.30    1.60   2
   1   0  -4    1.92    2.18   1
  -1   0   4    0.70    1.20   1
  -1   0   4    2.05    1.48   2
   0   0   4  596.88   39.52   2
   0   0  -4  618.68   34.85   1
   0   0  -4  595.43   33.03   2
   0   0   4  630.20   40.23   1
  -1   0  -4    0.82    1.30   1
  -1   0  -4    1.14    1.62   2
  -2   0  -4  617.00   32.88   2
  -2   0  -4  632.12   38.97   1
  -3   0  -4    2.04    2.12   2
  -4   0  -4  134.36   10.33   2
  -4   0  -4  135.99   10.03   1
  -5   0  -4    2.72    1.69   1
  -5   0  -4    1.40    1.47   2
  -6   0  -4  480.65   32.38   1
  -7   0  -4   -2.49    1.91   1
  -8   1   4    1.42    2.81   1
  -8  -1   4    4.52    2.23   1
  -7  -1   4   47.36    5.49   1
  -7   1   4   34.33    4.89   1
   6  -1  -4  260.52   20.34   1
  -6   1   4  239.49   16.61   1
   6   1  -4  229.16   17.95   1
  -6  -1   4  218.90   16.94   1
  -5  -1   4   15.40    2.06   1
  -5  -1   4   13.33    1.97   2
  -5   1   4   14.15    2.81   1
  -5   1   4   18.50    1.85   2
  -5   1   4   14.07    2.39   1
   5  -1  -4   11.83    3.31   1
   5   1  -4   17.58    2.70   1
   4   1  -4    8.26    2.12   2
   4  -1  -4    3.63    2.02   1
  -4   1   4    4.87    1.61   1
  -3   1   4   -0.54    1.36   1
   3  -1  -4   -2.31    2.90   2
   3   1  -4    0.58    1.12   1
  -3  -1   4   -0.60    1.07   2
   3   1  -4    1.74    2.30   2
   3  -1  -4    0.85    1.65   1
  -3   1   4   -0.24    1.07   2
  -3  -1   4   -0.06    0.67   1
  -2   1   4  700.27   46.14   2
   2   1  -4  762.51   41.62   2
  -2  -1   4  676.40   54.81   1
   2   1  -4  740.65   42.93   1
  -2   1   4  666.26   53.95   1
   2  -1  -4  754.13   46.16   1
   2  -1  -4  773.47   42.76   2
  -2  -1   4  748.23   50.44   2
   1  -1  -4    2.85    1.93   2
   1  -1  -4    5.41    1.81   1
   1   1  -4   -0.37    1.82   2
  -1   1   4    1.28    1.00   1
  -1  -1   4    2.34    1.06   1
   0  -1  -4   32.97    3.32   1
   0  -1  -4   31.93    3.23   2
   0   1  -4   29.77    2.79   1
   0  -1   4   30.52    2.50   1
   0   1  -4   25.11    3.38   2
   0   1   4   28.04    3.03   2
   0   1   4   25.26    2.93   1
   0  -1   4   30.64    3.16   2
  -1  -1  -4  238.67   16.18   1
  -1   1  -4  289.83   15.62   1
  -1   1  -4  265.59   16.00   2
  -1  -1  -4  281.97   16.85   2
  -2   1  -4   44.85    3.72   2
  -2  -1  -4   39.66    3.79   1
  -2  -1  -4   47.83    4.56   2
  -2   1  -4   38.62    3.72   1
  -3   1  -4  139.51    9.60   2
  -3  -1  -4  166.74    9.36   1
  -3  -1  -4  137.41    9.38   2
  -3   1  -4  132.99    8.35   1
  -4  -1  -4  210.06   12.57   2
  -4   1  -4  218.71   12.63   2
  -4   1  -4  219.87   13.70   1
  -4  -1  -4  217.05   15.82   1
  -5  -1  -4   36.37    4.49   1
  -5   1  -4   36.02    4.95   2
  -5  -1  -4   51.87    4.72   2
  -5   1  -4   48.96    4.90   1
  -6  -1  -4  180.49   13.67   1
  -6   1  -4  138.22   13.02   1
  -7  -1  -4   16.92    3.00   1
  -7   1  -4   10.32    3.46   1
  -8   2   4   13.09    3.41   1
  -8  -2   4   16.72    2.79   1
  -7  -2   4   50.51    4.42   1
  -7   2   4   37.26    5.98   1
   6  -2  -4   19.29    2.86   1
  -6   2   4   18.12    3.38   1
  -6  -2   4   25.27    3.14   1
   6   2  -4   25.31    2.94   1
  -5  -2   4  564.79   38.53   2
  -5   2   4  551.40   36.57   1
  -5  -2   4  465.49   42.17   1
  -5  -2   4  512.24   35.21   1
   5   2  -4  524.74   36.74   1
  -5   2   4  508.66   32.92   2
   5  -2  -4  537.18   35.59   1
  -4  -2   4  323.65   19.84   1
  -4  -2   4  365.89   21.33   2
   4   2  -4  344.61   22.82   1
  -4  -2   4  290.98   26.37   1
   4   2  -4  374.24   25.39   2
  -4   2   4  382.97   30.63   1
  -4   2   4  351.38   27.44   2
   4  -2  -4  358.01   21.81   1
   3   2  -4  529.64   32.16   1
  -3   2   4  522.59   35.08   1
   3   2  -4  541.72   30.93   2
   3  -2  -4  532.75   31.73   1
  -3   2   4  530.16   36.84   2
  -3  -2   4  544.56   38.75   2
  -3  -2   4  454.85   40.68   1
   2  -2  -4   91.29    6.43   2
  -2   2   4   91.64    6.01   1
  -2  -2   4   98.22    5.89   1
  -2   2   4   86.91    6.44   2
   2   2  -4   83.29    6.28   1
   2   2  -4   87.96    6.34   2
   2  -2  -4   81.66    7.16   1
  -2  -2   4   93.72    6.05   2
  -1  -2   4   47.65    4.12   2
  -1   2   4   45.98    4.88   2
   1   2  -4   54.74    3.75   1
  -1   2   4   44.24    3.82   1
   1  -2  -4   41.34    3.81   1
  -1  -2   4   54.73    3.97   1
   1   2  -4   47.98    3.99   2
   0   2  -4    3.40    2.00   1
   0  -2  -4    0.66    2.86   2
   0  -2   4    5.63    1.37   1
   0  -2  -4    4.42    1.50   1
   0   2  -4    1.72    1.98   2
  -1  -2  -4    9.44    1.98   2
  -1   2  -4    7.58    1.90   1
  -1   2  -4   11.82    2.17   2
  -2   2  -4 1931.77  104.72   2
  -2  -2  -4 1984.74  105.10   2
  -2  -2  -4 2005.21  123.35   1
  -2   2  -4 2112.60  117.39   1
  -3   2  -4  579.78   32.80   1
  -3  -2  -4  539.52   34.14   2
  -3  -2  -4  625.18   34.24   1
  -3   2  -4  610.87   33.59   2
  -4   2  -4   12.88    2.33   2
  -4  -2  -4   10.50    2.80   2
  -4   2  -4    9.67    3.57   1
  -5   2  -4   82.24    7.22   2
  -5  -2  -4   73.10    7.34   2
  -5   2  -4   75.73    6.95   1
  -5  -2  -4   73.52    7.47   1
  -6  -2  -4  198.29   14.54   1
  -6   2  -4  205.33   13.18   1
  -7  -2  -4   32.73    4.74   1
  -7   2  -4   34.70    5.21   1
  -8  -3   4   13.75    3.13   1
  -7   3   4    1.85    2.57   1
   7  -3  -4   -0.13    1.91   1
  -7  -3   4    1.95    1.44   1
  -6   3   4  135.47   11.08   1
   6   3  -4  127.51    9.76   1
   6  -3  -4  132.91   10.75   1
  -5   3   4    1.49    2.07   1
  -5  -3   4    3.62    1.32   1
   5  -3  -4    4.64    2.56   1
  -5   3   4    2.07    1.36   2
  -5  -3   4    0.31    0.86   2
  -4  -3   4  297.31   25.99   1
  -4   3   4  352.46   20.14   1
   4   3  -4  323.75   18.68   2
  -4  -3   4  318.84   20.89   1
   4  -3  -4  366.27   20.59   1
  -4   3   4  327.43   26.79   2
   4   3  -4  328.21   21.26   1
  -4  -3   4  331.55   24.61   2
  -3   3   4    4.58    1.67   2
   3   3  -4    1.66    1.46   1
  -3   3   4    2.94    1.17   1
  -3  -3   4    4.02    1.16   2
   3   3  -4    5.27    1.60   2
   3  -3  -4    3.24    1.92   1
  -3  -3   4    4.08    1.18   1
   2   3  -4  767.58   46.08   1
   2  -3  -4  784.39   44.16   2
   2  -3  -4  845.51   52.28   1
  -2   3   4  693.31   69.28   1
   2   3  -4  783.51   42.24   2
  -2   3   4  821.96   49.38   2
  -2  -3   4  792.84   49.22   2
  -2  -3   4  714.52   59.66   1
   1  -3  -4  160.85   10.03   2
  -1  -3   4  127.03    9.66   2
  -1   3   4  147.78   10.06   2
   1  -3  -4  118.97    9.87   1
   1   3  -4  119.25    9.01   1
  -1   3   4  154.54    8.87   1
   1   3  -4  147.03    8.44   2
  -1  -3   4  133.94    8.98   1
   0  -3  -4  349.54   21.59   1
   0   3  -4  352.11   20.65   1
   0   3  -4  357.66   18.13   2
   0  -3  -4  303.49   19.88   2
  -1  -3  -4  448.26   25.64   2
  -1  -3  -4  400.60   24.32   1
  -1   3  -4  460.78   23.90   2
  -1   3  -4  469.75   26.95   1
  -2   3  -4  228.70   14.46   2
  -2  -3  -4  286.91   16.63   1
  -2   3  -4  245.67   16.51   1
  -2  -3  -4  268.00   15.76   2
  -3  -3  -4   96.97    7.09   2
  -3   3  -4   93.60    6.76   1
  -3  -3  -4  101.79    7.11   1
  -3   3  -4   82.99    5.89   2
  -4   3  -4   12.69    2.73   2
  -4   3  -4   10.90    3.39   1
  -5  -3  -4   50.95    4.84   2
  -5  -3  -4   39.33    3.57   1
  -5   3  -4   51.29    5.04   1
  -5   3  -4   34.79    3.98   2
  -6   3  -4  256.15   18.84   1
  -6  -3  -4  265.95   22.76   1
  -7   3  -4   21.02    4.36   1
  -8   4   4   23.92    4.34   1
  -8  -4   4   17.67    3.56   1
  -7  -4   4   -1.41    1.75   1
   7  -4  -4   -3.99    2.51   1
  -7   4   4   -2.92    2.82   1
  -6   4   4    5.08    2.25   1
   6  -4  -4    2.26    2.44   1
   5  -4  -4  538.18   46.73   1
  -5  -4   4  569.18   38.74   1
  -5  -4   4  605.01   44.68   2
  -5  -4   4  606.57   38.15   1
   5   4  -4  633.67   42.84   1
  -5   4   4  533.01   39.59   1
   4  -4  -4  256.53   16.00   1
   4   4  -4  271.30   17.24   1
   4   4  -4  254.58   14.28   2
  -4  -4   4  250.59   17.23   2
  -4  -4   4  258.03   20.28   1
  -4  -4   4  258.54   16.24   1
  -4   4   4  265.40   15.52   1
   3   4  -4  293.21   17.22   1
   3  -4  -4  245.32   19.95   1
  -3  -4   4  285.59   15.37   1
   3   4  -4  291.34   16.96   2
  -3  -4   4  294.64   18.48   2
   2  -4  -4  396.76   24.76   1
  -2  -4   4  393.04   24.71   1
   2   4  -4  399.92   22.33   1
  -2  -4   4  379.09   24.82   2
   2   4  -4  396.60   20.88   2
   1   4  -4 1353.88   79.16   2
  -1  -4   4 1416.38   92.10   1
  -1  -4   4 1318.03   89.77   2
   1  -4  -4 1434.21   77.05   2
   1  -4  -4 1485.01   91.17   1
   1   4  -4 1397.70   83.47   1
   0  -4   4  494.71   35.92   1
   0   4  -4  500.24   30.99   1
   0   4  -4  482.18   27.64   2
   0  -4  -4  465.20   29.71   1
   0  -4  -4  476.60   28.31   2
  -1  -4  -4   16.53    2.79   1
  -1   4  -4   12.13    2.39   1
  -1  -4  -4   13.00    2.88   2
  -2   4  -4  178.20   11.33   2
  -2  -4  -4  169.46   10.33   1
  -2  -4  -4  175.09   10.58   2
  -2   4  -4  184.63   11.56   1
  -3   4  -4   15.07    2.67   2
  -3   4  -4   19.90    4.45   1
  -3  -4  -4   20.61    2.21   1
  -4   4  -4   65.72    5.20   2
  -4  -4  -4   65.65    6.40   2
  -4   4  -4   65.48    6.25   1
  -4  -4  -4   68.85    5.32   1
  -5  -4  -4    1.77    1.35   1
  -6   4  -4   11.79    3.71   1
  -8   5   4   20.98    3.84   1
  -7   5   4   24.50    4.50   1
   7  -5  -4   23.07    4.10   1
  -6   5   4    4.80    2.85   1
  -6  -5   4    0.69    1.80   1
   6  -5  -4    1.76    2.07   1
  -5  -5   4    7.37    1.77   1
   5   5  -4   13.71    2.04   1
  -5  -5   4   11.78    1.83   1
   5   5  -4    8.05    2.20   2
  -5  -5   4   10.49    1.40   2
  -5   5   4    3.76    3.79   1
  -4  -5   4  158.59   12.48   2
   4   5  -4  174.86   10.94   1
  -4  -5   4  164.48   13.20   1
   4   5  -4  177.85   10.40   2
  -4   5   4  161.26   11.60   1
  -4  -5   4  162.47   10.55   1
   4  -5  -4  167.01   10.30   1
  -3   5   4   32.47    3.64   1
   3  -5  -4   41.88    4.60   1
  -3  -5   4   33.13    2.44   1
  -3  -5   4   30.90    2.72   2
   3   5  -4   31.74    3.28   1
  -2  -5   4   93.79    8.06   2
   2  -5  -4  102.57    7.51   1
   2   5  -4  107.22    6.73   1
  -2  -5   4  106.24    5.85   1
   2   5  -4  107.71    6.92   2
   1   5  -4 1225.09   67.17   2
   1   5  -4 1258.01   77.14   1
   1  -5  -4 1388.23   78.93   1
  -1  -5   4 1149.78   73.27   1
   0   5  -4  395.71   20.30   2
   0  -5  -4  380.83   24.77   2
   0   5  -4  398.69   25.06   1
   0  -5   4  389.04   24.62   1
   0  -5  -4  440.78   23.86   1
  -1   5  -4   29.63    3.15   1
  -1   5  -4   24.52    3.88   2
  -1  -5  -4   34.63    3.62   2
  -2   5  -4  317.98   21.62   1
  -2   5  -4  412.99   20.92   2
  -2  -5  -4  370.43   21.56   2
  -2  -5  -4  391.71   23.62   1
  -3  -5  -4  140.54    9.22   1
  -3   5  -4  159.84   10.87   1
  -3   5  -4  137.63    9.00   2
  -3  -5  -4  135.54   12.21   1
  -3  -5  -4  126.07    9.16   2
  -4  -5  -4   21.72    2.57   1
  -4   5  -4   23.13    3.41   2
  -5   5  -4    4.48    3.04   1
  -5  -5  -4    5.53    2.00   1
  -6   5  -4   57.25    6.99   1
  -6  -5  -4   61.43    5.89   1
  -8   6   4   19.22    5.02   1
  -7   6   4    9.92    4.75   1
   7  -6  -4   11.35    3.99   1
   6  -6  -4   90.77   10.00   1
  -6   6   4   90.92    7.24   1
  -6  -6   4   86.55    6.11   1
  -5  -6   4  678.56   43.70   1
  -5   6   4  701.73   42.66   1
   5   6  -4  708.09   50.26   1
  -5  -6   4  679.10   67.28   1
   5  -6  -4  699.13   39.84   1
  -5  -6   4  656.63   38.96   2
   5   6  -4  664.57   46.09   2
   4   6  -4    8.62    1.49   2
   4   6  -4    5.43    1.51   1
  -4  -6   4    7.68    1.94   1
  -4   6   4    8.03    2.47   1
  -4  -6   4    6.59    1.31   1
  -3   6   4  287.73   17.15   1
   3  -6  -4  294.46   17.97   1
  -3  -6   4  281.62   18.32   2
   3   6  -4  267.85   16.09   2
   3   6  -4  300.78   18.15   1
  -3  -6   4  287.76   20.28   1
  -2  -6   4  456.15   30.89   1
   2   6  -4  440.82   25.52   1
   2   6  -4  448.04   24.65   2
   2  -6  -4  454.42   27.03   1
   1   6  -4  161.28   10.37   2
   1   6  -4  158.01   11.44   1
  -1  -6   4  176.29   10.81   1
   1  -6  -4  180.44   10.56   1
   0  -6   4    2.83    1.64   1
   0  -6  -4    1.11    2.01   1
  -1   6  -4  205.09   12.15   2
  -1   6  -4  223.16   12.93   1
  -1  -6  -4  220.87   12.49   1
  -2   6  -4  233.66   15.75   2
  -2   6  -4  233.50   14.70   1
  -2  -6  -4  265.00   16.46   1
  -2  -6  -4  240.83   14.91   2
  -3   6  -4    0.92    1.79   2
  -3  -6  -4    2.58    1.81   1
  -3  -6  -4    5.21    1.65   1
  -3   6  -4    5.90    1.94   1
  -4  -6  -4   46.43    4.02   1
  -4   6  -4   50.58    4.86   2
  -4   6  -4   55.34    5.13   1
  -5  -6  -4    2.77    1.36   1
  -5   6  -4    6.61    2.96   1
  -6   6  -4   57.63    6.39   1
  -6  -6  -4   58.07    4.66   1
  -8   7   4   16.36    4.60   1
   7  -7  -4   -2.47    3.49   1
  -7  -7   4    1.39    1.59   1
  -7   7   4   -0.48    4.27   1
  -6   7   4    5.81    4.24   1
   6  -7  -4    5.83    3.35   1
   5   7  -4  378.45   24.11   2
  -5  -7   4  361.49   29.63   2
  -5  -7   4  355.77   24.56   1
   5   7  -4  365.94   26.33   1
  -5   7   4  411.62   23.09   1
   5  -7  -4  382.36   24.25   1
   4   7  -4   25.57    2.30   1
   4   7  -4   25.30    2.23   2
  -4  -7   4   20.39    2.16   2
  -4  -7   4   21.74    2.57   1
   4  -7  -4   19.08    2.94   1
  -4   7   4   16.49    4.06   1
  -4  -7   4   23.46    1.80   1
   3   7  -4 1004.12   62.54   1
  -3   7   4 1007.08   65.12   1
   3   7  -4 1076.22   60.87   2
  -3  -7   4 1025.56   62.52   1
  -3  -7   4 1014.90   68.07   2
   3  -7  -4 1073.89   58.69   1
  -2  -7   4   21.53    2.16   1
   2   7  -4   23.94    1.87   1
   2   7  -4   20.42    2.56   2
   1  -7  -4    2.70    2.18   1
  -1  -7   4    3.60    1.08   1
   1   7  -4    7.47    2.31   2
   1   7  -4    1.77    1.01   1
   0   7  -4  130.57    8.66   1
   0   7  -4  137.54    8.95   2
   0  -7   4  131.90    8.27   1
   0  -7  -4  124.76    8.66   1
  -1  -7  -4  883.84   48.20   1
  -1   7  -4  887.47   52.02   1
  -1   7  -4  816.73   46.53   2
  -2  -7  -4  242.59   16.13   1
  -2   7  -4  264.97   15.42   1
  -2   7  -4  271.71   14.36   2
  -3   7  -4    2.36    1.96   2
  -3   7  -4    5.83    1.93   1
  -3  -7  -4    2.90    1.37   1
  -3  -7  -4    1.63    2.54   1
  -4  -7  -4  188.40   12.12   1
  -4   7  -4  169.75   11.64   2
  -4   7  -4  163.79   12.63   1
  -5   7  -4    0.29    1.51   2
  -5  -7  -4   -0.39    1.61   1
  -6  -7  -4   41.45    4.42   1
  -8   8   4   47.39    5.72   1
   7  -8  -4   29.10    4.75   1
  -7  -8   4   32.47    4.17   1
  -6  -8   4   10.77    1.94   1
   6  -8  -4   18.57    4.18   1
  -6   8   4   13.60    5.51   1
  -5   8   4  818.37   54.54   1
   5   8  -4  845.88   87.22   1
  -5  -8   4  875.80   57.77   1
   5   8  -4  840.61   57.25   2
   5  -8  -4  858.47   54.32   1
   4  -8  -4  676.68   52.20   1
  -4  -8   4  691.24   45.58   1
   4   8  -4  785.91   41.98   2
  -4  -8   4  740.34   48.14   2
   4   8  -4  765.02   51.46   1
   3  -8  -4   32.17    4.32   1
  -3   8   4   47.02    5.13   1
   3   8  -4   40.99    2.91   1
  -3  -8   4   36.50    2.73   1
   3   8  -4   42.32    3.93   2
   2   8  -4  312.78   18.53   2
   2   8  -4  312.84   18.40   1
   2  -8  -4  321.55   18.94   1
  -2  -8   4  320.28   26.01   1
   1  -8  -4    8.25    3.04   1
   1   8  -4    9.28    2.01   2
   1   8  -4    7.22    1.50   1
  -1  -8   4    9.92    1.42   1
   0   8  -4  522.81   30.81   1
   0  -8  -4  465.41   29.75   1
   0   8  -4  545.54   29.63   2
   0  -8   4  438.07   38.15   1
  -1   8  -4  825.24   47.38   2
  -1   8  -4  945.88   57.46   1
  -1  -8  -4  973.78   56.14   1
  -2   8  -4  520.73   31.22   1
  -2  -8  -4  495.26   29.45   1
  -2   8  -4  499.44   28.38   2
  -3   8  -4   46.00    5.14   2
  -3   8  -4   42.13    4.33   1
  -3  -8  -4   49.48    4.29   1
  -3  -8  -4   47.77    4.06   1
  -4   8  -4   65.19    6.59   2
  -4   8  -4   67.14    6.01   1
  -5   8  -4    8.42    1.97   2
  -5   8  -4   17.41    5.91   1
  -6  -8  -4   11.31    2.47   1
  -6   8  -4   19.66    4.78   1
  -8   9   4  108.33   11.53   1
   7  -9  -4  126.85   14.83   1
  -7   9   4  144.39   12.93   1
  -6   9   4   97.06    7.88   1
   6  -9  -4   85.39    7.93   1
  -6  -9   4   93.60    7.95   1
   5  -9  -4  281.93   15.71   1
  -5  -9   4  233.74   16.57   1
   5   9  -4  250.61   15.27   2
  -5   9   4  252.49   18.53   1
   4   9  -4   52.09    4.47   1
  -4  -9   4   50.31    3.94   2
   4   9  -4   52.08    4.89   2
   4  -9  -4   54.09    6.09   1
  -4   9   4   58.42    6.24   1
   3  -9  -4    5.48    3.01   1
   3   9  -4    4.97    2.14   2
  -3   9   4   10.91    2.91   1
   3   9  -4    6.16    1.25   1
  -3  -9   4    5.12    1.11   1
   2   9  -4   44.30    3.68   2
  -2  -9   4   34.29    3.24   1
   2  -9  -4   35.08    4.30   1
   2   9  -4   35.48    3.00   1
  -1  -9   4  155.93   10.30   1
   1   9  -4  158.56    9.40   1
   1  -9  -4  153.40   10.66   1
   1   9  -4  153.54    9.87   2
   0   9  -4  135.11    8.34   2
   0  -9  -4  133.32    8.88   1
   0   9  -4  137.22    8.76   1
   0  -9   4  135.69   10.74   1
  -1   9  -4  265.03   17.05   1
  -1   9  -4  264.57   14.47   2
  -1  -9  -4  244.14   16.33   1
  -2   9  -4  374.33   24.16   1
  -2   9  -4  368.60   22.58   2
  -2  -9  -4  394.40   25.83   1
  -3   9  -4  206.87   14.22   1
  -3  -9  -4  222.71   13.58   1
  -3   9  -4  212.57   13.69   2
  -4   9  -4  180.42   12.83   2
  -4  -9  -4  166.49   14.19   1
  -4   9  -4  175.15   14.50   1
  -5   9  -4    1.66    3.53   1
  -5   9  -4   -1.16    2.31   2
  -5  -9  -4    4.32    1.60   1
  -6  -9  -4   12.73    2.79   1
  -8  10   4    2.27    4.02   1
  -7  10   4    3.44    2.76   1
   7 -10  -4    5.22    3.56   1
  -6 -10   4  222.16   18.10   1
  -6  10   4  237.37   16.04   1
   6 -10  -4  248.34   16.54   1
  -5 -10   4   13.49    1.97   1
   5  10  -4   15.54    1.80   2
   4  10  -4  108.39    8.44   2
   4 -10  -4  132.87    9.22   1
   4  10  -4  109.85    9.13   1
  -4 -10   4  124.77    9.54   1
  -4  10   4  117.51    9.18   1
   3 -10  -4   67.97    7.33   1
  -3 -10   4   58.45    4.76   1
   3  10  -4   61.03    4.09   1
  -3  10   4   53.18    5.64   1
   3  10  -4   51.61    4.42   2
   2  10  -4  836.46   48.20   2
   2 -10  -4  911.22   50.94   1
  -2 -10   4  867.97   58.37   1
  -2  10   4  881.72   51.73   1
   2  10  -4  912.57   52.56   1
  -1 -10   4  279.55   19.72   1
   1  10  -4  309.77   18.38   1
   1  10  -4  307.76   16.62   2
   1 -10  -4  292.16   20.88   1
   0 -10   4  139.53   13.17   1
   0  10  -4  168.00   10.87   2
   0 -10  -4  175.47   10.70   1
   0  10  -4  184.85   10.64   1
  -1  10  -4    0.67    1.43   1
  -1  10  -4    1.51    2.53   2
  -1 -10  -4    1.51    1.36   1
  -2  10  -4   69.92    7.38   1
  -2  10  -4   78.00    7.35   2
  -3 -10  -4    5.96    2.19   1
  -4  10  -4   26.47    3.70   2
  -4  10  -4   25.43    4.23   1
  -4 -10  -4   25.53    2.52   1
  -5  10  -4   23.34    3.86   2
  -5  10  -4   15.83    3.35   1
  -5 -10  -4   23.61    2.29   1
  -6  10  -4    6.88    2.48   1
  -6 -10  -4    0.77    1.79   1
  -7  11   4    1.54    2.88   1
   7 -11  -4   -0.25    2.34   1
  -6  11   4    2.79    4.71   1
   6 -11  -4    4.55    2.61   1
   5 -11  -4    9.73    3.37   1
  -5 -11   4    8.71    1.30   1
   5  11  -4   10.80    2.07   2
  -5  11   4   13.50    4.17   1
  -4 -11   4    0.77    0.56   1
  -4  11   4    2.39    2.23   1
  -4 -11   4    0.65    1.02   1
   4  11  -4    0.29    1.53   2
   4 -11  -4   -0.29    3.17   1
   3  11  -4   36.32    3.00   1
   3  11  -4   39.32    3.65   2
  -3 -11   4   37.28    2.77   1
  -3  11   4   31.42    4.24   1
   2  11  -4  638.01   38.68   2
  -2  11   4  645.16   36.67   1
   2 -11  -4  665.75   39.28   1
  -2 -11   4  616.54   48.34   1
   2  11  -4  639.19   41.33   1
   1  11  -4  265.85   16.13   2
  -1 -11   4  232.12   21.79   1
   1  11  -4  279.76   17.48   1
   1 -11  -4  274.09   18.09   1
   0 -11   4  351.53   26.17   1
   0  11  -4  361.85   22.09   1
   0  11  -4  375.66   21.03   2
   0 -11  -4  329.53   21.73   1
  -1  11  -4    8.64    2.04   1
  -1 -11  -4    6.51    1.54   1
  -2 -11  -4  449.98   26.72   1
  -2  11  -4  453.70   28.23   1
  -2  11  -4  426.67   23.71   2
  -3  11  -4    8.58    2.26   1
  -3  11  -4   11.03    3.24   2
  -4 -11  -4   40.06    3.73   1
  -4  11  -4   40.81    5.22   1
  -4  11  -4   49.15    4.92   2
  -5  11  -4   10.56    3.37   2
  -5  11  -4   13.50    3.79   1
  -5 -11  -4   17.18    2.65   1
  -6  11  -4    3.29    3.37   1
  -6  12   4   -4.57    3.73   1
   6 -12  -4    1.01    2.48   1
  -5  12   4   24.45    5.06   1
   5  12  -4   16.66    2.15   2
   4  12  -4    5.28    0.91   1
  -4 -12   4    5.78    1.09   1
  -4 -12   4    6.13    0.98   1
   4 -12  -4    2.05    2.23   1
  -4  12   4    0.78    2.97   1
   3 -12  -4   51.92    6.62   1
   3  12  -4   45.74    3.83   1
  -3  12   4   48.45    6.59   1
   3  12  -4   42.39    3.97   2
  -3 -12   4   46.91    4.12   1
  -2  12   4  182.58   11.33   1
   2  12  -4  137.34   10.14   2
   2  12  -4  147.88    9.89   1
   2 -12  -4  180.66   10.51   1
  -2 -12   4  147.10   10.29   1
   1  12  -4    1.14    0.94   1
   1 -12  -4   -1.51    1.71   1
   1  12  -4   -1.04    1.97   2
  -1 -12   4   -1.06    1.88   1
   0  12  -4  314.20   20.03   1
   0  12  -4  346.05   19.75   2
   0 -12   4  340.85   24.60   1
   0 -12  -4  335.95   20.86   1
  -1 -12  -4  587.08   36.82   1
  -1  12  -4  598.94   37.91   2
  -1  12  -4  611.35   35.03   1
  -2  12  -4  124.95    9.11   1
  -2  12  -4  134.74    8.46   2
  -2 -12  -4  134.88    8.79   1
  -3 -12  -4   22.89    2.79   1
  -3  12  -4   23.11    3.69   2
  -4 -12  -4   19.38    2.51   1
  -4  12  -4   24.85    3.75   2
  -4  12  -4   19.90    4.90   1
  -5  12  -4   53.78    5.28   2
  -5 -12  -4   52.31    6.10   1
  -5  12  -4   60.99    7.58   1
  -6  12  -4    8.96    3.85   1
  -6 -12  -4   11.52    2.09   1
  -7  13   4   -1.92    2.57   1
   6 -13  -4   -1.63    4.86   1
  -6  13   4    0.73    4.74   1
  -5  13   4   10.45    2.95   1
   5  13  -4   10.66    2.40   2
   4 -13  -4    0.59    3.15   1
  -4 -13   4    2.06    0.86   1
  -4  13   4   -1.62    2.37   1
   4  13  -4    6.18    2.29   2
   3 -13  -4  199.84   15.97   1
  -3  13   4  194.36   13.40   1
   3  13  -4  179.51   11.52   2
   3  13  -4  189.45   13.21   1
   2  13  -4    3.26    2.36   2
   2 -13  -4    4.82    2.60   1
   2  13  -4    6.57    1.27   1
  -2 -13   4    5.91    1.56   1
   1  13  -4   16.44    3.87   2
   1  13  -4   19.83    1.80   1
  -1 -13   4   14.65    2.16   1
   1 -13  -4   17.07    3.82   1
   0  13  -4   23.56    3.50   2
   0 -13  -4   31.40    2.95   1
   0 -13   4   23.24    2.96   1
   0  13  -4   26.04    2.72   1
  -1 -13  -4  570.32   35.80   1
  -1  13  -4  577.97   36.05   1
  -1  13  -4  562.94   31.85   2
  -2 -13  -4  380.89   26.54   1
  -2  13  -4  408.14   25.25   2
  -2  13  -4  461.99   26.94   1
  -3  13  -4  218.96   15.21   1
  -3  13  -4  220.53   15.27   2
   3 -13   4  225.22   13.80   1
  -3 -13  -4  208.22   13.48   1
  -4 -13  -4  193.08   17.36   1
  -4  13  -4  226.96   14.46   1
   4 -13   4  215.36   14.71   1
  -4  13  -4  197.91   16.82   2
  -5  13  -4   56.14    6.40   2
  -5  13  -4   56.77    6.01   1
  -6  13  -4   22.54    6.00   1
  -6 -13  -4   18.96    4.48   1
   7 -14  -4   -1.52    2.46   1
  -7  14   4   -0.23    3.70   1
  -6  14   4    9.53    3.48   1
   5 -14  -4    2.27    3.04   1
   5  14  -4    3.77    1.10   2
  -5  14   4    3.23    3.37   1
   4 -14  -4   53.81    5.86   1
   4  14  -4   47.37    3.63   2
  -4 -14   4   36.86    2.68   1
  -4  14   4   32.81    5.03   1
  -4 -14   4   44.43    3.31   1
   3 -14  -4  237.88   16.80   1
  -3  14   4  235.61   15.98   1
   3  14  -4  227.10   17.10   1
   3  14  -4  260.01   16.53   2
   2  14  -4    5.04    2.13   2
  -2 -14   4   10.84    2.18   1
  -2  14   4    7.77    3.90   1
   2 -14  -4    8.84    3.73   1
   2  14  -4    8.84    1.21   1
  -1  14   4   16.96    2.64   1
   1  14  -4   11.18    3.33   2
   1  14  -4   15.34    1.74   1
   1 -14  -4   18.95    3.11   1
  -1 -14   4   16.63    1.88   1
   0  14  -4   93.72    7.82   2
   0  14  -4   92.55    6.90   1
   0 -14  -4  103.47    7.31   1
  -1 -14  -4   26.95    4.06   1
  -1  14  -4   39.29    4.73   2
  -1  14  -4   29.75    3.02   1
  -2  14  -4  418.60   30.79   1
  -2 -14  -4  427.43   28.71   1
  -2  14  -4  420.63   29.44   2
  -3 -14  -4    1.95    1.62   1
  -3  14  -4    2.83    1.96   2
  -3  14  -4    3.41    2.28   1
   3 -14   4    4.54    2.37   1
  -4  14  -4    1.98    2.72   1
  -4  14  -4   -2.06    2.16   2
   4 -14   4   -0.34    2.92   1
  -4 -14  -4   -0.35    1.15   1
  -5  14  -4    9.03    3.11   2
  -5 -14  -4    5.61    1.77   1
  -7  15   4   42.76    6.63   1
   7 -15  -4   34.86    8.41   1
  -6  15   4  122.62   12.21   1
   6 -15  -4  104.64   12.83   1
   5  15  -4    7.10    2.10   2
  -5  15   4   15.44    4.91   1
   4 -15  -4   65.42    6.93   1
   4  15  -4   68.05    5.93   2
   3  15  -4  299.16   29.23   1
   3  15  -4  307.89   19.55   2
   3 -15  -4  290.88   19.04   1
  -3  15   4  298.68   18.59   1
  -2 -15   4   58.52    5.98   1
   2 -15  -4   46.02    4.52   1
  -2  15   4   59.49    5.53   1
   2  15  -4   48.51    5.14   2
   2  15  -4   53.40    4.81   1
  -1  15   4  114.74   11.71   1
   1  15  -4  118.81    8.36   2
   1  15  -4  123.58   10.60   1
  -1 -15   4  109.86   10.30   1
   1 -15  -4  114.73   10.04   1
   0  15  -4 1290.95   89.35   1
   0 -15  -4 1428.90   79.65   1
   0  15  -4 1396.74   80.68   2
  -1  15  -4   49.82    6.53   2
  -1 -15  -4   46.67    4.61   1
  -1  15  -4   53.07    4.61   1
  -2  15  -4   -1.50    2.78   2
  -2  15  -4   -1.23    1.56   1
   2 -15   4    0.23    1.97   1
  -3  15  -4   10.24    3.36   2
  -3  15  -4    9.51    3.75   1
  -3 -15  -4    6.44    2.46   1
   3 -15   4   10.60    3.95   1
   4 -15   4   98.12   10.77   1
  -4 -15  -4   95.19    9.11   1
  -4  15  -4  100.52    8.83   2
  -5  15  -4   26.01    5.42   1
  -5  15  -4   31.33    4.52   2
  -5 -15  -4   32.37    3.08   1
  -7  16   4   35.44    7.47   1
   7 -16  -4   38.72    5.05   1
   6 -16  -4   10.91    3.33   1
   5 -16  -4   19.46    4.83   1
   5  16  -4   26.27    2.91   2
  -5  16   4   22.80    6.83   1
   4  16  -4  112.62    7.27   2
  -4  16   4  109.78   10.09   1
   4 -16  -4   96.96    8.12   1
   3 -16  -4   24.40    4.61   1
   3  16  -4   23.98    3.36   2
   2  16  -4   61.02    5.36   2
   2 -16  -4   55.75    6.74   1
  -2  16   4   70.22    7.12   1
   2  16  -4   65.14    7.02   1
   1  16  -4   16.48    2.46   1
   1  16  -4   23.15    4.05   2
   1 -16  -4   17.43    3.07   1
  -1  16   4   13.64    3.41   1
  -1 -16   4   21.88    3.12   1
   0  16  -4  176.78   12.76   2
   0 -16  -4  186.44   14.63   1
   0  16  -4  153.01   12.01   1
   0  16   4  179.66   12.54   1
  -1  16  -4  331.43   27.28   1
  -1 -16  -4  343.43   21.01   1
  -1  16  -4  339.22   21.84   2
  -2 -16  -4   15.14    2.61   1
  -2  16  -4   15.29    3.13   2
  -2  16  -4   19.75    2.66   1
   3 -16   4    6.32    3.23   1
  -3 -16  -4    7.96    2.02   1
  -3  16  -4    7.09    3.86   2
  -3  16  -4    5.01    2.29   1
  -4  16  -4    1.16    2.11   1
  -4  16  -4    5.08    2.38   2
   4 -16   4    8.03    3.42   1
  -5 -16  -4    3.73    3.60   1
   5 -16   4    4.15    2.75   1
  -5  16  -4    7.41    2.72   1
  -5  16  -4    8.06    3.30   2
  -6  17   4   12.22    5.26   1
   6 -17  -4   13.68    4.77   1
  -5  17   4   24.29    4.03   1
   5 -17  -4   25.46    5.58   1
   4  17  -4  509.39   33.44   2
  -4  17   4  532.28   34.01   1
   4 -17  -4  502.81   36.58   1
  -3  17   4    4.84    4.47   1
   3 -17  -4    7.52    4.07   1
   2 -17  -4  110.24   10.27   1
   2  17  -4  131.75   10.93   2
  -2  17   4  155.27   11.74   1
   2  17  -4  127.72    9.30   1
   1  17  -4   33.35    4.41   2
   1 -17  -4   40.61    5.24   1
   0  17   4    2.26    1.71   1
   0  17  -4    6.31    2.70   1
   0  17  -4    2.79    2.33   2
  -1 -17  -4    0.36    2.67   1
  -1  17  -4    2.36    2.56   1
  -1  17  -4    0.28    3.24   2
   2 -17   4   34.51    4.86   1
  -2  17  -4   33.01    4.39   2
  -2 -17  -4   20.00    3.38   1
  -2  17  -4   25.89    3.28   1
  -3 -17  -4  218.34   17.72   1
   3 -17   4  212.59   15.34   1
  -3  17  -4  191.26   16.07   1
  -3  17  -4  210.19   18.55   2
  -4  17  -4   39.23    6.90   2
   4 -17   4   30.25    4.63   1
  -4  17  -4   30.63    5.06   1
  -4 -17  -4   36.46    4.93   1
   5 -17   4   18.59    3.63   1
  -5  17  -4   19.59    4.93   2
  -5  17  -4   12.70    3.89   1
  -6  18   4   83.92    7.80   1
   6 -18  -4   81.44    9.36   1
   5 -18  -4   94.96    9.76   1
  -5  18   4  127.98    9.93   1
   4  18  -4    0.21    1.97   2
   4 -18  -4    2.38    2.98   1
  -4  18   4    0.09    2.98   1
   3 -18  -4  599.41   45.15   1
  -3  18   4  566.24   49.87   1
   3  18  -4  699.98   45.71   2
  -2  18   4   46.03    4.74   1
   2  18  -4   47.50    5.23   2
   2 -18  -4   50.68    5.35   1
   1  18  -4  320.79   21.10   2
   1 -18  -4  289.83   26.82   1
   1  18  -4  315.36   22.56   1
  -1  18   4  293.22   27.90   1
   0  18  -4   -2.57    3.15   2
   0  18  -4    1.29    1.58   1
   0  18   4    5.41    1.84   1
  -1  18  -4   76.29    6.66   2
  -1 -18  -4   74.72    6.04   1
   1  18   4   66.88    6.22   1
  -1  18  -4   67.96    6.46   1
  -2  18  -4   84.11    7.28   1
   2 -18   4   97.57    8.12   1
  -2 -18  -4   90.75    8.24   1
  -2  18  -4   78.30    7.61   2
   3 -18   4    1.82    3.19   1
  -3  18  -4    2.41    2.07   1
  -3  18  -4   -1.69    3.46   2
  -4 -18  -4   30.67    4.58   1
   4 -18   4   35.60    5.20   1
  -4  18  -4   25.89    6.57   1
  -4  18  -4   29.38    4.68   2
  -5  18  -4   16.36    4.20   2
   5 -18   4    7.92    3.65   1
  -5  18  -4   12.52    4.87   1
   6 -19  -4    5.49    4.26   1
  -6  19   4   -3.61    2.73   1
  -5  19   4   99.66    9.88   1
  -4  19   4  282.74   23.70   1
   4 -19  -4  297.17   21.31   1
   4  19  -4  277.53   24.90   2
  -3  19   4  202.30   14.34   1
   3 -19  -4  180.65   17.58   1
   3  19  -4  222.76   15.35   2
  -2  19   4  216.10   19.64   1
   2  19  -4  202.61   13.72   2
   2 -19  -4  213.92   15.56   1
  -1  19   4  295.01   22.38   1
   1 -19  -4  314.70   18.32   1
   1  19  -4  276.42   22.58   1
   1  19  -4  292.56   17.49   2
   0  19   4   32.91    4.35   1
   0 -19  -4   33.54    4.11   1
   0  19  -4   27.67    4.53   2
   0  19  -4   34.00    3.55   1
  -1  19  -4   55.49    5.11   1
  -1  19  -4   65.90    7.28   2
  -1 -19  -4   71.16    5.92   1
   1  19   4   60.22    6.55   1
  -2  19  -4   80.96    8.47   1
  -2  19  -4   94.74    8.21   2
  -2 -19  -4   75.39    7.08   1
   2 -19   4   87.84    8.90   1
  -3 -19  -4    5.39    2.40   1
  -3  19  -4    7.63    2.66   2
   3 -19   4    2.99    3.62   1
  -3  19  -4    7.07    2.56   1
  -4  19  -4    1.83    2.27   1
   4 -19   4    1.40    2.40   1
  -4  19  -4    3.65    2.37   2
  -6  20   4   21.65    4.58   1
   6 -20  -4   27.10    7.36   1
   5 -20  -4   23.45    5.39   1
  -5  20   4   26.62    4.82   1
   4 -20  -4   26.13    5.53   1
   4  20  -4   32.69    4.03   2
   3 -20  -4  273.50   21.42   1
  -3  20   4  241.28   18.13   1
   3  20  -4  243.47   18.34   2
   2  20  -4    1.80    2.13   2
  -2  20   4    1.94    4.06   1
   2 -20  -4    1.09    3.35   1
  -1  20   4  173.59   13.12   1
   1 -20  -4  165.19   11.39   1
   1  20  -4  155.67   11.17   2
   0  20  -4  119.20   12.65   1
   0  20  -4  117.13   11.50   2
   0  20   4   96.04    8.58   1
   0 -20  -4  117.78   10.17   1
  -1  20  -4    3.79    3.60   2
  -1  20  -4    2.38    2.10   1
  -2  20  -4  115.71   10.52   2
   2 -20   4  154.78   11.76   1
  -2 -20  -4  124.32   10.07   1
  -2  20  -4  157.47   10.89   1
  -3  20  -4   11.67    3.11   2
  -3  20  -4   13.43    3.27   1
   3 -20   4   11.56    3.17   1
   4 -20   4    9.50    3.00   1
  -4  20  -4   11.64    2.90   1
  -4  20  -4   14.17    4.12   2
   5 -21  -4    4.25    3.43   1
  -5  21   4    4.55    2.97   1
  -4  21   4  128.54   12.77   1
   4  21  -4  104.82   11.89   2
   4 -21  -4  106.10    8.37   1
   3  21  -4   15.78    4.09   2
  -3  21   4    8.76    3.10   1
   3 -21  -4    8.02    3.05   1
   2 -21  -4   67.42    5.89   1
  -2  21   4   67.34    7.23   1
   1 -21  -4    1.19    2.42   1
  -1  21   4    4.68    2.55   1
   1  21  -4    8.83    2.90   2
   0  21   4   47.32    5.56   1
   0 -21  -4   42.25    5.76   1
   0  21  -4   43.43    4.12   1
   0  21  -4   35.22    4.24   2
  -1  21  -4  180.58   16.14   1
  -1  21  -4  158.46   14.14   2
  -1 -21  -4  150.55   11.08   1
  -2  21  -4  100.33    8.58   1
   2 -21   4  105.64    9.51   1
  -3  21  -4    7.53    3.79   2
  -3 -21  -4    4.26    3.33   1
   3 -21   4    3.10    2.53   1
  -3  21  -4    2.25    2.23   1
  -4  21  -4   28.22    5.23   1
  -4  21  -4   38.77    5.39   2
  -5  22   4   38.07    7.10   1
   5 -22  -4   42.85    6.71   1
   4  22  -4   -2.44    2.73   2
   4 -22  -4   10.56    4.58   1
  -4  22   4   -0.57    3.56   1
   3  22  -4   77.88    7.61   2
   3 -22  -4  107.60   12.41   1
  -2  22   4    4.24    3.08   1
   2  22  -4    3.59    2.65   2
   2 -22  -4   -0.35    2.32   1
   1  22  -4    4.73    2.56   2
  -1  22   4    5.68    3.43   1
   0 -22  -4   59.94    7.90   1
   0  22  -4   58.45    6.62   2
  -1  22  -4    4.80    2.94   2
  -1  22  -4    4.07    2.62   1
  -2 -22  -4   59.41    6.32   1
  -2  22  -4   57.95    8.07   1
   2 -22   4   72.39    7.59   1
  -2  22  -4   51.51    7.42   2
  -3 -22  -4   20.96    4.17   1
  -3  22  -4   22.21    5.12   2
   5 -23  -4   -5.31    4.58   1
  -5  23   4   -3.37    3.91   1
   4  23  -4    0.60    1.75   2
   4 -23  -4    1.72    4.91   1
  -3  23   4   17.07    4.86   1
   3 -23  -4   14.37    3.84   1
   3  23  -4   17.73    2.87   2
   2  23  -4   58.24    5.06   2
  -2  23   4   50.08    5.94   1
   2 -23  -4   69.12    6.94   1
   1  23  -4  129.76   10.64   2
  -1  23   4  146.80   15.11   1
   1 -23  -4  139.84   13.41   1
   0 -23  -4   25.19    4.41   1
   0  23  -4   34.30    5.16   2
  -1  23  -4   81.46    8.21   2
  -1 -23  -4   76.61    7.01   1
  -2  23  -4   53.85    8.12   1
  -2 -23  -4   65.30    6.35   1
   2 -23   4   63.64    6.98   1
  -2  23  -4   55.97    6.96   2
   3 -23   4    9.52    4.54   1
  -3  23  -4   10.44    3.20   2
  -3  23  -4   16.57    4.73   1
  -4  24   4   13.12    5.29   1
   4  24  -4   16.84    2.85   2
   3 -24  -4    4.84    3.11   1
   3  24  -4    8.58    2.45   2
  -3  24   4    2.37    2.47   1
   2 -24  -4   11.34    4.83   1
   2  24  -4   10.23    2.66   2
   1  24  -4   -2.14    2.23   2
   0 -24  -4    0.60    1.86   1
   0  24  -4   -2.58    2.61   2
  -1 -24  -4    8.39    3.40   1
  -1  24  -4   11.39    3.43   2
  -2  24  -4   31.37    6.49   2
   2 -24   4   32.09    5.07   1
  -2 -24  -4   36.74    4.53   1
  -3  24  -4    4.44    3.25   1
   3 -24   4   -3.17    3.61   1
  -3  24  -4    5.43    2.97   2
   4  25  -4   -1.05    1.68   2
  -4  25   4   -3.38    4.06   1
  -3  25   4    2.53    2.48   1
   3  25  -4    2.16    2.43   2
   3 -25  -4    0.50    2.58   1
   2  25  -4   17.52    3.15   2
   2 -25  -4   21.49    3.91   1
   1  25  -4    7.26    3.37   2
   1 -25  -4    3.57    2.49   1
   0 -25  -4    5.83    3.10   1
   0  25  -4    2.58    2.59   2
  -1 -25  -4   23.42    4.53   1
  -1  25  -4   16.11    4.36   2
  -2 -25  -4   93.34   11.54   1
  -2  25  -4  100.24    9.91   2
   3  26  -4    2.18    2.33   2
   3 -26  -4    0.76    3.04   1
   2 -26  -4   -0.35    2.38   1
   2  26  -4    0.59    2.99   2
   1 -26  -4    4.79    3.75   1
   1  26  -4    3.52    2.59   2
   0  26  -4   20.94    4.05   2
   0 -26  -4   14.70    3.57   1
  -1  26  -4  218.52   21.14   2
  -1 -26  -4  224.77   20.42   1
   2  27  -4   15.88    4.06   2
   1 -27  -4   -0.98    2.14   1
   1  27  -4    5.38    3.20   2
   0 -27  -4    0.83    2.00   1
  -8   0   5    6.65    3.22   1
  -7   0   5  146.76   12.34   1
   6   0  -5   -1.66    2.42   1
  -5   0   5    1.92    3.04   1
  -4   0   5    0.13    0.80   1
   4   0  -5    0.67    2.03   2
   4   0  -5   -1.06    1.38   1
   3   0  -5  156.12    9.73   2
  -3   0   5  156.23   13.67   1
   3   0  -5  172.46   10.98   1
   2   0  -5    0.92    1.78   1
   2   0  -5   -3.04    2.23   2
   1   0  -5   59.65    5.05   2
   1   0  -5   80.42    5.42   1
   0   0  -5    5.05    2.72   1
  -1   0  -5   29.56    3.28   1
  -1   0  -5   26.33    2.75   2
  -2   0  -5   -0.31    2.45   2
  -2   0  -5    2.81    2.21   1
  -3   0  -5    7.28    2.35   1
  -4   0  -5   -1.63    1.70   2
  -4   0  -5    1.39    2.43   1
  -5   0  -5  338.07   20.65   1
  -5   0  -5  368.97   30.12   2
  -6   0  -5   -0.67    2.91   1
  -8   1   5    1.30    2.34   1
  -7   1   5   79.93    9.55   1
  -7  -1   5   84.21    8.68   1
  -6  -1   5  148.20   14.05   1
   6  -1  -5  142.99    9.50   1
  -6   1   5  142.99   12.79   1
   6   1  -5  145.85   10.99   1
  -5  -1   5  568.33   46.81   1
   5   1  -5  532.07   34.72   1
  -5   1   5  617.29   36.89   1
   5  -1  -5  571.64   40.02   1
  -5  -1   5  538.37   39.90   1
   4   1  -5   14.58    2.01   1
  -4  -1   5   14.77    1.86   1
   4   1  -5   16.56    2.37   2
   4  -1  -5   13.15    2.33   1
   3  -1  -5   92.32    7.89   2
   3   1  -5   97.57    6.58   1
  -3  -1   5   96.36    7.16   1
   3  -1  -5  104.16    8.02   1
   3   1  -5   91.99    6.47   2
   2   1  -5   24.82    3.60   2
   2  -1  -5   17.23    3.28   2
  -2  -1   5   26.31    3.32   1
   2  -1  -5   22.77    2.84   1
   2   1  -5   24.17    2.48   1
   1   1  -5    6.42    2.26   2
   1  -1  -5    3.17    1.53   1
   1  -1  -5    1.83    1.81   2
   0   1  -5  406.62   23.57   1
   0   1  -5  385.70   23.05   2
   0  -1  -5  411.45   23.69   1
   0  -1  -5  383.09   23.24   2
  -1   1  -5  201.27   12.84   2
  -1  -1  -5  196.33   11.00   1
  -1  -1  -5  180.78   11.30   2
  -1   1  -5  165.69   12.15   1
  -2  -1  -5  208.02   15.68   1
  -2   1  -5  232.97   15.02   1
  -2   1  -5  216.94   13.36   2
  -2  -1  -5  227.99   14.52   2
  -3   1  -5  402.10   23.31   1
  -3  -1  -5  370.21   27.99   1
  -3   1  -5  444.73   28.65   2
  -4   1  -5   -0.91    1.84   1
  -4  -1  -5    4.85    1.64   2
  -4   1  -5    7.09    2.80   2
  -5   1  -5   62.37    5.97   2
  -5  -1  -5   48.44    5.12   2
  -5  -1  -5   51.19    5.84   1
  -5   1  -5   65.46    6.64   1
  -6  -1  -5   70.81    7.34   1
  -6   1  -5   63.52    6.19   1
  -8   2   5   43.17    6.84   1
  -8  -2   5   61.69    5.20   1
  -7  -2   5   22.02    3.73   1
  -7   2   5   29.31    4.33   1
   6  -2  -5   75.89    6.60   1
  -6  -2   5   59.53    5.63   1
  -6   2   5   74.96    6.48   1
   6   2  -5   66.86    5.95   1
  -5   2   5   11.71    4.23   1
   5   2  -5    9.75    2.56   1
  -5  -2   5   15.14    2.50   1
   4  -2  -5  185.74   12.43   1
   4   2  -5  201.82   11.76   2
  -4  -2   5  215.30   14.14   1
   4   2  -5  180.99   11.77   1
   3  -2  -5    4.04    2.29   2
   3  -2  -5    4.27    2.24   1
  -2  -2   5  232.67   23.07   1
   2  -2  -5  297.11   17.28   1
   2   2  -5  285.12   17.30   2
   2  -2  -5  284.08   15.86   2
   2   2  -5  293.49   17.27   1
   1   2  -5  159.56   10.05   1
   1  -2  -5  177.46   11.71   1
   1   2  -5  164.93   10.14   2
   1  -2  -5  151.72    9.59   2
   0  -2  -5   -2.52    2.04   2
   0   2  -5    0.62    1.66   2
  -1  -2  -5   75.51    5.57   1
  -1   2  -5   91.21    6.37   1
  -1   2  -5   92.32    5.71   2
  -2   2  -5    8.57    2.04   1
  -2  -2  -5   12.60    1.97   1
  -3   2  -5  377.47   23.21   2
  -3  -2  -5  342.19   23.04   2
  -3  -2  -5  386.75   22.84   1
  -3   2  -5  395.07   23.05   1
  -4  -2  -5   -1.31    2.37   2
  -4   2  -5   -2.07    1.39   2
  -5   2  -5   37.54    3.84   2
  -5   2  -5   50.60    5.26   1
  -5  -2  -5   36.89    4.65   2
  -5  -2  -5   51.12    4.38   1
  -6   2  -5    8.82    2.49   1
  -6  -2  -5    7.14    2.89   1
  -8   3   5   -0.90    2.04   1
  -8  -3   5    3.19    2.28   1
  -7   3   5    5.16    2.33   1
  -7  -3   5    2.52    1.66   1
   6  -3  -5  154.44   11.67   1
  -6   3   5  179.08   13.38   1
  -6  -3   5  148.23   13.53   1
  -5  -3   5    4.01    2.35   1
   5   3  -5    4.34    1.99   2
   5   3  -5    7.56    2.61   1
   4   3  -5 2063.47  148.24   1
   4   3  -5 2241.25  123.51   2
   4  -3  -5 2233.16  119.57   1
  -4  -3   5 2210.95  168.33   1
   3  -3  -5    4.32    1.84   1
   3   3  -5    4.40    1.25   1
   2   3  -5  520.75   43.46   1
   2   3  -5  581.00   33.62   2
  -2  -3   5  606.07   41.14   1
   2  -3  -5  582.25   35.65   1
   2  -3  -5  589.30   32.35   2
   1  -3  -5  819.76   45.42   2
   1   3  -5  645.82   48.12   1
   1   3  -5  802.51   45.32   2
   1  -3  -5  855.26   50.88   1
  -1  -3   5  755.93   66.56   1
   0   3  -5   46.33    3.61   2
   0  -3  -5   44.20    4.99   2
   0   3  -5   46.46    4.31   1
   0  -3  -5   35.43    3.50   1
  -1   3  -5   -2.01    1.66   1
  -1  -3  -5    2.32    1.38   1
  -1   3  -5    1.52    2.14   2
  -1  -3  -5   -2.10    2.59   2
  -2  -3  -5   31.16    3.37   1
  -2   3  -5   29.49    3.71   2
  -2  -3  -5   25.30    3.94   2
  -2   3  -5   36.78    3.89   1
  -3   3  -5  109.37    7.68   1
  -3   3  -5  101.52    7.67   2
  -3  -3  -5   91.14    7.23   2
  -3  -3  -5   99.72    7.70   1
  -4  -3  -5  125.47    9.58   1
  -4   3  -5  114.58   10.57   1
  -4  -3  -5  106.62    9.12   2
  -4   3  -5  126.93    9.16   2
  -5   3  -5    2.37    1.93   2
  -5  -3  -5    6.19    2.40   1
  -5   3  -5   -1.79    3.11   1
  -6   3  -5    3.45    2.33   1
  -6  -3  -5   -0.56    1.63   1
  -8   4   5    4.27    2.67   1
   7  -4  -5   94.07    8.63   1
  -7   4   5   88.07   10.02   1
  -7  -4   5  100.77   10.49   1
  -6   4   5   17.91    3.70   1
  -6  -4   5   10.32    2.91   1
   6  -4  -5   12.74    2.96   1
  -5  -4   5    3.16    2.33   1
   5   4  -5   -0.56    1.99   1
   5  -4  -5    0.80    2.79   1
  -5   4   5    0.23    2.89   1
   4   4  -5  603.00   35.29   2
   4   4  -5  584.27   36.71   1
  -4  -4   5  518.00   41.49   1
   4  -4  -5  547.81   39.27   1
   3   4  -5   63.05    4.82   1
   3  -4  -5   75.38    5.73   1
  -3  -4   5   71.96    5.23   1
   3   4  -5   66.21    5.46   2
   2  -4  -5  399.21   23.44   2
   2   4  -5  415.53   25.17   1
  -2  -4   5  354.97   25.00   1
   2   4  -5  381.83   23.59   2
   2  -4  -5  415.91   24.88   1
   1   4  -5  211.02   12.37   1
  -1  -4   5  207.09   15.98   1
   1   4  -5  198.10   11.77   2
   1  -4  -5  192.72   12.86   2
   1  -4  -5  185.62   11.87   1
   0   4  -5   17.88    4.33   2
   0  -4  -5   24.80    2.96   1
   0  -4  -5   27.65    3.59   2
   0   4  -5   24.82    3.06   1
  -1   4  -5  271.75   15.62   1
  -1  -4  -5  260.61   14.56   1
  -1   4  -5  233.05   14.17   2
  -1  -4  -5  264.98   15.14   2
  -2   4  -5    7.48    2.24   2
  -2   4  -5    4.83    2.70   1
  -2  -4  -5    6.68    2.75   2
  -3   4  -5   54.28    5.69   2
  -3  -4  -5   44.40    3.91   1
  -4   4  -5    2.80    2.75   1
  -4   4  -5   -3.09    2.60   2
  -4  -4  -5   -1.97    1.86   2
  -4  -4  -5    2.39    2.01   1
  -5   4  -5   45.65    4.78   1
  -5  -4  -5   31.73    4.74   1
  -5   4  -5   43.14    4.71   2
  -6   4  -5    2.19    2.89   1
  -6  -4  -5    9.37    3.07   1
  -8   5   5    3.24    2.79   1
  -7  -5   5   13.84    2.53   1
   6  -5  -5   37.04    4.95   1
  -6   5   5   26.53    5.24   1
  -6  -5   5   38.17    4.54   1
  -5  -5   5  128.92    9.21   1
  -5   5   5  154.96   10.29   1
   5  -5  -5  163.64   10.56   1
   5   5  -5  126.51   11.01   1
   5   5  -5  123.36   10.64   2
  -4  -5   5   12.73    1.83   1
   4   5  -5   11.74    1.60   1
   4   5  -5   12.91    2.37   2
   4  -5  -5   17.88    4.54   1
  -4   5   5   16.91    4.53   1
   3   5  -5  101.47    7.62   2
  -3  -5   5  122.45    8.37   1
   3   5  -5  117.30    8.22   1
   2   5  -5 1004.69   55.18   1
   2  -5  -5 1053.76   61.13   1
   2   5  -5  996.52   55.95   2
  -2  -5   5  866.15   57.19   1
   1  -5  -5  327.58   19.45   1
   1   5  -5  321.41   20.12   1
  -1  -5   5  312.20   25.27   1
   1  -5  -5  349.55   20.39   2
   1   5  -5  318.44   18.64   2
   0  -5  -5  125.16    8.46   1
   0   5  -5  143.14    9.77   2
   0   5  -5  149.51    9.78   1
   0  -5  -5  125.01    9.63   2
  -1  -5  -5  301.44   22.52   1
  -1   5  -5  332.17   20.34   1
  -1   5  -5  330.22   18.00   2
  -1  -5  -5  307.71   20.75   2
  -2  -5  -5    8.23    2.79   2
  -2   5  -5    6.87    2.83   2
  -2   5  -5   13.52    2.89   1
  -2  -5  -5    9.04    2.06   1
  -3   5  -5    3.04    1.95   2
  -3  -5  -5    0.62    2.08   1
  -4  -5  -5   97.95    8.48   2
  -4   5  -5   93.15    8.04   1
  -4  -5  -5  110.51    8.14   1
  -4   5  -5   82.46    6.95   2
  -5  -5  -5   12.34    2.66   1
  -5   5  -5   15.10    2.87   2
  -5   5  -5   14.53    3.16   1
  -6   5  -5   23.06    4.18   1
  -6  -5  -5   19.21    4.49   1
  -8   6   5   62.80    9.18   1
  -7   6   5    5.51    3.59   1
   7  -6  -5    4.78    3.24   1
   6  -6  -5  149.39   13.35   1
  -6  -6   5  155.20   11.87   1
  -6   6   5  144.43   12.29   1
  -5   6   5  471.89   31.30   1
   5   6  -5  403.52   35.00   1
   5  -6  -5  481.27   26.23   1
  -5  -6   5  429.75   25.78   1
   5   6  -5  419.14   27.87   2
  -4  -6   5   19.28    2.19   1
  -4   6   5   21.75    3.89   1
   4   6  -5   26.37    3.16   1
   4   6  -5   24.07    2.60   2
   3   6  -5   69.61    4.92   1
   3   6  -5   65.99    4.70   2
  -3  -6   5   63.70    4.51   1
   2   6  -5   20.85    2.59   1
   2   6  -5   18.74    3.28   2
  -2  -6   5   16.39    1.90   1
   2  -6  -5   18.43    4.16   1
   1   6  -5   23.22    2.49   1
  -1  -6   5   19.21    3.21   1
   1   6  -5   16.04    2.69   2
   1  -6  -5   16.46    3.28   1
   0   6  -5   23.95    3.67   2
   0  -6  -5   27.02    2.57   1
   0  -6  -5   19.90    3.90   2
   0   6  -5   23.18    2.53   1
  -1   6  -5   81.17    6.15   1
  -1  -6  -5   74.81    5.63   1
  -1  -6  -5   78.15    5.54   2
  -1   6  -5   74.56    7.13   2
  -2  -6  -5   10.32    2.32   2
  -2   6  -5    5.10    2.84   1
  -2   6  -5    8.68    2.39   2
  -2  -6  -5    8.05    1.92   1
  -3  -6  -5    5.97    1.87   1
  -3   6  -5    2.80    2.16   2
  -3  -6  -5    6.80    3.12   2
  -4  -6  -5   46.98    4.67   1
  -4   6  -5   50.17    4.90   2
  -4   6  -5   62.71    5.31   1
  -5   6  -5   27.67    3.77   2
  -5   6  -5   21.76    3.47   1
  -5  -6  -5   24.07    2.66   1
  -6  -6  -5   86.96    9.63   1
  -6   6  -5   58.38   10.95   1
  -8   7   5   37.52    4.97   1
   7  -7  -5  215.97   15.43   1
  -7   7   5  163.73   15.33   1
  -7  -7   5  195.37   16.04   1
   6  -7  -5   45.78    5.75   1
  -6   7   5   30.88    4.70   1
  -6  -7   5   38.50    5.66   1
  -5   7   5   -0.83    3.65   1
   5   7  -5    1.45    1.73   1
   4   7  -5    8.27    1.85   1
   4   7  -5    6.17    1.91   2
   4  -7  -5   11.78    2.67   1
   3   7  -5  315.31   18.80   1
   3  -7  -5  330.17   18.08   1
  -3  -7   5  270.23   21.78   1
   3   7  -5  304.12   17.96   2
   2   7  -5    0.00    1.63   2
   2  -7  -5    2.41    2.70   1
   2   7  -5    2.19    1.07   1
   1   7  -5   -0.82    1.42   1
   1  -7  -5    0.37    2.85   1
  -1  -7   5    0.12    1.13   1
   1   7  -5    1.48    1.83   2
   0   7  -5   67.11    5.47   2
   0   7  -5   78.55    5.61   1
   0  -7  -5   72.32    5.60   1
  -1   7  -5  243.11   17.78   1
  -1   7  -5  242.80   15.06   2
  -1  -7  -5  229.59   14.99   1
  -2   7  -5  229.25   13.29   2
  -2  -7  -5  221.56   16.38   1
  -2   7  -5  236.27   13.71   1
  -3   7  -5    2.80    2.54   2
  -4   7  -5   -0.73    1.77   2
  -5   7  -5   -2.13    2.07   2
  -5   7  -5   -1.89    1.96   1
  -6  -7  -5   16.56    2.86   1
  -6   7  -5   14.47    3.27   1
  -8   8   5   -1.15    2.59   1
  -7   8   5   60.59    6.47   1
   7  -8  -5   43.86    5.45   1
  -7  -8   5   59.59    6.98   1
  -6   8   5   18.03    4.80   1
  -6  -8   5   21.97    3.17   1
   5   8  -5   74.24    5.86   2
  -5   8   5   70.02    6.89   1
  -5  -8   5   73.39    6.08   1
   5  -8  -5   77.85    7.59   1
   4  -8  -5   -0.07    2.35   1
  -4  -8   5    2.75    0.75   1
   4   8  -5    1.88    0.89   1
  -4   8   5    7.59    2.93   1
   3   8  -5   17.21    2.07   1
  -3  -8   5   15.94    1.86   1
   3   8  -5   22.01    2.94   2
   2   8  -5  319.24   22.52   1
  -2  -8   5  322.32   20.61   1
   2  -8  -5  360.82   21.40   1
   2   8  -5  328.54   19.49   2
   1   8  -5 1674.97  104.91   1
   1  -8  -5 1550.95  115.00   1
  -1  -8   5 1429.87  116.62   1
   1   8  -5 1651.56   92.26   2
   0  -8  -5   -0.54    2.36   1
   0   8  -5    3.51    2.34   2
   0   8  -5    3.05    1.63   1
  -1   8  -5   24.21    3.71   2
  -1   8  -5   24.33    2.78   1
  -2  -8  -5  673.30   41.44   1
  -2   8  -5  662.47   40.55   2
  -2   8  -5  652.60   42.48   1
  -3   8  -5   -0.89    1.56   1
  -3  -8  -5   -1.46    1.80   1
  -3   8  -5    0.11    2.11   2
  -4  -8  -5   22.05    3.88   1
  -4   8  -5   15.52    3.86   1
  -5  -8  -5    0.15    1.70   1
  -5   8  -5    4.35    1.98   2
  -5   8  -5   -1.01    3.79   1
  -6   8  -5   12.92    2.83   1
  -8   9   5   -1.78    2.62   1
   7  -9  -5   40.70    5.68   1
  -6   9   5   90.81    8.92   1
  -6  -9   5   78.62    9.56   1
   6  -9  -5   82.78   10.46   1
   5  -9  -5  438.38   28.87   1
  -5   9   5  435.52   27.05   1
  -5  -9   5  425.83   29.75   1
   5   9  -5  435.12   30.31   2
  -4  -9   5    0.78    0.69   1
  -4   9   5    3.54    2.53   1
   4  -9  -5    0.19    2.01   1
   3   9  -5    4.11    1.67   2
   2  -9  -5  209.60   13.56   1
   2   9  -5  191.90   11.74   1
  -2  -9   5  171.76   13.71   1
   2   9  -5  207.07   12.54   2
  -1  -9   5    3.65    1.11   1
   1   9  -5    1.74    1.05   1
   0   9  -5    1.26    1.48   1
   0   9  -5    3.48    2.58   2
  -1   9  -5  190.40   12.41   2
  -1   9  -5  187.49   12.49   1
  -1  -9  -5  157.28   11.20   1
  -2   9  -5  142.30   10.65   2
  -2  -9  -5  158.30   10.61   1
  -3   9  -5   76.55    6.46   1
  -3  -9  -5   73.91    5.27   1
  -3   9  -5   83.13    6.81   2
  -4   9  -5    1.82    3.01   1
  -4  -9  -5    6.83    2.09   1
  -4   9  -5    5.12    3.41   2
  -5   9  -5   44.53    7.21   2
  -5  -9  -5   46.42    3.99   1
  -6  -9  -5    6.63    2.12   1
  -6   9  -5    2.49    3.23   1
   7 -10  -5   -1.39    3.27   1
  -7  10   5   -1.78    2.47   1
   6 -10  -5   37.82    5.24   1
  -6 -10   5   42.26    5.44   1
  -6  10   5   39.85    6.85   1
   5 -10  -5   41.56    5.76   1
  -5 -10   5   54.98    5.37   1
   5  10  -5   56.65    4.07   2
  -5  10   5   56.58    6.12   1
   4  10  -5    1.71    1.38   2
  -4  10   5    3.45    3.21   1
   4 -10  -5    7.75    3.41   1
  -3  10   5    5.10    2.24   1
   3 -10  -5    7.06    2.36   1
   3  10  -5    4.16    2.14   2
   3  10  -5    7.32    1.50   1
  -3 -10   5    6.19    1.46   1
   2  10  -5    1.96    0.89   1
  -2 -10   5    1.28    1.57   1
   1  10  -5  258.27   16.35   1
   1 -10  -5  252.98   14.61   1
  -1 -10   5  258.14   20.54   1
   1  10  -5  222.83   14.78   2
   0  10  -5  174.08   12.37   1
   0 -10  -5  178.14   11.86   1
   0  10  -5  175.60   11.26   2
  -1 -10  -5  739.10   42.88   1
  -1  10  -5  744.92   48.80   1
  -1  10  -5  768.95   43.04   2
  -2  10  -5   36.27    4.80   2
  -2 -10  -5   40.35    4.31   1
  -3  10  -5   10.36    2.58   1
  -3 -10  -5   14.78    2.20   1
  -3  10  -5   18.38    3.20   2
  -4 -10  -5   62.77    6.25   1
  -4  10  -5   71.34    7.97   1
  -4  10  -5   59.40    6.50   2
  -5  10  -5   14.13    3.07   2
  -5 -10  -5   15.83    3.30   1
  -5  10  -5    9.32    3.23   1
  -7  11   5   13.85    4.67   1
   7 -11  -5    9.84    4.75   1
   6 -11  -5   -4.72    2.95   1
  -6  11   5    2.56    3.83   1
   5  11  -5  172.72   15.38   2
  -5 -11   5  169.10   17.45   1
  -5  11   5  186.49   15.38   1
   5 -11  -5  205.93   13.59   1
  -4  11   5    2.80    2.50   1
   4  11  -5    2.61    1.78   2
   3 -11  -5  140.69   11.54   1
   3  11  -5  170.33   10.21   2
  -3 -11   5  168.91   13.13   1
  -3  11   5  167.38   11.43   1
   3  11  -5  167.02   14.20   1
   2 -11  -5  322.97   25.07   1
   2  11  -5  363.88   25.90   1
   2  11  -5  344.62   22.24   2
  -2 -11   5  353.30   27.26   1
  -1 -11   5  239.46   17.44   1
   1  11  -5  261.02   14.82   2
   1  11  -5  252.43   16.87   1
   1 -11  -5  252.75   16.07   1
   0  11  -5    6.91    1.64   1
  -1 -11  -5   53.62    4.58   1
  -1  11  -5   43.70    4.11   2
  -1  11  -5   48.31    5.19   1
  -2  11  -5  303.86   18.44   1
  -2 -11  -5  284.69   18.41   1
  -2  11  -5  307.84   17.07   2
  -3  11  -5    7.16    2.80   2
  -3  11  -5    6.71    3.32   1
  -3 -11  -5   10.05    2.43   1
  -4  11  -5  100.16    7.24   1
  -4 -11  -5   76.66    6.99   1
  -4  11  -5   96.35    7.97   2
  -5 -11  -5   30.15    2.93   1
  -5  11  -5   33.58    5.23   1
  -5  11  -5   29.73    4.01   2
  -7  12   5    1.60    2.69   1
   7 -12  -5    7.34    2.84   1
   6 -12  -5    0.30    4.70   1
  -6  12   5    2.09    4.22   1
  -5  12   5   35.20    6.13   1
   5  12  -5   28.65    3.04   2
  -5 -12   5   35.58    3.00   1
   4  12  -5  117.73    7.66   2
  -4  12   5   97.50   11.35   1
   4 -12  -5  120.58    9.62   1
   3  12  -5   57.32    4.58   1
  -3 -12   5   58.43    5.04   1
   3  12  -5   57.99    4.65   2
   3 -12  -5   56.79    5.29   1
  -2 -12   5  194.58   16.04   1
   2  12  -5  202.10   12.55   1
   2  12  -5  222.59   13.65   2
   2 -12  -5  181.59   13.16   1
   1 -12  -5   44.64    5.90   1
   1  12  -5   36.64    3.61   1
  -1 -12   5   31.32    3.68   1
   1  12  -5   44.86    3.56   2
   0  12  -5   12.88    2.12   1
   0 -12  -5   15.83    3.60   1
  -1  12  -5  522.24   33.30   1
  -1  12  -5  588.56   32.34   2
  -1 -12  -5  620.68   36.38   1
  -2 -12  -5  342.74   21.50   1
  -2  12  -5  360.44   20.29   2
  -2  12  -5  345.14   21.36   1
  -3  12  -5  165.46   13.55   2
  -3 -12  -5  163.33   12.54   1
  -3  12  -5  176.95   15.24   1
  -4  12  -5    9.83    3.77   1
  -4 -12  -5   11.00    3.62   1
  -4  12  -5    5.46    2.39   2
  -5  12  -5   45.90    5.83   2
  -5 -12  -5   48.83    5.04   1
  -5  12  -5   39.81    5.02   1
  -7  13   5   12.88    3.47   1
   6 -13  -5    5.50    3.07   1
  -6  13   5    3.35    3.53   1
  -5  13   5    0.51    4.04   1
   5 -13  -5    5.80    3.67   1
  -5 -13   5    3.87    1.04   1
   4 -13  -5   27.79    4.02   1
   4  13  -5   24.57    3.35   2
   3  13  -5   14.13    3.00   2
   3  13  -5   16.05    1.57   1
  -3  13   5   16.87    3.06   1
  -2 -13   5   56.67    6.01   1
   2  13  -5   57.77    5.43   2
  -2  13   5   69.04    6.66   1
   2  13  -5   64.25    4.51   1
   2 -13  -5   59.28    6.24   1
   1  13  -5    7.32    2.38   2
   1 -13  -5    3.12    3.16   1
   1  13  -5    3.16    1.14   1
  -1 -13   5    4.48    2.32   1
   0 -13  -5  282.55   17.98   1
   0  13  -5  269.72   16.51   2
   0  13  -5  226.47   16.07   1
  -1 -13  -5 1010.90   62.63   1
  -1  13  -5 1149.36   63.34   2
  -1  13  -5 1131.86   66.32   1
  -2  13  -5  828.56   60.16   1
  -2  13  -5  796.71   50.94   2
  -2 -13  -5  851.05   50.58   1
  -3  13  -5   35.06    6.11   2
  -3  13  -5   44.80    4.32   1
  -3 -13  -5   43.51    5.39   1
  -4  13  -5   21.55    3.94   2
  -4 -13  -5   14.55    2.91   1
  -5  13  -5   20.22    3.56   1
  -5  13  -5   22.17    4.33   2
  -7  14   5    0.10    3.13   1
   7 -14  -5   -4.01    2.74   1
   6 -14  -5    6.09    3.80   1
  -6  14   5    1.76    4.13   1
  -5  14   5    0.24    3.25   1
   5 -14  -5    4.74    4.15   1
   4  14  -5  181.27   13.64   2
   4 -14  -5  171.32   11.41   1
  -4  14   5  158.13   13.54   1
   3 -14  -5  132.34    8.30   1
   3  14  -5  102.38    8.87   1
   3  14  -5  123.31    9.47   2
  -3  14   5  118.76   10.07   1
   2  14  -5    1.01    3.28   2
  -2  14   5   -0.25    2.90   1
   1 -14  -5  558.88   32.44   1
   1  14  -5  513.20   38.53   1
  -1 -14   5  450.61   42.53   1
   1  14  -5  497.97   28.76   2
   0  14  -5  950.30   62.20   1
   0  14  -5  871.02   52.32   2
   0 -14  -5  936.11   57.09   1
  -1  14  -5    2.38    2.15   1
  -1  14  -5   -2.87    3.00   2
  -1 -14  -5    7.10    2.68   1
  -2  14  -5    1.72    2.03   2
  -2 -14  -5    0.67    1.34   1
  -2  14  -5    1.06    2.21   1
  -3 -14  -5  195.97   17.41   1
  -3  14  -5  193.28   13.97   1
  -4  14  -5   12.65    3.07   2
  -4  14  -5    7.49    2.47   1
  -5  14  -5   45.18    6.83   1
  -5  14  -5   51.05    5.88   2
  -5 -14  -5   54.11    8.75   1
   7 -15  -5    0.68    2.58   1
  -7  15   5    8.93    3.32   1
   6 -15  -5    1.76    3.35   1
  -6  15   5   -1.48    3.06   1
   5 -15  -5  160.86   15.69   1
  -5  15   5  187.29   14.04   1
   5  15  -5  142.35   16.31   2
  -4  15   5    0.09    2.95   1
   4  15  -5   -1.80    1.37   2
   3  15  -5  150.30   11.26   2
  -3  15   5  169.41   14.55   1
   3 -15  -5  158.64   15.22   1
  -2  15   5   59.15    6.90   1
   2  15  -5   56.15    6.10   1
   2  15  -5   52.89    5.10   2
   1 -15  -5   24.36    3.30   1
   1  15  -5   17.56    2.91   1
   0  15  -5  669.51   40.40   2
   0  15  -5  691.51   44.10   1
   0 -15  -5  696.99   40.25   1
  -1 -15  -5    6.78    2.75   1
  -1  15  -5    8.81    3.41   2
  -2  15  -5   23.47    4.65   1
  -2  15  -5   31.35    4.43   2
  -2 -15  -5   28.25    3.45   1
  -3 -15  -5   56.14    4.92   1
  -3  15  -5   55.70    5.09   1
  -3  15  -5   59.88    6.07   2
  -4  15  -5    4.72    2.51   1
  -4  15  -5    5.22    2.60   2
  -5  15  -5   21.86    3.63   1
  -5  15  -5   29.85    4.72   2
  -6  16   5    2.42    3.17   1
   6 -16  -5   -0.93    2.46   1
   5  16  -5   -0.49    1.70   2
  -5  16   5    7.96    3.72   1
   5 -16  -5    2.52    3.07   1
   4  16  -5   24.75    3.63   2
   4 -16  -5   27.16    4.24   1
   3 -16  -5    1.34    4.58   1
  -3  16   5    0.27    2.23   1
  -2  16   5   55.91    6.46   1
   2  16  -5   62.79    5.13   1
   2 -16  -5   51.25    6.76   1
   2  16  -5   68.86    5.54   2
   1 -16  -5  145.71   12.64   1
  -1  16   5  154.68   10.57   1
   1  16  -5  146.86   11.51   1
   1  16  -5  161.52    9.72   2
   0  16  -5  535.97   33.89   1
   0 -16  -5  547.23   29.07   1
   0  16  -5  561.37   29.98   2
  -1  16  -5  177.72   13.56   2
  -1 -16  -5  167.82   10.68   1
  -1  16  -5  152.16   14.35   1
  -2 -16  -5   74.64    8.57   1
  -2  16  -5   59.57    7.36   1
  -2  16  -5   62.98    6.73   2
  -3  16  -5   65.85    6.28   1
  -3 -16  -5   78.81    8.72   1
  -3  16  -5   72.58    6.78   2
  -4 -16  -5   21.97    2.79   1
  -4  16  -5   21.90    4.08   1
  -4  16  -5   14.40    4.87   2
  -5 -16  -5   -0.58    1.76   1
  -5  16  -5   -0.91    2.52   1
  -5  16  -5    4.04    2.47   2
   6 -17  -5    7.49    4.35   1
   5 -17  -5    2.68    4.54   1
   5  17  -5    6.05    1.50   2
  -5  17   5   13.86    5.30   1
   4  17  -5  143.70   12.20   2
   4 -17  -5  129.11   11.57   1
  -4  17   5  139.41   13.88   1
  -3  17   5   10.21    2.84   1
   3 -17  -5   11.38    2.89   1
   3  17  -5    6.48    2.01   2
   2  17  -5   11.14    3.01   2
  -2  17   5   12.46    2.86   1
   1  17  -5    2.75    3.25   2
  -1  17   5    3.85    2.23   1
   1 -17  -5    4.65    3.14   1
   1  17  -5    2.76    2.03   1
   0  17  -5    5.49    3.10   2
   0  17  -5    4.14    2.33   1
  -1  17  -5    6.49    1.88   1
  -1 -17  -5    6.64    2.55   1
  -1  17  -5    3.89    2.68   2
  -2 -17  -5   11.89    2.72   1
  -2  17  -5   11.56    3.18   2
  -3  17  -5    5.76    3.32   1
  -3  17  -5    7.35    3.54   2
  -4 -17  -5   14.57    2.82   1
  -4  17  -5   14.75    3.89   1
  -4  17  -5   11.12    4.60   2
  -6  18   5   19.61    6.20   1
   6 -18  -5   16.49    4.46   1
  -5  18   5    2.18    3.08   1
   5 -18  -5    0.91    2.82   1
   4 -18  -5  140.45   15.36   1
  -4  18   5  149.50   13.41   1
   4  18  -5  159.89   13.93   2
   3 -18  -5    9.31    4.06   1
   3  18  -5    8.63    2.79   2
   2 -18  -5    0.95    2.23   1
  -2  18   5    3.46    4.17   1
   2  18  -5    5.29    2.10   2
   1  18  -5    3.66    2.45   2
  -1  18   5    7.85    3.10   1
   1 -18  -5    4.09    2.20   1
   1  18  -5    7.30    1.67   1
   0 -18  -5  315.91   21.90   1
   0  18   5  289.85   21.94   1
   0  18  -5  310.83   26.99   1
   0  18  -5  335.50   21.80   2
  -1 -18  -5   -1.11    2.58   1
  -1  18  -5    2.24    1.91   1
  -1  18  -5    2.91    2.21   2
  -2 -18  -5   39.64    5.11   1
  -2  18  -5   29.56    4.51   2
  -2  18  -5   40.84    4.50   1
  -3  18  -5   19.77    3.97   1
  -3  18  -5   21.34    3.41   2
  -4 -18  -5    8.08    2.59   1
  -4  18  -5    6.53    2.63   2
  -6  19   5   -1.18    5.16   1
   6 -19  -5    3.02    4.19   1
   5 -19  -5   10.86    4.97   1
  -5  19   5    4.96    3.36   1
  -4  19   5   -1.63    3.77   1
   4  19  -5    2.33    2.17   2
   4 -19  -5   -3.52    4.56   1
   3 -19  -5  258.48   21.49   1
  -3  19   5  224.60   18.09   1
   3  19  -5  269.91   19.85   2
   2 -19  -5   11.60    3.63   1
   2  19  -5   16.86    3.71   2
  -2  19   5   17.92    3.86   1
   1  19  -5  207.95   13.48   2
  -1  19   5  204.56   15.98   1
   1 -19  -5  167.31   18.49   1
   0  19  -5    0.92    1.32   1
   0 -19  -5   -1.85    1.85   1
   0  19  -5    3.22    2.73   2
   0  19   5    2.82    3.16   1
  -1  19  -5   -2.49    2.70   2
  -1  19  -5   -0.73    1.46   1
  -2  19  -5   18.21    3.75   2
  -2 -19  -5   17.34    2.66   1
  -2  19  -5   20.89    4.12   1
  -3  19  -5   64.44    7.50   1
  -3  19  -5   68.64    8.65   2
  -4 -19  -5    5.40    2.19   1
  -4  19  -5    7.84    4.17   2
  -4  19  -5    4.95    3.14   1
   5 -20  -5   73.73    8.58   1
  -5  20   5   60.00    8.42   1
  -4  20   5   14.57    4.91   1
   4  20  -5   17.40    3.63   2
  -3  20   5   38.65    5.77   1
   3 -20  -5   36.45    5.89   1
   3  20  -5   29.34    5.44   2
   2 -20  -5  131.37   13.08   1
   2  20  -5  143.90   11.84   2
  -2  20   5  150.90   15.49   1
  -1  20   5   14.48    4.09   1
   1 -20  -5   13.10    3.42   1
   0  20  -5   -0.22    1.22   1
   0  20  -5    1.55    3.91   2
   0 -20  -5    1.37    2.34   1
   0  20   5    0.98    1.82   1
  -1  20  -5   40.73    5.60   2
  -1  20  -5   30.82    3.30   1
  -1 -20  -5   23.60    4.94   1
  -2 -20  -5   34.47    4.63   1
  -2  20  -5   36.32    5.95   1
  -2  20  -5   26.13    4.89   2
  -3  20  -5   48.36    6.05   2
  -3 -20  -5   43.94    5.97   1
  -3  20  -5   53.62    7.62   1
  -5  21   5    3.96    3.73   1
   5 -21  -5    9.02    3.49   1
   4 -21  -5   35.33    7.11   1
  -4  21   5   36.52    6.64   1
   4  21  -5   50.29    7.61   2
   3 -21  -5  122.08   11.48   1
   2  21  -5   -2.50    1.94   2
  -2  21   5    2.47    3.62   1
   2 -21  -5   -1.12    3.57   1
  -1  21   5   -1.36    3.10   1
   1 -21  -5    3.18    3.36   1
   1  21  -5    1.53    2.66   2
   0 -21  -5   19.85    3.71   1
  -1  21  -5   74.08    7.19   2
  -1  21  -5   82.13   10.41   1
  -1 -21  -5   55.51    6.04   1
  -2  21  -5    7.04    2.58   1
  -3 -21  -5    1.92    2.28   1
  -3  21  -5    2.91    2.25   1
  -3  21  -5   -1.44    2.41   2
   5 -22  -5   79.37   10.07   1
  -5  22   5   63.79   10.31   1
   4  22  -5   -3.53    2.33   2
  -4  22   5    5.64    4.64   1
   3  22  -5   80.43    7.36   2
   3 -22  -5   72.50    9.28   1
  -3  22   5   71.09    7.65   1
   2 -22  -5   84.66    9.44   1
   2  22  -5   64.29    7.95   2
  -2  22   5   84.15    8.88   1
  -1  22   5    7.45    2.48   1
   1 -22  -5    4.68    2.74   1
   0 -22  -5   54.89    7.64   1
   0  22  -5   62.51    6.31   2
  -1 -22  -5    4.75    3.21   1
  -1  22  -5    3.86    3.94   2
  -2 -22  -5    8.56    2.52   1
  -2  22  -5   13.56    4.20   2
  -2  22  -5    4.45    2.46   1
  -3  22  -5    9.61    4.71   1
  -3  22  -5    7.83    4.25   2
  -3 -22  -5    5.82    1.83   1
   4 -23  -5   36.44    6.09   1
  -3  23   5    5.58    3.05   1
   3  23  -5    4.17    4.88   2
   3 -23  -5   -0.41    5.08   1
   2 -23  -5  213.13   16.46   1
   2  23  -5  229.34   18.93   2
  -2  23   5  196.37   18.50   1
   1  23  -5   17.49    4.50   2
   0  23  -5   47.10    5.77   2
   0 -23  -5   47.77    5.26   1
  -1  23  -5  208.92   17.45   2
  -1 -23  -5  199.60   19.38   1
  -2 -23  -5   11.20    3.49   1
  -2  23  -5   13.20    4.63   2
   4 -24  -5    5.03    4.89   1
   4  24  -5    8.16    2.29   2
   3  24  -5   95.90    9.78   2
   3 -24  -5   74.14   10.74   1
  -3  24   5   87.49   10.09   1
   2  24  -5   19.96    4.12   2
   2 -24  -5   26.84    4.59   1
  -2  24   5   29.24    5.33   1
   1  24  -5   15.75    3.57   2
  -1  24  -5   -1.29    2.48   2
  -1 -24  -5   -1.93    2.57   1
  -2 -24  -5    9.79    3.35   1
  -2  24  -5   15.32    4.07   2
   3 -25  -5   19.83    4.13   1
  -3  25   5   20.33    4.38   1
   3  25  -5   13.77    3.30   2
   2  25  -5   84.34    9.21   2
   2 -25  -5   65.10    7.89   1
   1 -25  -5   24.40    5.55   1
   1  25  -5   36.98    6.19   2
   0 -25  -5   35.91    5.14   1
   0  25  -5   46.71    5.89   2
  -1 -25  -5  219.51   22.81   1
  -1  25  -5  255.53   22.17   2
   2 -26  -5   -2.84    2.84   1
   2  26  -5   -2.04    2.24   2
   1  26  -5   20.69    4.78   2
   0  26  -5   89.25   12.15   2
   0 -26  -5   79.38   11.56   1
  -7   0   6   -2.05    1.75   1
  -6   0   6   66.66    6.84   1
   6   0  -6   62.15    7.12   1
  -5   0   6   -3.36    2.28   1
   4   0  -6    9.44    2.11   1
   3   0  -6   -0.02    1.31   1
   3   0  -6    4.73    3.08   2
   2   0  -6  193.13   13.48   2
   2   0  -6  190.11   11.75   1
   1   0  -6   -1.94    2.59   1
   1   0  -6    3.87    2.31   2
   0   0  -6  273.31   16.17   2
   0   0  -6  244.14   17.43   1
  -1   0  -6   -1.38    1.80   2
  -1   0  -6   -1.12    1.55   1
  -2   0  -6  255.47   17.17   2
  -2   0  -6  258.32   15.57   1
  -3   0  -6    0.35    2.11   1
  -3   0  -6   -1.83    1.77   2
  -4   0  -6   33.91    4.28   1
  -4   0  -6   42.58    4.47   2
  -5   0  -6    1.23    1.97   1
  -8  -1   6   10.54    3.31   1
  -8   1   6    4.26    4.11   1
  -7  -1   6    5.18    2.48   1
  -7   1   6    2.36    2.39   1
   6  -1  -6  113.71   10.46   1
  -6   1   6   85.33    9.06   1
  -6  -1   6  102.29    9.55   1
   6   1  -6  119.25   11.83   1
  -5  -1   6   34.75    4.53   1
   5   1  -6   29.22    3.91   1
  -5   1   6   35.97    3.90   1
   5  -1  -6   38.40    5.11   1
   4   1  -6   52.00    5.66   2
   4  -1  -6   55.08    5.93   1
   4  -1  -6   44.32    5.18   2
   3  -1  -6  230.15   17.29   1
   3   1  -6  272.75   16.36   2
   3  -1  -6  271.86   14.74   2
   3   1  -6  311.64   19.51   1
   2  -1  -6  238.16   13.57   2
   2   1  -6  237.90   14.03   1
   2   1  -6  220.71   15.01   2
   2  -1  -6  226.38   16.45   1
   1   1  -6 1008.14   62.04   1
   1  -1  -6  966.00   52.03   2
   1   1  -6  947.76   52.15   2
   1  -1  -6 1024.30   59.98   1
   0   1  -6   19.86    3.00   1
   0  -1  -6   18.25    3.09   2
  -1   1  -6   11.99    3.20   1
  -1  -1  -6   10.26    2.60   1
  -1  -1  -6   16.12    3.54   2
  -2  -1  -6   56.83    4.59   2
  -2   1  -6   54.91    5.12   2
  -2  -1  -6   63.98    5.96   1
  -2   1  -6   57.72    5.19   1
  -3   1  -6   40.33    4.29   1
  -3  -1  -6   45.20    4.14   1
  -3  -1  -6   52.34    5.74   2
  -3   1  -6   47.57    6.24   2
  -4   1  -6   14.86    2.57   1
  -4   1  -6   10.17    2.36   2
  -4  -1  -6    9.94    3.01   2
  -5  -1  -6    8.01    2.22   1
  -5   1  -6    7.94    2.21   2
  -8  -2   6    1.16    2.09   1
  -8   2   6    1.57    3.24   1
  -7   2   6   31.63    5.61   1
  -7  -2   6   28.80    4.21   1
  -6  -2   6  105.18   10.32   1
  -6   2   6   92.57    8.30   1
   6  -2  -6   98.39    9.74   1
   5   2  -6   18.86    3.20   2
   5  -2  -6   16.43    3.96   1
  -5  -2   6   22.76    3.57   1
  -5   2   6   22.76    4.88   1
   4   2  -6   64.42    5.44   2
   4   2  -6   65.15    6.25   1
   4  -2  -6   62.42    7.22   1
   3  -2  -6  167.75   12.35   1
   3  -2  -6  163.50   10.82   2
   3   2  -6  154.99   10.30   2
   3   2  -6  172.75   12.33   1
   2  -2  -6   81.94    5.91   1
   2   2  -6   86.18    5.68   2
   2  -2  -6   75.18    6.18   2
   2   2  -6   88.78    6.34   1
   1   2  -6  275.23   16.14   1
   1  -2  -6  265.06   18.09   2
   1  -2  -6  287.45   18.27   1
   1   2  -6  264.58   16.76   2
   0   2  -6  459.08   26.56   2
   0  -2  -6  434.30   27.29   1
   0   2  -6  457.54   26.74   1
   0  -2  -6  456.51   25.47   2
  -1  -2  -6   68.20    6.84   2
  -1  -2  -6   78.65    6.07   1
  -1   2  -6   76.17    7.12   2
  -1   2  -6   92.00    5.75   1
  -2   2  -6    0.72    1.58   1
  -2  -2  -6    0.26    2.42   2
  -2   2  -6    0.89    1.93   2
  -2  -2  -6    0.66    2.45   1
  -3  -2  -6  161.30   12.28   2
  -3   2  -6  174.87   11.86   2
  -3   2  -6  162.18   11.00   1
  -3  -2  -6  141.05   13.00   1
  -4   2  -6    5.77    2.61   1
  -4  -2  -6    5.37    2.70   2
  -4   2  -6    3.88    2.71   2
  -5   2  -6    4.65    3.02   2
  -5   2  -6    8.12    3.78   1
  -8  -3   6   80.28    7.90   1
  -8   3   6   73.48    8.21   1
  -7  -3   6   24.18    4.33   1
  -6   3   6    1.92    2.24   1
  -6  -3   6    5.80    2.83   1
   6  -3  -6    1.19    2.59   1
  -5  -3   6    5.84    3.00   1
  -5   3   6    7.67    3.14   1
   5  -3  -6    6.13    3.24   1
   4   3  -6  325.06   19.89   2
   4  -3  -6  336.67   20.58   1
  -4  -3   6  322.13   32.65   1
   4   3  -6  304.56   21.37   1
   3  -3  -6   41.13    4.67   2
   3  -3  -6   34.44    3.39   1
   3   3  -6   38.37    4.07   2
   2  -3  -6    9.03    3.38   2
   2  -3  -6   12.76    2.71   1
   2   3  -6    7.99    2.08   2
   2   3  -6   10.00    2.19   1
   1   3  -6   44.52    5.14   2
   1  -3  -6   52.95    4.78   1
   1   3  -6   53.89    5.26   1
   0   3  -6  637.40   35.13   2
   0  -3  -6  588.35   40.21   1
   0  -3  -6  656.12   39.23   2
   0   3  -6  649.89   38.57   1
  -1  -3  -6   11.33    2.40   2
  -1  -3  -6   16.86    2.11   1
  -2  -3  -6   28.82    3.80   1
  -2   3  -6   26.35    3.62   1
  -2  -3  -6   40.46    4.49   2
  -2   3  -6   38.93    3.43   2
  -3   3  -6   46.32    4.96   2
  -3  -3  -6   44.85    5.42   2
  -3   3  -6   45.90    5.62   1
  -3  -3  -6   54.99    5.32   1
  -4   3  -6   -0.71    2.55   2
  -4  -3  -6    1.18    2.75   1
  -4   3  -6    0.38    2.20   1
  -4  -3  -6    2.19    2.04   2
  -5   3  -6   19.98    3.74   2
  -5  -3  -6   19.23    2.79   1
  -8  -4   6    6.89    2.53   1
  -8   4   6    3.10    2.70   1
  -7   4   6   33.85    4.94   1
  -7  -4   6   29.25    3.71   1
  -6   4   6    2.36    2.19   1
   6  -4  -6   -0.77    1.95   1
  -6  -4   6   -1.54    2.44   1
   5   4  -6 1653.77  104.69   2
   5  -4  -6 1578.02  103.57   1
  -5   4   6 1654.01  103.37   1
  -5  -4   6 1525.95   94.27   1
   5   4  -6 1510.41   96.24   1
   4  -4  -6  386.38   24.83   1
   4   4  -6  343.07   22.57   2
  -4  -4   6  384.85   39.34   1
   4   4  -6  412.77   31.18   1
   3   4  -6    6.69    3.03   2
  -3  -4   6    3.29    1.22   1
   3  -4  -6    0.73    1.94   1
   3   4  -6    2.79    1.88   1
   2  -4  -6   62.81    6.26   1
   2  -4  -6   60.10    7.17   2
   2   4  -6   79.35    5.78   2
   1   4  -6  239.19   13.74   2
   1   4  -6  247.41   14.61   1
   1  -4  -6  244.75   17.05   1
   1  -4  -6  212.17   14.83   2
   0  -4  -6  202.57   11.45   1
   0   4  -6  171.17   12.86   1
   0  -4  -6  179.35   11.14   2
   0   4  -6  178.37   12.53   2
  -1   4  -6  174.44   11.18   1
  -1  -4  -6  174.86   11.04   1
  -1  -4  -6  165.42   12.47   2
  -1   4  -6  178.25   11.99   2
  -2  -4  -6   31.87    3.85   1
  -2   4  -6   33.09    3.58   2
  -2   4  -6   28.17    3.45   1
  -2  -4  -6   31.37    4.95   2
  -3   4  -6  206.40   12.77   2
  -3  -4  -6  178.74   14.15   1
  -3  -4  -6  190.15   13.22   2
  -4  -4  -6    9.99    2.16   1
  -4   4  -6    6.66    2.57   1
  -4   4  -6   10.24    3.03   2
  -5   4  -6    0.40    2.76   1
  -5   4  -6    1.93    2.02   2
  -5  -4  -6    2.11    1.69   1
  -7  -5   6    4.49    2.65   1
   7  -5  -6    5.73    3.15   1
  -7   5   6    7.19    3.79   1
  -6  -5   6   56.72    5.41   1
  -6   5   6   48.73    6.67   1
   5   5  -6  264.84   22.92   1
  -5  -5   6  314.86   21.85   1
   5  -5  -6  297.32   21.30   1
  -5   5   6  342.26   24.97   1
   5   5  -6  282.49   20.33   2
   4   5  -6   16.27    2.26   2
   4  -5  -6   17.35    3.32   1
  -4  -5   6   25.03    3.20   1
   4   5  -6   22.28    2.63   1
  -3  -5   6    3.21    1.52   1
   3   5  -6    2.84    1.23   1
   3  -5  -6    3.66    2.21   1
   2   5  -6    2.96    2.05   1
   2  -5  -6    1.38    1.84   1
   1   5  -6  109.47    8.12   2
   1  -5  -6  144.18   10.97   1
   1   5  -6  123.60    8.40   1
   1  -5  -6  117.33    8.80   2
   0   5  -6    8.53    1.97   1
   0   5  -6    7.82    2.81   2
   0  -5  -6    4.47    6.36   2
  -1  -5  -6  154.35   11.86   2
  -1   5  -6  135.11    9.58   1
  -1  -5  -6  144.79   10.18   1
  -1   5  -6  139.27   10.16   2
  -2   5  -6   29.52    3.74   1
  -2   5  -6   19.41    6.20   2
  -2  -5  -6   28.86    3.66   1
  -3   5  -6    1.84    1.90   2
  -3  -5  -6   -5.13    2.76   2
  -3  -5  -6    1.20    1.53   1
  -4  -5  -6   54.08    6.40   1
  -4   5  -6   56.63    6.25   1
  -4   5  -6   56.45    8.07   2
  -4  -5  -6   71.91    7.13   2
  -5   5  -6  108.79   11.08   1
  -5  -5  -6  114.70   10.42   1
  -5   5  -6  105.56   12.63   2
  -8   6   6   33.81    6.36   1
   7  -6  -6   11.86    3.02   1
  -7   6   6    6.38    2.90   1
  -7  -6   6   10.90    2.88   1
  -6  -6   6   60.93    5.90   1
  -6   6   6   60.58    6.92   1
   6  -6  -6   53.21    6.84   1
  -5   6   6   -0.61    2.57   1
   5   6  -6    2.35    2.70   2
   5   6  -6    0.51    1.83   1
   5  -6  -6    0.20    2.19   1
  -4   6   6   -1.32    2.72   1
   4  -6  -6   -0.02    1.80   1
   4   6  -6    2.44    1.77   2
   4   6  -6   -0.76    1.05   1
  -3  -6   6    2.81    0.99   1
   3   6  -6    2.62    1.36   1
   3   6  -6    3.61    1.89   2
   3  -6  -6    3.90    2.99   1
   2   6  -6   42.62    3.62   1
   2   6  -6   33.91    4.35   2
   2  -6  -6   50.66    5.17   1
   1   6  -6   47.06    4.12   1
   1  -6  -6   34.31    3.80   1
   1   6  -6   45.83    4.79   2
   0   6  -6   17.65    4.10   2
   0  -6  -6    6.90    3.11   1
   0  -6  -6   18.90    5.64   2
   0   6  -6   11.70    3.04   1
  -1  -6  -6  112.59    8.87   1
  -1   6  -6  119.23    8.43   1
  -1  -6  -6  137.84   10.11   2
  -1   6  -6  126.33    9.08   2
  -2  -6  -6    7.76    4.29   2
  -2   6  -6    1.94    3.60   2
  -2   6  -6    4.44    1.77   1
  -3  -6  -6   23.73    4.44   2
  -3   6  -6   22.69    4.21   2
  -4   6  -6  144.51   12.62   1
  -4   6  -6  106.34   11.84   2
  -4  -6  -6  134.41   11.73   1
  -5   6  -6    6.84    2.61   2
  -5   6  -6    4.12    2.68   1
  -7  -7   6  125.58   12.66   1
  -7   7   6  117.29   10.87   1
   7  -7  -6  116.53   14.69   1
   6  -7  -6    3.83    4.02   1
  -6  -7   6    5.92    2.52   1
  -6   7   6    4.55    3.65   1
  -5   7   6   -0.52    2.61   1
   5   7  -6   -2.11    1.20   2
   5  -7  -6    0.27    2.21   1
   4  -7  -6   32.20    4.76   1
   4   7  -6   41.71    4.17   2
  -4   7   6   30.57    4.95   1
   4   7  -6   33.95    3.73   1
   3   7  -6   29.62    3.76   2
  -3  -7   6   30.54    3.05   1
   3   7  -6   29.56    2.50   1
   2  -7  -6   25.62    2.97   1
   2   7  -6   28.09    2.66   1
   2   7  -6   22.93    2.89   2
   1   7  -6  103.20    6.76   2
   1  -7  -6   86.09    6.02   1
   1   7  -6   82.52    6.85   1
   0   7  -6   23.18    4.45   2
   0   7  -6   31.37    2.81   1
   0  -7  -6   24.39    2.71   1
  -1  -7  -6   26.86    3.47   1
  -1   7  -6   32.07    3.13   1
  -2   7  -6   51.54    6.09   2
  -2   7  -6   67.03    5.65   1
  -2  -7  -6   56.57    5.92   1
  -3  -7  -6   -1.77    1.69   1
  -3   7  -6    1.69    2.71   2
  -3   7  -6   -1.11    1.88   1
  -4   7  -6  166.83   14.54   1
  -4   7  -6  151.31   13.11   2
  -5   7  -6   -0.33    2.41   1
  -5  -7  -6   -2.08    1.76   1
  -5   7  -6   -1.63    2.52   2
  -7   8   6   -1.29    2.39   1
  -7  -8   6    1.84    1.94   1
   7  -8  -6    2.21    2.87   1
  -6  -8   6  136.41   12.65   1
   6  -8  -6  118.41   11.37   1
  -6   8   6  100.81   11.28   1
   5  -8  -6   25.73    4.94   1
   5   8  -6   31.52    3.47   2
  -5   8   6   21.58    5.10   1
   4   8  -6  212.08   16.10   2
   4   8  -6  208.65   17.49   1
   4  -8  -6  232.47   15.06   1
  -4   8   6  252.71   15.51   1
   3   8  -6  120.18    8.74   2
   3  -8  -6  136.31   10.80   1
   3   8  -6  128.52    8.89   1
  -3  -8   6  110.63   11.88   1
  -2  -8   6   -2.10    1.23   1
   2   8  -6   -1.43    2.04   2
   2   8  -6   -1.90    1.45   1
   2  -8  -6   -2.80    1.82   1
   1  -8  -6  228.44   14.75   1
   1   8  -6  212.64   14.22   1
   1   8  -6  234.34   14.72   2
   0   8  -6   -0.75    1.54   1
   0  -8  -6    1.27    2.36   1
   0   8  -6    0.65    2.37   2
  -1   8  -6  431.36   28.85   1
  -1   8  -6  397.43   24.21   2
  -1  -8  -6  394.18   25.84   1
  -2  -8  -6   -2.58    2.23   1
  -2   8  -6   -1.51    1.85   1
  -2   8  -6   -2.01    3.13   2
  -3   8  -6   44.44    4.76   2
  -3  -8  -6   60.77    5.80   1
  -3   8  -6   46.56    5.79   1
  -4  -8  -6    3.64    1.68   1
  -4   8  -6    4.68    2.23   2
  -4   8  -6    4.58    2.23   1
  -5   8  -6   14.77    3.34   2
  -5  -8  -6   17.73    3.29   1
   7  -9  -6  144.45   16.31   1
  -7   9   6  146.72   14.20   1
  -6   9   6   17.93    4.86   1
   6  -9  -6   12.52    4.99   1
  -6  -9   6   15.56    2.75   1
   5  -9  -6    8.33    2.69   1
  -5   9   6   10.57    5.18   1
   4  -9  -6   15.46    3.74   1
  -4   9   6   17.43    4.37   1
   4   9  -6   17.04    2.25   1
   4   9  -6   11.13    2.56   2
   3   9  -6   57.30    5.52   2
  -3  -9   6   54.64    6.05   1
   3   9  -6   48.90    4.71   1
  -2  -9   6   26.84    2.70   1
   2   9  -6   23.34    3.65   2
   2   9  -6   25.99    2.86   1
   2  -9  -6   32.27    3.35   1
   1   9  -6    3.26    2.64   2
   1   9  -6    8.19    1.80   1
   1  -9  -6    5.92    2.62   1
   0   9  -6    8.12    1.76   1
   0  -9  -6    2.19    3.41   1
   0   9  -6    7.24    3.55   2
  -1   9  -6  662.17   41.29   1
  -1  -9  -6  687.66   40.33   1
  -1   9  -6  653.14   38.40   2
  -2   9  -6  144.99   12.30   1
  -2  -9  -6  126.12    9.39   1
  -3   9  -6   43.73    5.85   1
  -3   9  -6   41.49    5.04   2
  -3  -9  -6   40.58    4.41   1
  -4   9  -6    8.24    3.30   2
  -4   9  -6   -1.15    2.78   1
  -4  -9  -6    0.31    1.38   1
  -5   9  -6    9.70    3.54   1
  -6 -10   6    1.06    1.39   1
  -5  10   6   60.89    6.48   1
   5  10  -6   60.68    5.56   2
   4  10  -6   37.49    5.86   2
  -4  10   6   43.92    4.92   1
   4  10  -6   36.69    4.15   1
   4 -10  -6   41.14    4.33   1
   3  10  -6   -0.97    0.87   1
   3 -10  -6   -3.95    3.14   1
   3  10  -6    2.94    1.64   2
   2  10  -6   47.61    5.03   2
  -2 -10   6   54.23    5.04   1
   2  10  -6   40.83    3.87   1
   2 -10  -6   43.76    4.93   1
   1  10  -6  313.16   20.52   1
   1 -10  -6  323.73   20.26   1
   1  10  -6  341.64   20.57   2
   0  10  -6  332.57   20.73   2
   0  10  -6  338.64   19.49   1
   0 -10  -6  329.26   20.24   1
  -1  10  -6  521.06   30.58   1
  -1 -10  -6  560.23   33.15   1
  -1  10  -6  530.19   28.59   2
  -2 -10  -6   32.93    4.88   1
  -2  10  -6   35.13    4.77   2
  -2  10  -6   44.38    4.83   1
  -3  10  -6    0.25    2.70   1
  -3  10  -6    9.08    3.66   2
  -4  10  -6   74.81    7.67   2
  -4  10  -6   80.21    8.42   1
  -4 -10  -6   78.20    8.41   1
  -5  10  -6   11.60    3.73   2
  -5 -10  -6   10.21    2.56   1
  -5  10  -6   13.61    4.95   1
   7 -11  -6   -2.69    3.31   1
  -7  11   6    6.59    4.18   1
  -6  11   6   19.86    5.88   1
   6 -11  -6   16.37    4.25   1
  -6 -11   6   10.82    3.02   1
  -5  11   6   14.83    3.93   1
   5  11  -6   13.55    2.29   2
   5 -11  -6   16.25    4.45   1
   4 -11  -6  219.14   17.58   1
  -4  11   6  194.93   13.66   1
   4  11  -6  211.20   13.29   2
   3  11  -6   24.80    3.28   2
   3  11  -6   19.85    3.18   1
   3 -11  -6   22.66    4.51   1
   2 -11  -6   33.29    4.48   1
   2  11  -6   32.84    3.92   1
  -2 -11   6   29.09    2.76   1
   2  11  -6   26.37    3.60   2
   1  11  -6   13.07    1.82   1
   1 -11  -6   15.40    2.76   1
   1  11  -6   18.71    3.42   2
   0  11  -6  582.59   35.84   2
   0  11  -6  643.85   40.01   1
   0 -11  -6  665.49   39.15   1
  -1  11  -6 1365.70   76.03   2
  -1  11  -6 1195.97   79.08   1
  -1 -11  -6 1462.03   87.30   1
  -2  11  -6   69.60    7.10   2
  -2  11  -6   64.80    5.90   1
  -2 -11  -6   69.30    5.48   1
  -3 -11  -6    3.22    1.70   1
  -3  11  -6    4.40    2.38   1
  -4  11  -6   27.29    4.74   2
  -4 -11  -6   23.93    3.40   1
  -5  11  -6    5.00    2.75   2
  -5 -11  -6    1.35    1.61   1
  -5  11  -6    2.08    3.30   1
   7 -12  -6    1.00    3.42   1
   6 -12  -6   52.20    5.61   1
  -6  12   6   44.45    6.40   1
  -5 -12   6   15.53    2.35   1
   5 -12  -6   17.12    4.80   1
   4 -12  -6    3.59    2.69   1
   4  12  -6    2.69    1.49   2
  -4  12   6    0.56    2.34   1
   3 -12  -6   -1.14    2.54   1
   3  12  -6    2.10    2.28   2
  -3  12   6    1.60    3.34   1
   3  12  -6    1.91    1.26   1
   2 -12  -6  273.10   14.94   1
   2  12  -6  238.40   16.66   1
   2  12  -6  210.50   15.29   2
   1 -12  -6   33.72    5.14   1
   1  12  -6   36.80    5.49   2
   1  12  -6   26.07    3.57   1
   0  12  -6   10.47    2.94   2
   0  12  -6   10.23    2.13   1
  -1  12  -6   -1.65    1.60   1
  -1 -12  -6    2.81    1.66   1
  -1  12  -6   -2.49    2.07   2
  -2  12  -6    4.32    2.93   1
  -2  12  -6   10.72    2.92   2
  -2 -12  -6    7.13    2.41   1
  -3  12  -6   55.35    6.48   2
  -3 -12  -6   53.70    4.71   1
  -3  12  -6   47.17    8.18   1
  -4  12  -6    1.73    2.45   2
  -4 -12  -6    1.54    2.42   1
  -5  12  -6    4.93    2.46   1
  -5 -12  -6    0.48    2.34   1
  -5  12  -6    2.70    2.57   2
   7 -13  -6   43.13    9.62   1
  -7  13   6   50.00    8.15   1
  -6  13   6    2.11    2.93   1
   6 -13  -6    7.64    3.04   1
  -5  13   6   40.65    7.04   1
   5  13  -6   32.92    5.00   2
  -5 -13   6   41.88    3.94   1
  -4  13   6   33.58    4.50   1
   4  13  -6   38.46    5.92   2
   3  13  -6  150.29   10.36   2
   3  13  -6  129.10   10.27   1
  -3  13   6  140.89   11.04   1
   3 -13  -6  120.36    9.67   1
   2  13  -6   51.07    4.20   2
   2 -13  -6   40.20    5.29   1
   2  13  -6   53.70    4.07   1
   1 -13  -6  466.20   27.53   1
   1  13  -6  447.07   27.32   2
   1  13  -6  457.69   30.30   1
   0  13  -6   52.83    6.21   1
   0 -13  -6   72.77    5.12   1
  -1 -13  -6   46.58    4.75   1
  -1  13  -6   43.01    4.15   2
  -1  13  -6   39.70    5.14   1
  -2 -13  -6   83.11    6.77   1
  -2  13  -6   75.64    6.16   1
  -3  13  -6   86.60    9.88   2
  -3  13  -6   97.47    6.60   1
  -3 -13  -6   84.77    7.50   1
  -4  13  -6    9.55    2.80   2
  -4  13  -6    3.21    3.58   1
  -4 -13  -6    5.25    2.41   1
   7 -14  -6   11.28    3.47   1
  -7  14   6    3.09    3.14   1
   6 -14  -6   32.03    7.15   1
  -6  14   6   46.18    6.56   1
  -5 -14   6    1.72    1.28   1
  -5  14   6    6.75    3.78   1
   5  14  -6    0.21    1.36   2
   5 -14  -6    2.60    3.05   1
  -4  14   6   16.17    3.76   1
   4 -14  -6   14.98    4.03   1
   4  14  -6   12.92    2.86   2
   3 -14  -6  181.49   15.86   1
   3  14  -6  173.55   12.20   2
  -3  14   6  175.61   14.14   1
   2 -14  -6    5.56    2.42   1
   2  14  -6    4.85    2.23   2
   1 -14  -6   44.24    4.39   1
   1  14  -6   52.27    4.28   1
   1  14  -6   63.93    6.11   2
   0  14  -6  100.83    6.55   1
   0 -14  -6   86.08    9.06   1
  -1  14  -6   24.30    4.01   2
  -1 -14  -6   26.90    4.28   1
  -1  14  -6   30.87    4.29   1
  -2  14  -6    3.31    2.89   1
  -3  14  -6    1.99    2.24   2
  -3 -14  -6    3.98    2.17   1
  -3  14  -6    2.40    3.27   1
  -4 -14  -6    5.62    2.94   1
  -4  14  -6    8.38    2.67   2
   6 -15  -6   53.24    6.85   1
  -6  15   6   43.64    7.20   1
   5 -15  -6   40.69    6.67   1
   5  15  -6   34.97    4.59   2
  -5  15   6   29.30    6.14   1
   4  15  -6  344.72   26.75   2
  -4  15   6  336.22   24.57   1
   4 -15  -6  310.44   23.49   1
   3 -15  -6    2.96    3.83   1
  -3  15   6   17.04    5.22   1
   2 -15  -6  109.18   10.87   1
   2  15  -6   98.50    9.49   1
  -2  15   6  111.18    9.87   1
   1  15  -6   60.53    5.93   1
   1  15  -6   71.12    6.94   2
   1 -15  -6   66.30    5.99   1
   0 -15  -6   65.59    7.88   1
   0  15  -6   56.57    5.90   2
   0  15  -6   57.94    5.81   1
  -1  15  -6    1.74    1.79   1
  -1 -15  -6   -0.71    2.25   1
  -2  15  -6  118.69   10.88   2
  -2  15  -6   98.43   10.93   1
  -2 -15  -6  125.95    9.27   1
  -3  15  -6   52.08    6.27   1
  -3  15  -6   50.03    6.80   2
  -3 -15  -6   56.18    5.53   1
  -4  15  -6    2.58    3.08   1
   6 -16  -6   62.65    6.81   1
  -6  16   6   54.44    8.86   1
   5 -16  -6   23.48    5.31   1
   5  16  -6   30.04    3.55   2
   4 -16  -6  194.78   13.64   1
  -4  16   6  175.60   16.50   1
   4  16  -6  167.02   13.72   2
  -3  16   6   14.10    3.95   1
   3 -16  -6   10.75    2.96   1
   3  16  -6   10.46    3.47   2
   2  16  -6   77.82    8.78   2
   2 -16  -6   64.64    8.00   1
  -2  16   6   84.94    8.88   1
   1  16  -6  125.62   11.66   2
   1 -16  -6  134.30   11.02   1
   1  16  -6  139.58   10.20   1
   0 -16  -6   34.17    5.05   1
   0  16  -6   34.24    4.02   2
   0  16  -6   32.36    4.30   1
  -1  16  -6  116.68    9.88   1
  -1 -16  -6  139.90   11.31   1
  -1  16  -6   95.97    8.69   2
  -2  16  -6  217.55   15.84   1
  -2  16  -6  228.30   16.42   2
  -2 -16  -6  184.09   16.74   1
  -3  16  -6  134.93   11.35   1
  -3  16  -6  132.95   10.00   2
  -3 -16  -6  130.60   13.16   1
  -4  16  -6   24.02    4.70   1
  -4  16  -6   21.60    5.02   2
  -6  17   6   19.69    6.06   1
   6 -17  -6   18.99    6.59   1
  -5  17   6   22.54    5.44   1
   5 -17  -6   19.69    5.11   1
   5  17  -6   25.37    3.89   2
  -4  17   6    6.59    2.95   1
   4 -17  -6    5.88    3.91   1
  -3  17   6   21.97    4.00   1
   3 -17  -6   18.48    4.14   1
  -2  17   6    6.00    3.19   1
   2 -17  -6    5.76    3.62   1
   2  17  -6    7.98    3.25   2
   1 -17  -6   36.27    7.02   1
   1  17  -6   46.38    4.26   1
   1  17  -6   50.68    6.13   2
   0 -17  -6   48.03    4.70   1
   0  17  -6   43.83    6.90   2
   0  17  -6   54.65    5.50   1
  -1  17  -6    4.54    3.25   1
  -1  17  -6    0.39    3.27   2
  -1 -17  -6    4.45    2.32   1
  -2 -17  -6  172.21   14.98   1
  -2  17  -6  192.20   14.22   2
  -2  17  -6  185.36   13.57   1
  -3  17  -6   52.24    8.41   2
  -3  17  -6   70.34    7.29   1
  -3 -17  -6   73.00    6.82   1
  -4  17  -6    6.27    2.57   1
  -4  17  -6   11.29    3.27   2
  -6  18   6   43.65    6.79   1
   6 -18  -6   40.37    7.14   1
  -5  18   6   90.17    9.45   1
   5 -18  -6   87.89    8.99   1
   4 -18  -6   -0.31    2.85   1
  -4  18   6    6.31    3.62   1
   3  18  -6   36.75    4.72   2
  -3  18   6   39.52    5.62   1
  -2  18   6   63.38    6.48   1
   2  18  -6   62.84    5.95   2
   2 -18  -6   50.26    8.12   1
  -1  18   6   83.28    8.06   1
   1 -18  -6   84.66    7.61   1
   1  18  -6   75.47    8.19   2
   0  18  -6   27.86    4.36   1
   0 -18  -6   27.96    4.67   1
  -1  18  -6   18.94    3.16   1
  -1 -18  -6   18.55    3.09   1
  -2  18  -6  173.72   16.57   1
  -2  18  -6  216.27   17.29   2
  -2 -18  -6  189.15   15.24   1
  -3 -18  -6  105.77   11.43   1
  -3  18  -6   82.97    9.51   2
  -3  18  -6   80.45    8.32   1
  -5  19   6    1.77    3.34   1
   5 -19  -6    4.47    3.62   1
   4 -19  -6    8.60    3.93   1
  -4  19   6    9.44    3.69   1
   3  19  -6  134.96   11.55   2
  -3  19   6  130.27   11.67   1
   3 -19  -6  134.35   14.51   1
  -2  19   6    8.59    2.80   1
   2  19  -6    9.17    2.46   2
  -1  19   6   49.46    7.50   1
   1 -19  -6   58.82    6.99   1
   0 -19  -6   11.25    3.69   1
   0  19  -6    3.72    4.08   2
   0  19  -6    4.92    1.67   1
  -1 -19  -6  178.77   18.35   1
  -1  19  -6  195.43   18.77   1
  -1  19  -6  146.84   14.67   2
  -2  19  -6    2.00    4.67   2
  -3 -19  -6   -0.93    1.57   1
  -3  19  -6   -1.43    2.49   2
  -3  19  -6    2.71    3.11   1
   5 -20  -6   -4.32    2.79   1
  -5  20   6    2.51    3.26   1
  -4  20   6   26.71    4.40   1
   4  20  -6   33.37    5.32   2
  -3  20   6   10.05    5.16   1
   3 -20  -6   13.89    5.08   1
   2 -20  -6    1.57    2.40   1
   2  20  -6    1.59    3.91   2
   1  20  -6    1.02    3.46   2
  -1  20   6    6.35    2.87   1
   1 -20  -6    5.82    3.02   1
   0  20  -6    1.11    2.23   2
   0 -20  -6   -4.88    3.11   1
  -1 -20  -6   -2.86    1.93   1
  -1  20  -6    0.09    2.32   2
  -2  20  -6  335.47   30.76   2
  -2 -20  -6  344.34   35.29   1
  -2  20  -6  367.68   36.43   1
  -3  20  -6   23.40    3.43   1
  -3  20  -6   17.74    3.71   2
  -3 -20  -6   15.35    3.86   1
  -5  21   6   19.83    5.46   1
   5 -21  -6   10.92    3.84   1
   4 -21  -6   77.28    8.04   1
   4  21  -6   71.36    7.79   2
  -4  21   6   84.42   11.90   1
   3  21  -6   79.01    7.75   2
   3 -21  -6   60.20    8.47   1
  -3  21   6   69.35    9.62   1
  -2  21   6    4.34    3.96   1
   2  21  -6    1.67    2.07   2
   1 -21  -6   12.71    3.52   1
  -1  21   6    7.81    2.66   1
   1  21  -6   11.54    3.68   2
   0 -21  -6    6.34    2.59   1
   0  21  -6   13.71    4.16   2
  -1 -21  -6   21.43    4.32   1
  -2 -21  -6  494.22   63.77   1
  -2  21  -6  527.03   59.37   1
  -2  21  -6  532.03   41.43   2
   4 -22  -6   16.71    4.26   1
  -4  22   6   24.94    5.65   1
   4  22  -6   17.62    3.61   2
   3  22  -6   80.96    6.75   2
   3 -22  -6   86.99   12.13   1
  -2  22   6    6.35    3.30   1
   2 -22  -6    8.14    4.37   1
   1 -22  -6    1.67    3.19   1
   1  22  -6   -3.19    3.49   2
   0  22  -6   18.00    4.16   2
  -1  22  -6   -4.35    3.74   2
  -2  22  -6    2.86    2.79   2
  -2 -22  -6    4.47    2.51   1
  -3  23   6  142.66   15.23   1
   3  23  -6  118.17   11.91   2
   3 -23  -6  117.11   14.85   1
   2  23  -6   87.92    8.72   2
   2 -23  -6  101.81   14.28   1
  -2  23   6   73.18    9.64   1
   1 -23  -6   10.47    3.32   1
   1  23  -6   11.44    3.93   2
   0  23  -6   95.63    9.08   2
   0 -23  -6  130.49   12.69   1
  -1 -23  -6   67.97    7.67   1
  -1  23  -6   46.22    9.02   2
  -3  24   6  107.91   14.60   1
   3  24  -6  112.33   11.07   2
   3 -24  -6  102.97   11.77   1
   2  24  -6   23.41    4.34   2
   1 -24  -6   15.81    3.39   1
   0 -24  -6   89.64   10.72   1
   0  24  -6   79.87    8.66   2
   1  25  -6   17.13    3.95   2
  -7   0   7    1.65    2.08   1
  -6   0   7    0.12    2.07   1
   6   0  -7   -1.49    1.68   1
   5   0  -7   49.65    6.17   1
   4   0  -7    8.43    3.41   2
   4   0  -7    4.01    2.01   1
   3   0  -7 1042.70   65.67   2
   3   0  -7  920.91   60.13   1
   2   0  -7   -0.21    1.52   1
   2   0  -7   -3.17    2.04   2
   1   0  -7    7.63    2.39   1
   1   0  -7   14.37    3.82   2
   0   0  -7   -1.10    2.77   2
   0   0  -7   -1.30    1.70   1
  -1   0  -7    8.17    2.41   2
  -1   0  -7    5.04    2.22   1
  -2   0  -7    4.70    3.09   2
  -2   0  -7   -0.27    2.58   1
  -3   0  -7  177.90   12.94   1
  -3   0  -7  207.27   17.40   2
  -4   0  -7    0.83    2.11   1
  -5   0  -7  132.46   10.97   1
  -7  -1   7   32.06    4.65   1
  -7   1   7   25.49    5.92   1
  -6  -1   7   84.54    8.16   1
   6  -1  -7   74.31    6.74   1
  -6   1   7   64.55    7.86   1
   5   1  -7    2.03    2.53   1
   5   1  -7   -0.97    1.69   2
   5  -1  -7   -3.26    2.57   1
   4  -1  -7 1693.31  108.30   1
   4   1  -7 1791.97  107.41   2
   4   1  -7 1774.79  120.22   1
   4  -1  -7 1671.21  106.40   2
   3  -1  -7  113.44    9.69   2
   3  -1  -7  102.63    8.67   1
   3   1  -7   79.81    6.76   2
   2  -1  -7   16.68    3.87   2
   2   1  -7   27.52    2.83   1
   2   1  -7   31.22    4.64   2
   2  -1  -7   21.69    3.18   1
   1  -1  -7    0.10    2.69   2
   1  -1  -7    1.85    2.86   1
   1   1  -7    2.47    1.61   1
   0   1  -7  142.27   10.17   1
   0   1  -7  131.77   11.15   2
   0  -1  -7  139.92   10.47   2
   0  -1  -7  141.64   11.62   1
  -1   1  -7    1.63    1.69   1
  -1   1  -7   -4.51    2.46   2
  -2  -1  -7   12.68    4.10   2
  -2   1  -7    3.01    3.45   2
  -2  -1  -7    8.62    3.49   1
  -3  -1  -7   17.93    2.80   1
  -3  -1  -7   12.97    3.40   2
  -3   1  -7   14.16    2.79   2
  -4  -1  -7   14.33    2.82   1
  -4   1  -7   13.91    3.42   2
  -5   1  -7   32.83    6.01   1
  -5  -1  -7   26.00    3.57   1
  -7   2   7   60.60    7.18   1
  -7  -2   7   75.12    7.84   1
  -6   2   7   35.01    4.70   1
  -6  -2   7   29.49    4.05   1
   6  -2  -7   29.11    4.22   1
   5  -2  -7    2.91    2.74   1
   5   2  -7    6.14    1.95   1
   5   2  -7    4.88    2.84   2
   4   2  -7   54.88    5.00   2
   4   2  -7   56.15    5.14   1
   4  -2  -7   43.40    6.31   1
   3   2  -7    6.17    2.49   1
   3   2  -7    2.75    2.51   2
   3  -2  -7    6.50    2.13   1
   3  -2  -7   10.59    2.71   2
   2  -2  -7    4.06    3.14   1
   2  -2  -7   -0.55    2.07   2
   2   2  -7   -3.76    2.27   2
   2   2  -7   -1.65    1.97   1
   1   2  -7  141.39   11.23   1
   1   2  -7  133.04    9.71   2
   1  -2  -7  153.12   10.60   1
   1  -2  -7  134.40    9.45   2
   0   2  -7   58.31    6.70   2
   0  -2  -7   66.51    6.02   2
   0  -2  -7   49.35    4.45   1
   0   2  -7   49.88    4.70   1
  -1   2  -7   26.26    3.19   1
  -1   2  -7   21.96    3.98   2
  -1  -2  -7   25.91    3.53   1
  -1  -2  -7   21.50    4.28   2
  -2   2  -7    2.05    2.20   2
  -2   2  -7    0.28    2.00   1
  -2  -2  -7    0.26    1.62   1
  -3  -2  -7   35.54    4.72   2
  -3  -2  -7   39.98    3.88   1
  -3   2  -7   32.02    3.82   1
  -4   2  -7   -1.96    2.55   1
  -4  -2  -7   -2.46    2.12   2
  -4  -2  -7    1.68    1.89   1
  -4   2  -7    1.40    2.06   2
  -5   2  -7   29.24    5.57   1
  -5  -2  -7   34.56    3.90   1
  -7  -3   7   15.65    3.50   1
  -7   3   7   14.74    3.41   1
  -6  -3   7   60.58    6.62   1
   6  -3  -7   70.11    7.23   1
  -5   3   7   25.40    3.75   1
   5   3  -7   25.76    4.16   2
   5  -3  -7   21.85    3.22   1
   4  -3  -7   49.37    7.38   1
   4   3  -7   69.63    6.53   1
   4   3  -7   68.24    5.89   2
   3   3  -7   66.94    5.57   1
   3  -3  -7   59.65    8.17   2
   3   3  -7   64.71    7.21   2
   2  -3  -7   -2.04    2.27   2
   2  -3  -7   -0.51    2.00   1
   2   3  -7   -1.48    2.10   2
   2   3  -7    2.21    1.70   1
   1   3  -7   57.88    5.31   2
   1  -3  -7   58.68    5.20   2
   1   3  -7   47.14    5.12   1
   0   3  -7 1054.55   61.75   1
   0  -3  -7 1093.78   66.81   2
   0  -3  -7  918.04   61.79   1
   0   3  -7 1010.20   61.54   2
  -1  -3  -7   34.79    4.69   2
  -1   3  -7   35.01    4.71   2
  -1  -3  -7   33.78    4.69   1
  -2  -3  -7   25.02    5.31   1
  -2   3  -7   25.77    4.33   2
  -3  -3  -7   36.45    4.28   2
  -3   3  -7   29.29    4.16   1
  -3   3  -7   26.18    3.98   2
  -3  -3  -7   34.18    4.28   1
  -4  -3  -7   59.32   11.80   2
  -4  -3  -7   44.24    4.45   1
  -4   3  -7   35.21    5.19   1
  -4   3  -7   37.01    5.28   2
  -5   3  -7   13.01    2.98   1
  -5  -3  -7    8.73    2.43   1
  -7  -4   7  120.11   10.38   1
  -7   4   7  119.49   12.01   1
  -6  -4   7   11.06    2.39   1
  -5   4   7  127.31   10.43   1
   5   4  -7  131.82   12.61   1
   5  -4  -7  136.31   12.65   1
   5   4  -7  140.91    9.53   2
   4   4  -7   40.45    4.31   1
   4   4  -7   53.18    4.49   2
   4  -4  -7   56.33    6.79   1
   3   4  -7   68.91    7.29   2
   3   4  -7   70.45    5.98   1
   2  -4  -7   54.93    6.22   1
   2  -4  -7   40.74    5.01   2
   2   4  -7   52.05    4.87   1
   2   4  -7   53.30    6.37   2
   1   4  -7    3.01    2.36   2
   1   4  -7    5.40    1.64   1
   1  -4  -7    5.74    4.87   2
   0   4  -7  196.56   14.45   1
   0  -4  -7  190.98   13.29   1
   0   4  -7  193.73   14.91   2
   0  -4  -7  182.77   14.23   2
  -1  -4  -7    7.47    2.11   1
  -1  -4  -7    9.39    3.92   2
  -1   4  -7    8.34    3.00   2
  -1   4  -7    8.97    2.21   1
  -2   4  -7   45.87    5.51   2
  -2  -4  -7   44.73    4.96   1
  -2  -4  -7   42.00    6.04   2
  -3  -4  -7  154.40   12.24   2
  -3   4  -7  167.02   11.28   2
  -3  -4  -7  144.23   11.43   1
  -3   4  -7  141.25   12.36   1
  -4  -4  -7   35.66    4.96   1
  -4   4  -7   43.98    5.05   2
  -4   4  -7   42.78    5.23   1
  -5  -4  -7   16.48    3.06   1
  -5   4  -7   18.46    3.12   1
  -7   5   7   17.74    6.08   1
  -6  -5   7    7.00    2.53   1
  -6   5   7    6.61    4.73   1
   6   5  -7    3.24    2.71   2
   6  -5  -7    6.01    3.43   1
   5  -5  -7   40.01    5.04   1
   5   5  -7   35.23    5.51   1
   5   5  -7   29.08    4.11   2
  -5   5   7   27.27    6.26   1
   4  -5  -7   23.30    4.67   1
   4   5  -7   20.91    3.29   2
   4   5  -7   17.24    2.80   1
   3  -5  -7   45.37    4.59   1
   3   5  -7   50.11    4.16   2
   3   5  -7   43.50    4.24   1
   2   5  -7   11.60    2.08   1
   2  -5  -7   12.81    3.68   1
   2   5  -7   11.25    2.63   2
   1  -5  -7    1.49    2.92   2
   0  -5  -7   37.08    8.20   2
   0   5  -7   32.51    3.99   2
   0   5  -7   33.18    4.14   1
   0  -5  -7   34.32    4.77   1
  -1   5  -7   55.85    4.35   1
  -1  -5  -7   56.53    6.71   1
  -1  -5  -7   63.29   12.89   2
  -2  -5  -7  313.04   22.52   1
  -2   5  -7  347.12   20.78   1
  -2  -5  -7  298.92   21.08   2
  -2   5  -7  320.47   19.14   2
  -3  -5  -7    9.29    2.95   2
  -3   5  -7   10.95    3.11   1
  -3   5  -7    5.34    2.82   2
  -4  -5  -7    1.00    2.17   2
  -4   5  -7   -2.98    3.01   2
  -4  -5  -7   -0.59    2.48   1
  -5  -5  -7   23.89    6.55   1
  -5   5  -7   22.29    4.05   1
  -7   6   7   18.36    4.58   1
  -7  -6   7   14.10    3.17   1
   6  -6  -7   11.04    3.67   1
  -6   6   7   12.01    4.78   1
  -6  -6   7   13.66    2.48   1
  -5   6   7  141.54   11.54   1
   5  -6  -7  151.52   12.65   1
   5   6  -7  160.79   10.58   2
   4   6  -7   26.16    3.02   1
   4   6  -7   22.83    2.83   2
   3   6  -7   67.64    6.14   2
   3  -6  -7   51.64    6.79   1
   3   6  -7   61.00    5.27   1
   2   6  -7   86.40    7.01   1
   2  -6  -7   86.03    7.97   1
   2   6  -7   87.98    6.89   2
   1  -6  -7  325.23   19.91   1
   1  -6  -7  269.20   17.02   2
   1   6  -7  311.93   18.73   1
   1   6  -7  305.27   19.32   2
   0   6  -7    1.58    1.59   1
   0   6  -7   -0.94    3.18   2
   0  -6  -7   -1.63    1.90   1
   0  -6  -7   -5.12    3.81   2
  -1  -6  -7  414.18   27.53   2
  -1  -6  -7  449.96   28.66   1
  -1   6  -7  459.30   27.46   2
  -1   6  -7  416.67   29.43   1
  -2   6  -7  569.09   35.17   1
  -2  -6  -7  525.12   35.30   2
  -2   6  -7  498.81   32.40   2
  -2  -6  -7  487.13   36.31   1
  -3  -6  -7    9.59    2.88   2
  -3  -6  -7    9.65    2.17   1
  -3   6  -7    4.77    3.38   2
  -4   6  -7  129.62    8.77   2
  -4  -6  -7  116.15   13.18   1
  -7   7   7    4.02    3.96   1
  -7  -7   7    8.05    2.48   1
   7  -7  -7    5.97    3.32   1
  -6  -7   7   -3.18    2.03   1
  -6   7   7   -5.20    4.31   1
   5   7  -7  177.67   13.24   2
  -5   7   7  184.72   13.71   1
   5  -7  -7  174.41   12.79   1
   4   7  -7   -1.07    2.42   2
   4  -7  -7    7.04    3.48   1
   3   7  -7   77.25    6.24   1
   3  -7  -7   69.71    6.63   1
   3   7  -7   90.50    8.40   2
   2  -7  -7   14.70    3.19   1
   2   7  -7   17.25    2.78   2
   1   7  -7   19.36    2.90   2
   1   7  -7   24.05    3.06   1
   0  -7  -7    7.93    2.10   1
   0   7  -7    4.40    2.00   1
   0   7  -7    2.51    2.98   2
  -1  -7  -7    4.27    2.15   1
  -1   7  -7   -1.06    2.15   2
  -1   7  -7    2.14    1.61   1
  -2  -7  -7   42.51    4.99   1
  -2   7  -7   41.95    6.58   2
  -2  -7  -7   52.16    5.37   2
  -2   7  -7   37.09    4.57   1
  -3   7  -7  120.89   12.26   2
  -3   7  -7  140.80   10.85   1
  -3  -7  -7  151.34   15.25   1
  -4  -7  -7    2.44    3.04   1
  -4   7  -7    0.18    2.59   2
  -4   7  -7    0.27    3.33   1
  -7  -8   7    3.13    2.06   1
  -7   8   7    2.43    2.72   1
  -6   8   7   54.31    5.48   1
   6  -8  -7   44.51    5.61   1
  -5   8   7   14.27    3.79   1
   5  -8  -7   15.67    3.40   1
   5   8  -7   10.63    3.40   2
   4   8  -7    1.05    1.62   2
   4  -8  -7   -0.22    2.22   1
   4   8  -7    0.12    2.28   1
  -4   8   7   -3.85    2.32   1
   3   8  -7   54.78    6.04   2
   3   8  -7   49.00    4.69   1
   3  -8  -7   57.99    6.27   1
   2   8  -7  106.88    7.81   2
   2  -8  -7   93.93    7.45   1
   2   8  -7   90.65    7.73   1
   1  -8  -7  316.30   22.86   1
   1   8  -7  313.68   20.41   2
   1   8  -7  331.86   21.07   1
   0   8  -7   90.03    7.47   2
   0  -8  -7  104.22    8.17   1
   0   8  -7   82.07    6.20   1
  -1   8  -7   23.40    4.60   2
  -2  -8  -7   27.88    5.43   1
  -2   8  -7   23.48    3.02   1
  -2   8  -7   16.74    3.40   2
  -3  -8  -7   11.80    3.71   1
  -3   8  -7   16.49    4.27   1
  -4   8  -7    2.30    3.62   2
  -4  -8  -7    6.51    3.07   1
  -4   8  -7    1.13    2.49   1
  -7   9   7   27.06    5.00   1
   7  -9  -7   32.22    6.62   1
  -6  -9   7   17.17    2.74   1
  -6   9   7   22.48    4.54   1
   6  -9  -7   10.74    4.22   1
   5  -9  -7    4.34    3.92   1
  -5   9   7   -0.33    4.51   1
  -4   9   7   86.41    9.86   1
   4   9  -7  104.82    7.32   2
   4  -9  -7   91.89    8.88   1
   3   9  -7  116.72    9.42   1
   3   9  -7  118.17    8.26   2
   3  -9  -7   95.91    8.03   1
   2  -9  -7   47.67    5.36   1
   2   9  -7   65.08    5.85   2
   2   9  -7   55.60    5.12   1
   1   9  -7   -0.49    2.18   2
   1  -9  -7   -0.06    3.46   1
   0   9  -7    1.88    2.51   2
   0  -9  -7    1.29    1.82   1
  -1   9  -7   49.53    7.28   2
  -1  -9  -7   64.52    5.25   1
  -2  -9  -7   58.26    5.19   1
  -2   9  -7   46.74    4.78   1
  -2   9  -7   38.69    5.22   2
  -3   9  -7    9.81    3.02   2
  -3   9  -7    6.44    2.96   1
  -4   9  -7   64.38    7.67   1
  -4   9  -7   51.13    6.88   2
  -7  10   7    8.71    4.11   1
   6 -10  -7    7.95    3.72   1
   5 -10  -7  128.01   15.10   1
  -5  10   7  159.43   13.87   1
   5  10  -7  154.87   12.48   2
   4 -10  -7   -3.80    2.18   1
  -4  10   7   -2.88    2.69   1
   3 -10  -7  347.69   26.60   1
   3  10  -7  376.80   26.69   2
   3  10  -7  406.57   28.72   1
   2  10  -7  121.14    8.15   2
   2  10  -7  107.16    8.82   1
   1  10  -7  399.54   26.32   2
   1  10  -7  377.12   27.88   1
   1 -10  -7  392.41   24.39   1
   0  10  -7  142.53    9.81   2
   0 -10  -7  128.23    9.65   1
   0  10  -7  131.91   10.78   1
  -1 -10  -7    6.60    2.58   1
  -1  10  -7    9.33    2.06   1
  -2  10  -7   11.93    3.17   2
  -3  10  -7   12.78    3.31   1
  -3  10  -7   14.92    3.03   2
  -4 -10  -7    7.69    2.94   1
  -4  10  -7   11.52    3.89   1
  -7  11   7   13.24    4.69   1
   6 -11  -7   21.60    5.49   1
  -6 -11   7   13.43    2.46   1
   5 -11  -7   99.07   11.38   1
  -5  11   7  118.47   10.44   1
   5  11  -7   81.07   10.39   2
  -4  11   7    6.19    3.61   1
   4 -11  -7   -0.07    2.31   1
   4  11  -7    2.72    2.28   2
   3  11  -7  364.40   23.53   2
   3 -11  -7  319.03   26.80   1
   3  11  -7  326.59   30.03   1
   2  11  -7  162.93   15.35   1
   2 -11  -7  189.86   11.75   1
   2  11  -7  178.55   14.87   2
   1  11  -7   51.59    4.33   1
   1  11  -7   48.89    5.31   2
   1 -11  -7   52.57    6.08   1
   0 -11  -7  328.78   18.45   1
   0  11  -7  264.03   22.04   1
   0  11  -7  316.35   21.10   2
  -1 -11  -7  158.99   11.64   1
  -1  11  -7  154.10   11.04   1
  -1  11  -7  171.17   13.04   2
  -2 -11  -7   14.28    2.45   1
  -2  11  -7    8.88    2.42   1
  -3 -11  -7   -0.47    1.56   1
  -3  11  -7   -1.25    2.09   1
  -3  11  -7    3.24    2.96   2
  -4  11  -7    9.76    2.90   2
  -4 -11  -7   15.53    3.43   1
   6 -12  -7    8.01    4.38   1
  -6  12   7   -2.78    4.11   1
   5 -12  -7    2.36    2.92   1
  -5  12   7   -2.61    3.52   1
   4  12  -7    5.79    2.50   2
  -4  12   7   -1.41    2.58   1
   4 -12  -7   -0.52    2.32   1
   3 -12  -7   11.96    5.08   1
   3  12  -7   14.46    3.26   2
   2  12  -7   50.28    4.95   2
   2 -12  -7   47.75    4.58   1
   2  12  -7   47.41    4.40   1
   1 -12  -7  134.46   10.12   1
   1  12  -7  106.36    9.13   1
   0 -12  -7  142.93   11.47   1
   0  12  -7  144.56   10.71   2
   0  12  -7  134.68   11.80   1
  -1  12  -7   20.78    3.76   1
  -1  12  -7   16.69    3.80   2
  -1 -12  -7   18.94    3.55   1
  -2 -12  -7   53.94    4.67   1
  -2  12  -7   51.94    5.51   1
  -3  12  -7    3.53    2.55   1
  -3 -12  -7    0.08    2.33   1
  -4  12  -7    0.93    3.57   1
  -4 -12  -7    0.04    1.68   1
  -4  12  -7   -3.49    2.46   2
  -6  13   7   16.92    5.57   1
   6 -13  -7   15.68    5.44   1
   5  13  -7    7.88    2.26   2
   5 -13  -7   12.56    3.63   1
   4  13  -7   12.28    3.44   2
   4 -13  -7    9.54    3.24   1
  -3  13   7   10.81    3.59   1
   3 -13  -7    6.72    3.50   1
   2  13  -7    4.83    1.75   1
   2  13  -7    2.37    2.00   2
   1  13  -7    4.99    2.22   2
   1  13  -7    5.20    1.51   1
   1 -13  -7    9.85    4.27   1
   0 -13  -7    1.60    2.80   1
   0  13  -7    5.90    2.37   2
   0  13  -7   -0.49    1.58   1
  -1 -13  -7   33.86    4.68   1
  -1  13  -7   44.47    6.09   2
  -1  13  -7   37.19    3.62   1
  -2  13  -7   79.31    7.94   1
  -2 -13  -7   57.23    7.83   1
  -3  13  -7   13.98    3.74   2
  -3 -13  -7   17.80    3.26   1
  -4 -13  -7   12.30    2.41   1
  -6  14   7   31.09    5.02   1
  -5  14   7   16.70    4.81   1
   5  14  -7    8.22    2.86   2
   5 -14  -7   13.63    4.38   1
  -4  14   7   20.52    4.20   1
   4 -14  -7   27.27    4.34   1
   4  14  -7   33.70    3.32   2
   3 -14  -7    3.51    2.99   1
   2  14  -7   49.65    4.73   2
   2 -14  -7   42.59    4.73   1
   2  14  -7   49.53    5.56   1
   1 -14  -7   12.27    3.60   1
   1  14  -7   12.10    2.26   1
   0 -14  -7    1.97    3.91   1
   0  14  -7    2.59    2.29   2
   0  14  -7    2.64    1.77   1
  -1  14  -7  188.08   15.82   1
  -1 -14  -7  220.02   17.40   1
  -1  14  -7  229.56   17.87   2
  -2 -14  -7  275.40   21.20   1
  -2  14  -7  224.91   19.81   1
  -2  14  -7  278.80   21.06   2
  -3 -14  -7    9.77    2.91   1
  -3  14  -7   12.68    4.76   1
   6 -15  -7   17.95    6.71   1
  -6  15   7   10.91    5.33   1
  -5  15   7   -3.83    4.53   1
   5  15  -7    4.95    2.77   2
   4 -15  -7    4.10    2.86   1
   4  15  -7    3.75    2.30   2
  -4  15   7   -1.66    3.19   1
  -3  15   7    0.93    2.93   1
   3 -15  -7    5.25    3.06   1
   3  15  -7    6.92    2.24   2
   2 -15  -7   11.05    3.23   1
   2  15  -7    7.41    2.57   2
   1 -15  -7   10.24    3.56   1
   1  15  -7   15.44    3.47   1
   0  15  -7   21.81    2.64   1
   0  15  -7   19.75    3.32   2
   0 -15  -7   28.24    3.93   1
  -1  15  -7   47.45    4.70   1
  -1 -15  -7   49.65    5.38   1
  -1  15  -7   41.70    5.81   2
  -2  15  -7  105.43    7.79   1
  -2 -15  -7   90.05    8.90   1
  -2  15  -7   90.93    9.80   2
  -3  15  -7    6.45    2.52   1
  -3  15  -7   14.83    4.29   2
  -3 -15  -7    7.42    2.66   1
   6 -16  -7   -1.04    2.68   1
  -6  16   7    2.75    3.75   1
  -5  16   7   17.96    5.39   1
   5  16  -7    9.76    2.90   2
  -4  16   7   91.56    9.52   1
   4  16  -7   98.47    9.34   2
   4 -16  -7  108.49    9.15   1
   3 -16  -7   18.57    4.59   1
   3  16  -7   12.93    2.59   2
   2 -16  -7   -1.53    3.57   1
   2  16  -7    2.97    2.79   2
   1  16  -7  128.88   13.16   1
   1  16  -7  127.19    9.60   2
   1 -16  -7  122.59   10.00   1
   0  16  -7   67.40    9.04   1
   0 -16  -7   91.87    7.89   1
   0  16  -7   73.34    7.51   2
  -1 -16  -7    4.98    3.27   1
  -1  16  -7   -4.24    3.55   2
  -2 -16  -7   93.49    8.48   1
  -2  16  -7  105.49    9.50   1
  -2  16  -7  102.63   11.20   2
  -3  16  -7  348.21   23.86   2
  -3 -16  -7  338.19   31.04   1
  -3  16  -7  351.59   30.09   1
   4  17  -7   10.15    3.03   2
  -4  17   7    6.61    4.86   1
   4 -17  -7    4.21    3.48   1
  -3  17   7    4.23    4.04   1
   3  17  -7    7.60    2.54   2
   3 -17  -7    1.90    4.85   1
  -2  17   7   -0.36    2.70   1
   2  17  -7    1.21    3.24   2
   2 -17  -7    1.42    2.69   1
   1  17  -7    7.91    2.67   2
   1 -17  -7    1.73    3.92   1
   0 -17  -7   40.08    4.84   1
   0  17  -7   42.75    6.24   2
   0  17  -7   36.39    4.73   1
  -1  17  -7    9.60    2.94   1
  -1  17  -7    4.45    3.14   2
  -2  17  -7   83.84    7.67   2
  -2  17  -7   85.82    7.60   1
  -2 -17  -7   70.93    7.44   1
  -3  17  -7   42.79    8.16   2
  -3  17  -7   40.00    5.67   1
  -3 -17  -7   53.16    5.79   1
  -5  18   7   21.02    4.21   1
   4 -18  -7    1.60    5.16   1
  -4  18   7    3.50    4.97   1
   4  18  -7   -0.64    3.09   2
   3 -18  -7    0.78    3.05   1
   3  18  -7   -0.56    3.10   2
  -2  18   7   19.32    4.51   1
   2 -18  -7   16.92    4.28   1
   2  18  -7   16.80    5.35   2
   1 -18  -7   52.54    8.56   1
   1  18  -7   61.37    6.94   2
   0  18  -7    2.06    2.98   2
   0  18  -7    1.10    1.63   1
  -1  18  -7   11.55    3.40   2
  -1 -18  -7   11.25    3.37   1
  -2  18  -7    7.33    3.25   1
  -2 -18  -7    9.50    3.39   1
  -2  18  -7    6.78    4.03   2
   5 -19  -7    1.31    3.56   1
  -5  19   7    4.73    3.58   1
  -4  19   7   69.64    8.71   1
   4 -19  -7   66.39    8.85   1
   4  19  -7   47.25    6.01   2
   3 -19  -7    9.66    4.96   1
   3  19  -7   17.58    3.75   2
   2  19  -7   16.55    3.58   2
  -2  19   7   21.76    3.94   1
  -1  19   7   21.11    4.89   1
   1  19  -7   28.55    4.98   2
   1 -19  -7   25.86    6.17   1
   0  19  -7    1.72    4.89   2
   0 -19  -7    2.57    2.27   1
  -1  19  -7   94.64    9.56   2
  -1  19  -7  106.36   13.05   1
  -1 -19  -7  102.88    9.25   1
  -2 -19  -7    9.05    4.52   1
  -2  19  -7    5.42    4.15   2
  -4  20   7    8.25    4.95   1
   4 -20  -7    5.38    5.54   1
   3  20  -7    7.60    3.73   2
  -3  20   7    5.29    3.73   1
   2  20  -7   36.22    6.07   2
   2 -20  -7   34.94    9.31   1
  -2  20   7   36.28    4.58   1
  -1  20   7    2.54    2.60   1
   1 -20  -7    7.61    2.98   1
   0 -20  -7    2.10    3.61   1
   0  20  -7    0.61    2.49   2
  -1 -20  -7    6.95    2.86   1
  -1  20  -7    6.09    4.12   2
  -4  21   7   57.15    9.53   1
   4 -21  -7   38.38    7.15   1
   4  21  -7   52.12    5.67   2
   3 -21  -7   92.07   12.47   1
   3  21  -7   93.08    9.96   2
  -3  21   7  124.99   18.04   1
  -2  21   7   13.19    4.27   1
   2  21  -7    8.85    2.82   2
   1 -21  -7   16.99    4.84   1
   0  21  -7    5.60    4.17   2
   0 -21  -7   -0.43    2.87   1
  -1  21  -7   39.13    6.48   2
  -1 -21  -7   54.70    6.32   1
   3  22  -7   20.87    4.36   2
  -3  22   7   12.57    4.35   1
   2 -22  -7  110.78   14.82   1
   2  22  -7  102.59   11.48   2
  -2  22   7   72.97   10.41   1
   1  22  -7   50.75    7.83   2
   1 -22  -7   46.79   10.65   1
   0  22  -7   17.95    4.49   2
   0 -22  -7   10.67    2.85   1
   2  23  -7   -2.24    2.40   2
   2 -23  -7   -0.40    2.96   1
   1  23  -7   99.04   11.08   2
   1 -23  -7   79.31   10.60   1
  -7   0   8    1.52    2.32   1
  -6   0   8  145.12   12.94   1
   5   0  -8   -1.37    1.77   1
   4   0  -8  267.25   20.86   1
   4   0  -8  297.89   19.97   2
   3   0  -8    5.14    2.13   1
   3   0  -8    4.05    3.99   2
   2   0  -8  326.74   22.56   1
   2   0  -8  284.52   21.02   2
   1   0  -8    0.25    2.75   2
   1   0  -8    1.76    1.85   1
   0   0  -8   35.36    3.90   2
   0   0  -8   30.42    3.34   1
  -1   0  -8   -1.95    2.23   1
  -1   0  -8    0.38    3.12   2
  -2   0  -8   17.23    3.01   1
  -3   0  -8    2.71    2.59   2
  -3   0  -8   -1.78    2.29   1
  -4   0  -8    2.51    2.50   1
  -4   0  -8    5.16    3.12   2
  -7   1   8   86.61    9.64   1
  -7  -1   8   88.63   10.87   1
  -6  -1   8    4.95    2.45   1
  -6   1   8    5.39    2.71   1
   5  -1  -8    8.21    3.51   1
   5   1  -8    5.95    2.61   1
   5   1  -8    9.35    4.12   2
   4   1  -8  191.38   14.77   1
   4   1  -8  207.59   16.93   2
   4  -1  -8  231.83   18.76   2
   4  -1  -8  211.49   14.10   1
   3   1  -8   13.18    3.80   2
   3  -1  -8   23.27    3.79   2
   3   1  -8   17.81    3.05   1
   2   1  -8    9.08    3.12   2
   2  -1  -8   11.23    4.51   2
   1   1  -8   19.36    4.39   2
   1  -1  -8   19.62    3.32   1
   0   1  -8  144.08   10.31   1
   0   1  -8  126.07   10.49   2
   0  -1  -8  157.82   10.21   1
   0  -1  -8  144.60   10.78   2
  -1  -1  -8   -3.31    2.04   2
  -1   1  -8   -1.56    2.17   2
  -1  -1  -8    0.45    2.06   1
  -2   1  -8   78.12    6.42   1
  -2   1  -8   84.10    7.84   2
  -2  -1  -8   80.91    7.07   1
  -2  -1  -8   91.52    9.02   2
  -3  -1  -8   64.89    7.40   2
  -3  -1  -8   43.97    5.24   1
  -3   1  -8   54.85    6.42   1
  -4   1  -8    3.19    2.49   1
  -4  -1  -8    1.68    3.71   2
  -4  -1  -8    6.15    3.20   1
  -4   1  -8    6.98    2.60   2
  -7   2   8    3.33    3.42   1
  -7  -2   8    4.81    2.73   1
   6  -2  -8    9.54    4.11   1
  -6   2   8    3.34    3.51   1
   5   2  -8   21.68    4.18   2
   5  -2  -8   27.63    3.98   1
   5   2  -8   20.87    4.13   1
   4  -2  -8   18.59    3.87   2
   4  -2  -8   12.87    3.83   1
   3   2  -8   89.65    8.62   1
   3  -2  -8  112.58    7.47   2
   3  -2  -8  107.02    8.28   1
   3   2  -8  100.37    7.71   2
   2  -2  -8   12.81    2.58   1
   2   2  -8   11.22    3.95   2
   2  -2  -8   10.83    4.85   2
   1   2  -8  113.64    8.82   2
   1  -2  -8   95.45    9.46   1
   1  -2  -8   99.89    7.15   2
   1   2  -8  110.57    8.20   1
   0   2  -8   53.04    5.20   2
   0  -2  -8   60.17    5.86   2
  -1   2  -8  153.17   10.98   2
  -1   2  -8  143.55   11.79   1
  -1  -2  -8  163.67   11.00   1
  -1  -2  -8  152.26   11.39   2
  -2   2  -8   -1.37    1.77   1
  -2   2  -8    5.04    3.42   2
  -2  -2  -8    1.39    3.45   2
  -2  -2  -8    0.26    2.81   1
  -3   2  -8   -2.23    4.37   2
  -3  -2  -8    2.20    1.92   1
  -4  -2  -8   13.58    4.21   1
  -4   2  -8   19.91    3.15   1
  -4   2  -8   15.35    3.76   2
  -6  -3   8    4.65    3.71   1
  -6   3   8    4.40    2.60   1
   5  -3  -8  190.93   18.20   1
   5   3  -8  199.19   16.18   2
   5   3  -8  203.67   18.54   1
   4   3  -8   51.85    5.70   1
   4   3  -8   40.04    5.20   2
   4  -3  -8   46.34    4.92   1
   3   3  -8   17.23    3.65   1
   3  -3  -8   17.42    4.65   2
   3  -3  -8   13.84    3.02   1
   2  -3  -8   -3.43    2.31   1
   2  -3  -8    4.21    3.09   2
   2   3  -8   -3.86    2.28   2
   2   3  -8    1.00    1.93   1
   1  -3  -8  302.13   21.51   1
   1  -3  -8  316.86   21.56   2
   1   3  -8  289.28   17.27   2
   1   3  -8  312.55   22.97   1
   0   3  -8   16.69    3.22   2
   0  -3  -8   21.14    2.90   1
   0  -3  -8   10.00    4.70   2
  -1   3  -8   -1.47    2.62   1
  -1   3  -8   -0.17    2.37   2
  -1  -3  -8    2.93    2.38   1
  -2   3  -8    7.75    4.07   2
  -2   3  -8    0.82    1.74   1
  -2  -3  -8   -2.20    2.88   2
  -3  -3  -8   -0.18    2.61   2
  -3   3  -8    5.32    3.33   2
  -3   3  -8    2.23    2.05   1
  -4   3  -8    3.95    2.18   1
  -4   3  -8    0.84    2.37   2
  -7   4   8   91.46   10.13   1
  -7  -4   8   72.45    9.55   1
  -6  -4   8    1.75    1.94   1
  -6   4   8   -1.51    3.69   1
   5   4  -8   23.61    4.30   2
   5  -4  -8   29.91    4.39   1
   4  -4  -8  201.98   12.99   1
   4   4  -8  187.15   16.35   1
   4   4  -8  217.25   14.15   2
   3  -4  -8  782.05   51.59   1
   3   4  -8  812.26   52.13   2
   3   4  -8  783.27   57.95   1
   2  -4  -8    1.75    2.36   1
   2   4  -8    0.28    2.22   1
   2  -4  -8    0.41    2.57   2
   2   4  -8   -0.46    2.28   2
   1  -4  -8    9.84    6.65   2
   1   4  -8    0.45    1.68   1
   1   4  -8    2.23    3.46   2
   1  -4  -8   -0.62    2.08   1
   0  -4  -8  250.09   19.70   1
   0  -4  -8  302.42   21.04   2
   0   4  -8  239.71   17.35   2
  -1  -4  -8    8.06    3.05   2
  -1  -4  -8    7.59    3.65   1
  -1   4  -8    7.14    3.74   2
  -2  -4  -8   -1.94    5.49   2
  -2  -4  -8    0.99    2.37   1
  -2   4  -8   -3.45    2.47   2
  -2   4  -8    2.93    2.09   1
  -3  -4  -8    3.14    3.11   2
  -3   4  -8    1.86    2.38   2
  -3   4  -8    1.04    2.15   1
  -3  -4  -8    0.23    1.83   1
  -4  -4  -8    1.16    2.81   2
  -4   4  -8   -0.36    3.24   2
  -7  -5   8   29.87    3.65   1
  -7   5   8   31.48    5.58   1
  -6  -5   8    0.09    1.89   1
   6  -5  -8   -1.20    2.25   1
   6   5  -8    0.17    2.90   2
  -6   5   8   -1.69    2.51   1
   5  -5  -8   16.84    3.64   1
   5   5  -8   19.22    4.56   2
   4   5  -8    3.25    3.25   2
   4  -5  -8    6.71    3.98   1
   3   5  -8  290.32   20.71   2
   3   5  -8  289.63   24.42   1
   3  -5  -8  316.03   18.52   1
   2  -5  -8   34.92    5.08   1
   2  -5  -8   20.66    4.72   2
   2   5  -8   25.49    4.26   2
   2   5  -8   26.44    4.55   1
   1  -5  -8  244.15   19.02   2
   1  -5  -8  226.13   16.06   1
   1   5  -8  283.28   15.98   2
   0   5  -8   49.19    4.64   2
   0  -5  -8   50.44    5.66   2
  -1   5  -8  139.45   13.57   1
  -1  -5  -8  164.54   10.29   2
  -1   5  -8  169.34   13.25   2
  -1  -5  -8  163.51   11.63   1
  -2  -5  -8   24.97    4.39   1
  -2  -5  -8   20.90    6.87   2
  -2   5  -8   31.82    3.47   1
  -2   5  -8   25.15    5.29   2
  -3  -5  -8   -4.34    4.23   2
  -3   5  -8    2.19    3.36   1
  -3  -5  -8    1.79    3.66   1
  -3   5  -8    2.24    2.52   2
  -4   5  -8    3.31    3.15   1
  -4   5  -8   -0.34    2.30   2
  -4  -5  -8    4.94    3.13   1
  -7  -6   8   72.20    9.31   1
  -7   6   8   85.46   11.02   1
   6  -6  -8   22.21    4.44   1
  -6   6   8   16.47    4.99   1
  -6  -6   8   23.25    3.23   1
   5  -6  -8    8.66    3.27   1
   5   6  -8    4.37    2.47   2
  -5   6   8    4.79    3.51   1
   4   6  -8    4.54    2.80   2
   4  -6  -8    7.62    3.23   1
   3  -6  -8   44.17    7.07   1
   3   6  -8   52.60    4.87   1
   2   6  -8  257.26   18.88   2
   2  -6  -8  345.25   23.26   1
   2   6  -8  311.56   24.34   1
   1  -6  -8  300.97   18.08   1
   1   6  -8  287.15   17.23   2
   1  -6  -8  264.26   19.29   2
   0  -6  -8   64.22    8.44   2
   0  -6  -8   64.34    6.02   1
   0   6  -8   59.88    6.21   2
  -1  -6  -8  307.13   24.42   1
  -1   6  -8  326.68   23.22   2
  -1  -6  -8  348.22   22.59   2
  -2   6  -8   76.37    7.20   1
  -2  -6  -8   61.00    7.30   2
  -2  -6  -8   71.34    6.78   1
  -3   6  -8   46.31    5.59   2
  -3  -6  -8   46.50    5.43   1
  -3   6  -8   47.81    6.04   1
  -4   6  -8   -0.64    1.85   1
  -4  -6  -8   -1.41    1.85   1
  -4   6  -8    0.54    3.43   2
  -7  -7   8  121.91   12.80   1
  -7   7   8   99.41   10.96   1
  -6  -7   8    2.77    2.93   1
  -6   7   8   10.48    5.45   1
  -5   7   8   31.03    5.76   1
   5   7  -8   26.46    3.67   2
   5  -7  -8   24.69    5.08   1
   4   7  -8   87.45    8.00   2
   4  -7  -8   72.65    8.18   1
   4   7  -8   84.67   12.10   1
   3   7  -8   32.76    3.81   1
   3   7  -8   28.03    3.88   2
   2   7  -8   65.34    6.42   2
   2  -7  -8   67.20    7.15   1
   2   7  -8   51.25    4.57   1
   1  -7  -8   72.43    8.19   1
   1   7  -8   79.20    6.20   1
   1   7  -8   85.44    7.84   2
   0   7  -8   -0.07    1.57   1
   0  -7  -8    0.33    2.09   1
   0   7  -8    1.03    3.21   2
  -1   7  -8  525.54   32.44   2
  -1  -7  -8  537.00   48.61   1
  -2  -7  -8   67.21    6.20   1
  -2   7  -8   67.17    6.18   1
  -2   7  -8   64.93    8.16   2
  -4  -7  -8    6.55    3.16   1
  -4   7  -8    0.12    2.01   1
  -6  -8   8    0.88    2.42   1
  -6   8   8   -1.05    2.57   1
   5  -8  -8   38.49    5.94   1
  -5   8   8   28.32    5.09   1
   5   8  -8   35.98    4.72   2
   4   8  -8    1.79    3.00   2
   4  -8  -8    5.37    3.51   1
   3   8  -8    8.46    2.11   1
   3   8  -8   13.28    4.26   2
   2   8  -8   46.82    5.31   2
   2   8  -8   46.60    5.01   1
   1   8  -8   10.10    3.00   1
   1   8  -8   10.51    2.97   2
   0  -8  -8   86.89    8.07   1
   0   8  -8   74.86    6.73   2
   0   8  -8   82.24    5.99   1
  -1   8  -8  369.44   25.59   1
  -1   8  -8  326.79   26.40   2
  -1  -8  -8  318.38   20.32   1
  -2  -8  -8    7.46    2.79   1
  -2   8  -8    3.61    2.70   1
  -2   8  -8    4.47    2.53   2
  -3   8  -8   92.77    9.45   2
  -3  -8  -8   97.92    8.77   1
  -3   8  -8  120.69   12.19   1
  -6   9   8    5.98    4.99   1
  -6  -9   8    6.91    2.62   1
   5   9  -8   -0.58    2.81   2
   5  -9  -8    2.74    3.72   1
  -5   9   8    0.79    4.40   1
   4   9  -8   20.66    3.56   2
   3   9  -8   40.02    5.70   1
   3  -9  -8   44.15    5.05   1
   3   9  -8   40.43    4.56   2
   2  -9  -8   24.95    3.51   1
   2   9  -8   21.23    3.19   1
   2   9  -8   17.96    3.73   2
   1   9  -8    2.75    2.57   2
   1   9  -8    3.28    2.04   1
   1  -9  -8    2.58    2.43   1
   0   9  -8   74.32    7.38   1
   0  -9  -8   99.48    9.40   1
   0   9  -8   80.69    6.68   2
  -1   9  -8   17.80    3.41   2
  -1  -9  -8   15.11    3.25   1
  -2   9  -8   61.41    7.32   1
  -2   9  -8   54.91    7.30   2
  -2  -9  -8   56.57    5.63   1
  -3   9  -8   10.30    4.82   2
  -3   9  -8    2.72    4.05   1
  -3  -9  -8    5.80    3.83   1
   6 -10  -8   48.29    5.50   1
  -6 -10   8   33.26    4.73   1
  -6  10   8   45.92    6.46   1
   5  10  -8   13.09    2.74   2
  -5  10   8    8.93    4.00   1
   5 -10  -8   11.00    3.10   1
   4 -10  -8   12.92    4.83   1
   4  10  -8   15.85    3.62   2
   3  10  -8   19.63    3.18   1
   3  10  -8   19.35    3.06   2
   2  10  -8    9.87    3.26   2
   2  10  -8    6.20    2.04   1
   2 -10  -8    7.49    3.59   1
   1  10  -8   43.76    5.68   1
   1  10  -8   45.09    5.17   2
   1 -10  -8   48.68    4.54   1
   0 -10  -8   -1.80    3.02   1
   0  10  -8    1.67    1.61   1
  -1  10  -8   55.06    6.50   1
  -1  10  -8   47.94    5.45   2
  -2  10  -8   24.81    4.77   2
  -2 -10  -8   25.20    4.00   1
  -3  10  -8    2.42    2.77   1
  -3 -10  -8    4.84    2.42   1
  -6 -11   8   -2.85    2.89   1
   6 -11  -8    4.60    3.25   1
  -6  11   8    1.22    5.63   1
  -5  11   8    1.25    3.06   1
   5  11  -8    6.22    2.98   2
   5 -11  -8   11.26    3.88   1
   4  11  -8   88.19    8.17   2
  -4  11   8   89.07    9.36   1
   4 -11  -8   83.64    9.19   1
   3  11  -8   -2.20    3.10   2
   2  11  -8   36.35    3.97   2
   2 -11  -8   29.66    4.62   1
   2  11  -8   28.72    3.99   1
   1 -11  -8   39.09    4.41   1
   1  11  -8   37.22    4.27   2
   1  11  -8   39.97    4.65   1
   0 -11  -8    6.17    2.74   1
  -1 -11  -8   29.62    4.14   1
  -1  11  -8   28.45    3.68   1
  -2 -11  -8   32.20    4.92   1
  -2  11  -8   19.55    4.02   2
  -2  11  -8   26.47    3.99   1
  -3  11  -8    9.57    2.78   1
  -6 -12   8   22.37    4.33   1
   6 -12  -8   16.98    3.85   1
  -6  12   8   22.88    5.42   1
   5  12  -8    3.19    2.94   2
   5 -12  -8    5.82    3.04   1
  -5  12   8    4.32    3.43   1
   4  12  -8   68.92    7.39   2
   4 -12  -8   72.44    8.21   1
  -4  12   8   78.59    9.10   1
   3 -12  -8    3.04    2.50   1
   3  12  -8    1.67    2.85   2
   2  12  -8    1.65    1.88   1
   2 -12  -8   -0.58    2.15   1
   1  12  -8    5.07    2.49   2
   1  12  -8    5.43    1.77   1
   0  12  -8    5.76    1.82   1
  -1  12  -8    3.80    2.29   1
  -1 -12  -8    6.15    3.39   1
  -2  12  -8    4.66    2.86   1
  -2  12  -8    5.07    3.14   2
  -2 -12  -8    4.22    3.04   1
  -3 -12  -8    2.39    3.36   1
  -3  12  -8    4.93    2.39   1
  -3  12  -8    4.10    2.97   2
  -6  13   8   61.86    7.97   1
   6 -13  -8   63.79    8.96   1
  -5  13   8    3.99    3.91   1
   5 -13  -8    2.67    3.83   1
   4 -13  -8  168.19   12.75   1
   4  13  -8  164.18   11.91   2
  -4  13   8  124.83   13.87   1
   3 -13  -8    8.61    6.22   1
   3  13  -8    8.00    2.84   2
   2 -13  -8    0.93    2.33   1
   2  13  -8    1.68    1.76   1
   1  13  -8  162.21   13.37   1
   1 -13  -8  143.52   13.59   1
   1  13  -8  189.31   14.11   2
   0  13  -8    5.20    2.68   1
  -1 -13  -8   29.71    4.95   1
  -2  13  -8   -0.67    3.19   1
  -2  13  -8   -0.70    2.46   2
  -2 -13  -8   -2.13    1.85   1
  -3  13  -8   33.93    6.04   1
  -3 -13  -8   24.08    3.93   1
  -3  13  -8   26.55    6.87   2
   5  14  -8   17.25    3.78   2
   5 -14  -8   20.33    5.17   1
  -5  14   8   18.75    6.04   1
  -4  14   8   13.05    5.02   1
   4  14  -8    6.88    2.79   2
   4 -14  -8    9.89    4.93   1
   3  14  -8    3.77    2.17   2
   3 -14  -8    5.76    4.62   1
   2  14  -8   56.97    5.21   2
   2 -14  -8   62.34    7.67   1
   1 -14  -8   31.09    4.83   1
   1  14  -8   36.68    4.07   1
   0  14  -8   -1.46    1.43   1
   0  14  -8   -2.42    2.49   2
  -1  14  -8    0.06    1.80   1
  -1 -14  -8    1.72    2.33   1
  -1  14  -8   -1.52    2.32   2
  -2 -14  -8   27.14    4.05   1
  -2  14  -8   28.47    4.84   2
   5 -15  -8   26.40    5.44   1
   5  15  -8   27.54    5.41   2
   4 -15  -8    2.26    4.40   1
   3  15  -8    4.79    3.80   2
  -3  15   8   -0.25    4.07   1
   3 -15  -8    2.77    4.85   1
   2 -15  -8   82.70    8.76   1
   2  15  -8   81.06    8.01   2
   1  15  -8  123.70    9.99   2
   1 -15  -8  139.09   12.42   1
   1  15  -8   99.86   10.38   1
   0 -15  -8  112.00   10.05   1
   0  15  -8  103.82    8.57   1
   0  15  -8   85.32    9.58   2
  -1  15  -8   18.14    4.61   2
  -1  15  -8   24.25    3.53   1
  -2 -15  -8   11.61    3.49   1
  -2  15  -8    5.66    2.44   1
  -2  15  -8   -0.68    3.65   2
   5 -16  -8   -0.01    2.91   1
   5  16  -8    4.30    3.09   2
  -5  16   8   -1.83    3.40   1
  -4  16   8   22.33    5.58   1
   4 -16  -8   33.24    8.33   1
   3 -16  -8   47.68    6.50   1
   3  16  -8   47.89    7.34   2
   2  16  -8   85.43    7.84   2
   2 -16  -8   76.01   11.34   1
   1 -16  -8   31.84    5.99   1
   1  16  -8   30.84    5.36   2
   0  16  -8   -1.93    2.71   2
   0 -16  -8    5.38    2.88   1
   0  16  -8    1.32    1.63   1
  -1 -16  -8    9.16    2.76   1
  -1  16  -8    5.39    2.72   1
  -1  16  -8    8.10    3.05   2
  -2  16  -8   52.18    6.84   1
  -2 -16  -8   55.62    8.52   1
  -2  16  -8   66.16    8.21   2
  -4  17   8   15.38    5.97   1
   3  17  -8    7.60    3.49   2
   3 -17  -8    2.85    3.97   1
  -3  17   8    3.98    2.84   1
   2  17  -8   33.33    4.12   2
   1  17  -8    4.01    3.43   2
   1 -17  -8    4.44    2.83   1
   0 -17  -8   -3.87    3.37   1
  -1  17  -8   -2.08    2.20   1
  -1 -17  -8   -1.50    2.08   1
  -1  17  -8    5.26    3.81   2
   4 -18  -8    8.27    5.20   1
  -4  18   8   12.11    5.50   1
  -3  18   8   98.31   11.37   1
   3 -18  -8   85.12    9.53   1
   3  18  -8   98.55   14.25   2
   2  18  -8    6.59    2.75   2
  -2  18   8    1.82    2.55   1
   2 -18  -8    3.29    2.74   1
   1  18  -8   23.89    3.98   2
   0  18  -8    6.53    3.51   2
   0 -18  -8    0.60    2.42   1
  -1 -18  -8   13.38    4.09   1
  -1  18  -8   15.27    4.07   2
   3  19  -8   15.17    3.84   2
  -3  19   8    9.42    4.51   1
   3 -19  -8   12.35    4.68   1
   2  19  -8   -2.38    3.16   2
   2 -19  -8    1.10    4.55   1
  -2  19   8    0.84    3.08   1
   1 -19  -8   -1.16    2.63   1
   1  19  -8   -0.47    3.76   2
   0 -19  -8    8.30    3.71   1
  -3  20   8    0.48    4.39   1
   3 -20  -8   -1.50    2.92   1
   3  20  -8   -1.89    2.18   2
   2 -20  -8   -4.32    3.33   1
   2  20  -8    3.75    3.12   2
  -2  20   8    3.21    4.94   1
   1 -20  -8   12.02    6.62   1
   1  20  -8   -0.73    3.29   2
   0  20  -8   21.84    5.60   2
   0 -20  -8   18.54    4.51   1
  -6   0   9    0.67    3.42   1
   5   0  -9   21.93    3.61   1
   4   0  -9    1.56    3.17   2
   4   0  -9    4.32    2.21   1
   3   0  -9  315.40   24.25   1
   3   0  -9  332.57   22.57   2
   2   0  -9   -0.28    1.83   1
   2   0  -9   -0.98    2.62   2
   1   0  -9   -1.37    3.86   2
   1   0  -9   -0.37    3.10   1
   0   0  -9    2.11    3.25   2
   0   0  -9   -1.50    2.27   1
  -1   0  -9  176.00   14.66   2
  -1   0  -9  148.97   12.08   1
  -2   0  -9    0.44    4.59   2
  -3   0  -9   35.05    4.50   1
  -6  -1   9   29.99    5.59   1
  -6   1   9   40.83    6.71   1
   5   1  -9    5.35    3.57   1
   5   1  -9    5.09    3.51   2
   4   1  -9   10.81    3.50   1
   4  -1  -9   15.50    3.98   1
   4   1  -9   13.25    4.37   2
   4  -1  -9   12.19    4.77   2
   3   1  -9    8.05    2.36   1
   3  -1  -9    0.93    2.78   2
   2  -1  -9    6.83    4.05   2
   2   1  -9    5.78    2.40   1
   2   1  -9    8.72    4.53   2
   1  -1  -9   77.42    8.44   2
   1   1  -9   56.38    6.01   2
   1  -1  -9   46.43    6.60   1
   1   1  -9   72.68    7.12   1
   0  -1  -9    1.34    6.21   2
  -1  -1  -9   25.95    4.61   1
  -1   1  -9   32.24    6.74   2
  -1   1  -9   20.06    3.59   1
  -2   1  -9  147.78   15.23   2
  -2  -1  -9  130.55   14.18   1
  -2  -1  -9  170.34   13.33   2
  -3   1  -9   10.99    4.29   2
  -3  -1  -9   15.61    3.79   2
  -3   1  -9   19.51    4.28   1
  -6   2   9    5.79    3.78   1
  -6  -2   9    7.20    3.69   1
   5   2  -9   26.01    5.04   2
   5  -2  -9   20.74    4.34   1
   4  -2  -9   56.07    9.30   2
   4  -2  -9   58.20    6.26   1
   4   2  -9   41.52    5.45   2
   4   2  -9   49.76    5.56   1
   3   2  -9   12.12    4.03   1
   3  -2  -9   12.08    2.88   1
   3  -2  -9   17.26    6.78   2
   3   2  -9   13.26    3.46   2
   2  -2  -9   -0.25    2.42   1
   2  -2  -9    1.48    3.18   2
   2   2  -9    0.10    2.17   2
   2   2  -9    4.30    2.33   1
   1  -2  -9   12.52    3.51   2
   1   2  -9    5.99    2.09   1
   1   2  -9    5.66    3.64   2
   0  -2  -9  116.33    8.61   2
   0  -2  -9  117.14    9.16   1
   0   2  -9   93.71    9.31   2
  -1  -2  -9   10.61    2.62   1
  -1   2  -9   11.76    3.30   2
  -2   2  -9  279.84   20.70   2
  -2  -2  -9  237.83   20.03   2
  -2  -2  -9  258.78   18.17   1
  -3  -2  -9   51.32    6.90   2
  -3   2  -9   58.18    6.00   1
  -3   2  -9   64.06    6.25   2
  -3  -2  -9   42.81    7.56   1
  -6  -3   9   27.13    6.34   1
  -6   3   9   40.20    5.53   1
   5   3  -9   -0.26    4.14   2
   5  -3  -9   -1.07    2.14   1
   4   3  -9  385.47   30.54   1
   4  -3  -9  351.76   31.39   1
   4   3  -9  385.26   23.23   2
   3   3  -9   -0.37    1.76   1
   3   3  -9    7.30    4.07   2
   3  -3  -9    4.79    3.23   2
   2   3  -9    0.82    1.86   1
   2   3  -9   -1.26    4.09   2
   2  -3  -9   -1.44    1.88   1
   1  -3  -9   -1.31    2.25   1
   1   3  -9    0.44    1.89   1
   1   3  -9    0.91    2.68   2
   1  -3  -9    7.83    6.37   2
   0  -3  -9  113.00    9.08   2
   0  -3  -9  109.70    8.40   1
   0   3  -9  130.98   10.46   2
  -1  -3  -9  223.09   19.81   1
  -1   3  -9  215.38   16.50   2
  -1  -3  -9  224.15   16.46   2
  -2  -3  -9  410.72   30.81   1
  -2  -3  -9  376.80   29.65   2
  -2   3  -9  345.22   32.41   2
  -3  -3  -9   44.15    6.69   1
  -3   3  -9   48.38   10.12   2
  -3   3  -9   43.37    4.50   1
  -3  -3  -9   49.66   12.29   2
  -6  -4   9   43.24    7.76   1
   6  -4  -9   39.71    7.56   1
  -6   4   9   47.59    6.70   1
   5  -4  -9   11.56    4.48   1
   5   4  -9    5.86    3.37   2
   4  -4  -9   48.60    8.27   1
   4   4  -9   51.59    5.91   1
   4   4  -9   59.37    6.31   2
   3  -4  -9  350.31   25.94   1
   3   4  -9  380.11   25.49   1
   3   4  -9  362.78   24.28   2
   1  -4  -9   -2.08    3.04   2
   1  -4  -9   -2.01    2.26   1
   1   4  -9    0.46    2.05   1
   1   4  -9    3.79    2.52   2
   0  -4  -9   99.44    8.43   1
   0  -4  -9  114.32   11.00   2
   0   4  -9  119.82   14.98   2
  -1   4  -9    2.72    2.01   1
  -1  -4  -9    2.69    2.45   1
  -1   4  -9    5.79    2.83   2
  -2   4  -9   18.37    6.19   2
  -2  -4  -9    8.47    2.49   1
  -2  -4  -9    7.34    3.57   2
  -3   4  -9   22.11    3.34   1
  -3  -4  -9   14.87    4.34   1
  -3  -4  -9   31.83    6.75   2
  -3   4  -9   24.09    5.54   2
   6  -5  -9   -0.56    2.36   1
   5   5  -9   48.63    7.77   2
   5  -5  -9   42.25    6.25   1
   4   5  -9    0.51    2.62   1
   4  -5  -9   -1.95    3.46   1
   3   5  -9   98.74   10.56   1
   3   5  -9  119.25    8.26   2
   3  -5  -9  118.84   10.12   1
   2  -5  -9  181.90   17.12   2
   2   5  -9  165.49   13.43   1
   2   5  -9  169.02   14.16   2
   2  -5  -9  171.91   13.72   1
   1   5  -9   -1.02    2.89   2
   0  -5  -9    4.12    3.10   2
   0   5  -9   -2.07    2.68   2
  -1  -5  -9    3.58    3.30   2
  -1  -5  -9   -3.29    2.79   1
  -1   5  -9   -4.66    2.78   2
  -1   5  -9    1.33    1.99   1
  -2   5  -9   42.17    7.88   2
  -2   5  -9   48.39    6.03   1
  -2  -5  -9   38.29    6.72   2
  -2  -5  -9   56.18    7.27   1
  -3  -5  -9   32.04    4.51   1
  -3   5  -9   43.40    5.74   1
  -3  -5  -9   39.82    7.69   2
  -3   5  -9   34.21    6.77   2
   6  -6  -9    2.49    3.88   1
  -6   6   9   14.79    7.82   1
   5   6  -9   12.95    2.71   2
   5  -6  -9   13.10    4.16   1
   4   6  -9   19.87    4.18   2
   3   6  -9    4.38    2.76   1
   3   6  -9   11.91    4.86   2
   2   6  -9  151.40   12.75   1
   2   6  -9  127.53   10.53   2
   2  -6  -9  108.72   10.47   1
   1  -6  -9   -4.40    4.20   2
   1   6  -9   -1.16    2.98   2
   1   6  -9   -1.00    1.93   1
   0  -6  -9   73.72    9.65   2
   0   6  -9   46.90    7.47   2
   0   6  -9   62.32    5.60   1
   0  -6  -9   50.31    6.16   1
  -1  -6  -9   -0.15    4.59   2
  -1   6  -9    1.35    2.76   1
  -1   6  -9   -1.73    3.67   2
  -1  -6  -9    2.63    2.21   1
  -2   6  -9    7.13    2.78   1
  -2  -6  -9   15.77    4.28   2
  -2  -6  -9   10.18    4.39   1
   6  -7  -9    0.31    3.06   1
  -6   7   9   -5.64    3.21   1
  -5   7   9   14.26    4.72   1
   5  -7  -9   20.03    4.34   1
   5   7  -9   17.20    4.47   2
   4  -7  -9   44.74    5.86   1
   4   7  -9   46.08    5.16   2
   3   7  -9   -0.51    2.28   2
   3   7  -9    2.56    1.89   1
   3  -7  -9    4.10    2.96   1
   2   7  -9   13.85    3.54   1
   2   7  -9   14.41    3.41   2
   1   7  -9    2.43    1.82   1
   1   7  -9    3.29    2.92   2
   1  -7  -9    6.35    3.24   1
   0  -7  -9   17.30    3.02   1
   0   7  -9   18.00    3.86   1
  -1   7  -9   19.17    4.12   2
  -1  -7  -9   11.54    3.20   1
  -2  -7  -9   -0.35    2.75   1
  -2   7  -9    3.96    3.96   2
  -2   7  -9   -1.26    2.44   1
  -6   8   9   64.81    9.38   1
   6  -8  -9   59.52    8.64   1
   5  -8  -9   20.88    4.34   1
  -5   8   9   27.47    5.37   1
   5   8  -9   22.34    3.89   2
   4  -8  -9   33.59    5.26   1
   4   8  -9   33.18    4.17   2
   3   8  -9  123.09   11.13   2
   3   8  -9  133.18   10.83   1
   3  -8  -9  151.00   12.91   1
   2  -8  -9    5.57    2.63   1
   2   8  -9    1.92    1.64   1
   2   8  -9    0.22    2.26   2
   1   8  -9   30.66    4.27   1
   1  -8  -9   22.44    3.61   1
   0   8  -9   41.43    4.58   1
   0   8  -9   52.98    6.41   2
   0  -8  -9   38.35    5.94   1
  -1  -8  -9    2.72    4.45   1
  -1   8  -9    3.41    2.05   1
  -2  -8  -9    1.76    2.43   1
  -2   8  -9    7.40    3.75   2
  -2   8  -9    0.51    3.14   1
   6  -9  -9   16.86    5.29   1
  -5   9   9   53.78   10.99   1
   5   9  -9   67.64    6.97   2
   5  -9  -9   67.54    9.64   1
   4  -9  -9    1.92    3.31   1
   4   9  -9    8.51    2.94   2
   3   9  -9  161.65   13.53   2
   2   9  -9   32.97    5.38   2
   2  -9  -9   22.68    4.32   1
   1  -9  -9    2.44    2.57   1
   1   9  -9   -1.01    2.53   2
   1   9  -9    3.41    2.46   1
   0  -9  -9   11.54    3.64   1
   0   9  -9   12.73    3.15   2
   0   9  -9   11.07    2.95   1
  -1   9  -9   22.46    4.14   1
  -1  -9  -9   24.14    5.54   1
  -1   9  -9   26.00    3.97   2
  -2  -9  -9    8.97    4.34   1
  -2   9  -9   10.36    2.95   1
  -5  10   9   12.96    5.69   1
   5  10  -9   17.56    4.10   2
   4  10  -9   19.00    3.20   2
   4 -10  -9   25.41    4.48   1
   3 -10  -9    9.78    3.82   1
   3  10  -9    4.37    2.88   2
   2 -10  -9   36.88    4.95   1
   2  10  -9   49.84    4.86   1
   1 -10  -9   49.78    8.08   1
   1  10  -9   41.32    5.10   1
   1  10  -9   50.01    5.45   2
   0 -10  -9    4.60    2.32   1
   0  10  -9    1.30    2.63   2
   0  10  -9   -1.24    1.69   1
  -1 -10  -9   58.84    6.99   1
  -1  10  -9   62.53    5.56   1
  -1  10  -9   69.57    6.23   2
  -2  10  -9    8.35    3.30   1
   5 -11  -9   24.16    6.98   1
   5  11  -9   27.28    4.43   2
   4  11  -9   15.99    3.22   2
   3  11  -9  137.91   11.00   2
   3 -11  -9  135.70   11.98   1
   2 -11  -9   16.44    4.11   1
   2  11  -9   22.86    3.33   1
   1  11  -9    1.99    1.67   1
   1 -11  -9   12.18    4.88   1
   0  11  -9   26.75    4.13   1
   0 -11  -9   23.01    5.18   1
  -1  11  -9    2.19    3.20   2
  -2  11  -9    8.05    3.23   2
  -2 -11  -9    5.72    4.11   1
   5  12  -9   17.95    3.98   2
   5 -12  -9   19.86    4.06   1
  -5  12   9   23.98    5.05   1
  -4  12   9   20.01    6.52   1
   4 -12  -9   19.70    5.51   1
   4  12  -9   23.82    5.55   2
   3  12  -9   12.72    2.93   2
   3 -12  -9    3.65    2.97   1
   2 -12  -9    9.72    2.98   1
   1  12  -9   57.74    6.06   2
   1 -12  -9   60.57    7.46   1
   0  12  -9   32.93    5.44   1
   0 -12  -9   23.20    5.60   1
   0  12  -9   26.36    5.66   2
  -1  12  -9   13.64    2.72   1
  -1  12  -9   10.31    4.38   2
  -5  13   9   -0.76    3.21   1
   5 -13  -9    3.05    3.26   1
   4 -13  -9   -4.38    2.81   1
  -4  13   9   -2.73    3.13   1
   4  13  -9    2.10    2.29   2
   3  13  -9  181.60   14.66   2
   3 -13  -9  171.72   18.39   1
   2 -13  -9   14.97    5.00   1
   1  13  -9   36.87    4.45   1
   1 -13  -9   30.16    4.64   1
   1  13  -9   28.44    4.18   2
   0  13  -9    4.55    2.47   1
   0  13  -9    0.68    2.32   2
   0 -13  -9    7.34    3.18   1
  -1  13  -9    7.62    2.34   1
  -1 -13  -9   11.32    3.63   1
  -1  13  -9    5.85    3.27   2
   4  14  -9    2.13    2.34   2
  -4  14   9    0.41    3.03   1
   3 -14  -9   15.72    4.90   1
   3  14  -9   25.71    3.86   2
   2  14  -9   42.52    4.69   2
   2 -14  -9   34.33    4.55   1
   1  14  -9   34.50    6.44   2
   1 -14  -9   44.00    7.02   1
   0  14  -9    1.40    2.24   1
   0  14  -9   -2.72    2.46   2
   0 -14  -9    4.47    3.33   1
  -1  14  -9   31.73    5.03   1
  -1  14  -9   47.23    5.12   2
  -1 -14  -9   42.17    6.73   1
   4 -15  -9    0.07    3.32   1
  -4  15   9    3.39    3.86   1
   4  15  -9    2.33    2.45   2
   3  15  -9   -3.42    3.55   2
   2  15  -9   -2.64    2.32   2
   2 -15  -9    2.00    3.28   1
   1 -15  -9    9.85    3.28   1
   1  15  -9   13.71    4.26   2
   0 -15  -9   -1.07    2.41   1
   3  16  -9   15.20    4.98   2
   3 -16  -9   11.56    5.72   1
   2  16  -9   17.02    3.83   2
   1  16  -9    5.65    3.79   2
   1 -16  -9    9.82    5.18   1
   0  16  -9   -2.15    3.61   2
   0 -16  -9   -4.34    3.91   1
  -3  17   9   -0.47    5.89   1
   3 -17  -9   12.58    6.47   1
   2 -17  -9   13.08    5.15   1
   2  17  -9    7.78    2.87   2
   1  17  -9    7.36    3.14   2
   1 -17  -9   11.44    4.04   1
   4   0 -10    0.14    2.17   1
   4   0 -10    2.81    3.41   2
   3   0 -10   -4.47    2.65   2
   2   0 -10    5.04    5.33   2
   2   0 -10    1.10    3.24   1
   1   0 -10    4.47    3.94   2
   0   0 -10    5.97    3.34   2
  -1   0 -10    8.49    4.16   2
   5  -1 -10    4.25    2.29   1
   5   1 -10   -1.34    2.41   2
   4   1 -10   38.28    5.60   2
   4   1 -10   34.20    5.11   1
   4  -1 -10   24.31    4.80   1
   4  -1 -10   31.51    7.29   2
   3  -1 -10    8.58    3.25   2
   3  -1 -10    4.75    2.65   1
   3   1 -10    5.75    2.92   1
   3   1 -10   11.66    4.12   2
   2  -1 -10    1.97    2.91   2
   2   1 -10    2.69    2.10   1
   1  -1 -10   87.60    8.74   2
   1   1 -10   80.25    7.30   2
   0   1 -10   26.74    4.49   2
   0  -1 -10   32.27    5.64   2
  -1  -1 -10   14.94    3.82   2
  -1   1 -10   20.36    7.78   2
   5   2 -10   21.49    5.54   2
   5  -2 -10   23.40    5.75   1
   4   2 -10   -1.41    2.77   2
   4  -2 -10    4.75    4.40   1
   4   2 -10   -2.23    2.73   1
   3   2 -10   71.37    6.82   2
   3  -2 -10   74.60    8.81   2
   3  -2 -10   51.38    6.69   1
   3   2 -10   60.29    7.49   1
   2   2 -10   12.36    3.27   2
   2  -2 -10   18.86    5.09   2
   2   2 -10   15.24    4.26   1
   1   2 -10   29.09    3.59   1
   1  -2 -10   22.26    5.38   2
   1   2 -10   33.63    5.23   2
   0  -2 -10   -4.04    4.54   2
   0   2 -10    8.04    4.89   2
  -1   2 -10   15.32    3.57   2
  -1  -2 -10   22.37    6.00   2
  -1  -2 -10   16.66    3.92   1
   5   3 -10    3.21    2.99   2
   5  -3 -10   11.43    2.90   1
   4   3 -10    2.73    2.83   2
   4   3 -10    1.61    2.26   1
   4  -3 -10   -0.34    2.19   1
   3   3 -10   67.49    6.70   2
   3  -3 -10   64.50    9.55   1
   3  -3 -10   66.37    9.20   2
   3   3 -10   61.94    6.54   1
   2   3 -10   32.99    4.05   1
   2  -3 -10   37.83    4.49   1
   2   3 -10   27.53    6.25   2
   1  -3 -10   25.70    7.85   2
   1   3 -10   31.20    5.12   2
   0  -3 -10    6.90    5.01   2
   0   3 -10    4.63    3.07   2
  -1   3 -10  279.43   28.59   1
  -1   3 -10  220.65   24.26   2
  -1  -3 -10  253.29   26.31   2
  -1  -3 -10  297.14   26.77   1
   5  -4 -10   33.18    6.60   1
   5   4 -10   44.03    7.15   2
   4  -4 -10    9.50    3.63   1
   3  -4 -10  149.85   12.26   1
   3   4 -10  143.88   14.07   2
   3   4 -10  150.43   16.40   1
   2   4 -10   28.83    3.53   1
   2   4 -10   25.66    5.53   2
   1  -4 -10   27.36    4.12   1
   1   4 -10   24.48    4.05   2
   1   4 -10   25.16    4.11   1
   0   4 -10    0.83    4.06   2
   0  -4 -10   10.71    5.93   2
   0   4 -10    2.10    2.22   1
  -1  -4 -10   34.02    6.66   2
  -1   4 -10   47.41    6.16   2
  -1  -4 -10   52.62    6.70   1
   5  -5 -10   21.25    3.83   1
   5   5 -10   14.73    5.49   2
   4  -5 -10    0.68    3.02   1
   4   5 -10    2.51    2.58   2
   3   5 -10    4.80    3.20   2
   3  -5 -10    6.52    3.90   1
   2  -5 -10  142.92   11.91   1
   2   5 -10  132.97   11.72   2
   2   5 -10  146.57   13.08   1
   1   5 -10    8.77    3.14   1
   1  -5 -10    4.36    2.39   1
   1   5 -10   10.07    3.69   2
   1  -5 -10   -2.32    4.87   2
   0  -5 -10   28.65    5.53   2
   0   5 -10   22.92    5.99   2
   0   5 -10   28.19    3.69   1
  -1  -5 -10   55.93    6.70   1
  -1   5 -10   61.56    7.24   2
  -1  -5 -10   56.64    8.02   2
   5  -6 -10    0.21    4.36   1
   5   6 -10    2.49    2.37   2
   4   6 -10    4.21    2.55   2
   4  -6 -10    3.49    2.70   1
   3   6 -10   43.65    6.08   2
   3   6 -10   47.58    6.79   1
   2   6 -10  115.09   10.17   1
   2   6 -10  100.85    9.04   2
   1   6 -10   37.84    6.29   2
   1   6 -10   32.54    4.87   1
   1  -6 -10   25.58    5.80   1
   0   6 -10   36.56    7.42   2
   0  -6 -10   35.91    6.13   1
  -1  -6 -10    9.80    3.04   1
  -1   6 -10    7.82    3.36   2
   5  -7 -10  137.48   15.08   1
   5   7 -10  116.25   15.55   2
   4   7 -10   19.40    3.45   2
   4  -7 -10   22.37    5.22   1
   3  -7 -10    1.82    4.49   1
   3   7 -10   11.80    3.26   2
   2   7 -10   94.80   10.32   1
   2   7 -10   98.52    8.25   2
   1  -7 -10    6.44    2.98   1
   1   7 -10    3.44    2.84   2
   1   7 -10    5.57    2.41   1
   0   7 -10    0.90    2.18   1
   0   7 -10   -1.76    2.67   2
   0  -7 -10   -2.29    2.52   1
  -1   7 -10    7.91    4.10   2
   5  -8 -10   -1.82    2.85   1
  -5   8  10    1.56    3.40   1
   4  -8 -10    3.56    4.31   1
   4   8 -10   -0.64    2.42   2
   3   8 -10   26.63    4.98   2
   3  -8 -10   30.04    4.60   1
   2   8 -10  159.04   15.71   1
   2   8 -10  132.40   13.45   2
   1  -8 -10    4.55    3.96   1
   0   8 -10   -1.55    2.01   1
  -1   8 -10   49.71    5.95   2
  -1  -8 -10   64.99    6.60   1
  -1   8 -10   61.70    8.94   1
   4  -9 -10   34.10    5.86   1
   4   9 -10   28.05    4.07   2
   3  -9 -10  143.61   14.60   1
   3   9 -10  118.67   11.76   2
   2  -9 -10   37.43    5.89   1
   2   9 -10   50.15    6.39   2
   2   9 -10   46.50    6.27   1
   1   9 -10   11.30    3.78   2
   1  -9 -10    9.67    3.60   1
   0   9 -10    9.32    2.91   1
   0   9 -10    7.93    4.19   2
   0  -9 -10    5.55    3.17   1
   4 -10 -10    6.31    3.66   1
   4  10 -10   -1.56    2.30   2
   3  10 -10   84.23   10.19   2
   3 -10 -10   57.55    9.54   1
   2 -10 -10   55.89    7.74   1
   2  10 -10   54.41    7.58   2
   1  10 -10   10.49    3.59   2
   1 -10 -10   11.06    3.53   1
   1  10 -10    9.02    2.89   1
   0 -10 -10   26.34    6.16   1
   0  10 -10   39.57    5.66   1
   4  11 -10   63.13    8.39   2
   4 -11 -10   60.66    7.77   1
   3 -11 -10   18.61    4.64   1
   2 -11 -10    5.69    3.19   1
   2  11 -10    2.60    2.69   2
   1  11 -10    9.78    4.04   1
   1  11 -10   10.91    3.23   2
   0  11 -10    6.46    2.29   1
   0 -11 -10    3.18    2.47   1
   0  11 -10    3.67    2.88   2
   3 -12 -10   19.76    5.95   1
   3  12 -10   14.61    3.46   2
   2 -12 -10    3.41    3.01   1
   2  12 -10    2.44    2.89   2
   1  12 -10    7.14    3.06   2
   1 -12 -10    8.13    2.99   1
   2  13 -10   71.90    9.76   2
   2 -13 -10   73.14   12.28   1
   1  13 -10   -0.32    3.65   2
   2   0 -11   -2.76    3.19   1
   2   0 -11    2.47    3.67   2
   1   0 -11   96.03   10.94   2
   1   0 -11   74.40   10.71   1
   3   1 -11   18.20    4.36   2
   3  -1 -11   11.94    3.57   1
   3   1 -11   13.36    3.20   1
   3  -1 -11   16.83    4.28   2
   2  -1 -11    7.39    3.54   1
   2   1 -11   11.04    4.33   1
   2   1 -11    6.37    3.21   2
   1   1 -11  121.91   12.75   2
   1  -1 -11   88.75    9.04   2
   1  -1 -11  118.77   14.33   1
   1   1 -11   93.55    9.91   1
   3   2 -11   33.35    7.87   2
   3   2 -11   37.97    5.11   1
   3  -2 -11   40.91    6.81   1
   3  -2 -11   32.99    6.92   2
   2  -2 -11    9.27    4.85   2
   2   2 -11   -0.71    2.16   1
   2  -2 -11   -0.16    2.55   1
   2   2 -11   -0.41    4.46   2
   1  -2 -11   32.09    5.89   1
   1   2 -11   27.72    5.68   2
   1   2 -11   37.79    5.71   1
   3   3 -11    0.46    2.69   2
   3   3 -11    7.17    3.52   1
   3  -3 -11    2.97    2.50   1
   2   3 -11    6.22    3.10   2
   2  -3 -11   10.79    3.19   1
   2  -3 -11    4.44    3.49   2
   2   3 -11   10.79    3.28   1
   1   3 -11   10.37    4.05   1
   1  -3 -11   16.07    3.97   1
   1  -3 -11   17.95    5.05   2
   3  -4 -11   38.95    7.60   1
   3   4 -11   45.74    7.61   1
   3   4 -11   37.98    6.49   2
   2  -4 -11   11.72    4.12   2
   2  -4 -11   16.31    3.34   1
   2   4 -11   20.36    4.73   1
   2   4 -11   10.88    3.37   2
   1   4 -11    3.64    2.37   1
   1  -4 -11    1.89    2.41   1
   3  -5 -11   45.46    6.39   1
   2   5 -11    4.98    2.41   1
   2   5 -11    9.00    3.25   2
   2   6 -11    1.69    2.29   1
   2  -6 -11    1.58    2.45   1
   0   0   0    0.00    0.00   0
All data      : Intensity   : <I>= 154.0; <sig>=   6.1; <I>/<sig>=  25.3
                Redundancy  :   3.3 (10%=  1.6; 50%=  3.0; 90%=  5.7)
                Completeness: 2994 out of 3017 ( 99.2%)
                Consistency : R1=0.043; R2=0.044; Rmeas=0.049; Chi2=0.98;
		RmrgdI=0.057
;
_shelx_hkl_checksum     55628
_shelx_res_file
;
    shelx.res created by SHELXL-2014/7
TITL 0093
CELL  0.71073   6.6816  22.8286   8.6570   90.000  104.551   90.000
ZERR     4.00   0.0002   0.0008   0.0003    0.000    0.002    0.000
LATT   1
SYMM  1/2 - X, 1/2 + Y, 1/2 - Z
SFAC  C    H    N    O
UNIT  44 68 12 20
MERG   2
FMAP   2
PLAN   -1
SIZE     0.060   0.100   0.220
ACTA
BOND   $H
CONF
L.S.  24
DFIX  0.88 0.01 N1 H1n N1 H2n
DFIX  0.90 0.01 N3 H3n
DFIX  0.84 0.01 O5 H5o
TEMP  -153.00
WGHT    0.030500    1.157900
FVAR       0.88505
O1    4    0.162722    0.183603    0.568941    11.00000    0.02361    0.02137 =
         0.02581   -0.00439    0.00744   -0.00225
O2    4    0.385435    0.153977    0.431753    11.00000    0.02509    0.02804 =
         0.03265   -0.00291    0.01261   -0.00508
O3    4   -0.465969   -0.049726    0.224883    11.00000    0.04043    0.04567 =
         0.09705   -0.02746    0.01349   -0.01889
O4    4   -0.261616   -0.065593    0.070784    11.00000    0.08090    0.04120 =
         0.04217   -0.01903    0.01252   -0.02463
N1    3   -0.170657    0.118387    0.563381    11.00000    0.02156    0.02590 =
         0.03580   -0.00499    0.01148   -0.00343
H1N   2   -0.101446    0.151277    0.593439    11.00000   -1.20000
H2N   2   -0.304206    0.118681    0.557747    11.00000   -1.20000
N2    3   -0.308982   -0.039266    0.180314    11.00000    0.04219    0.02329 =
         0.04317   -0.00341   -0.00179   -0.00626
C1    1    0.083566    0.096649    0.411958    11.00000    0.02064    0.01578 =
         0.01819    0.00233    0.00150    0.00039
C2    1   -0.105795    0.086401    0.452095    11.00000    0.02057    0.01708 =
         0.02139    0.00345    0.00095    0.00162
C3    1   -0.232145    0.040307    0.374293    11.00000    0.02138    0.01998 =
         0.03281    0.00388    0.00053   -0.00144
AFIX  43
H3    2   -0.360562    0.032357    0.398375    11.00000   -1.20000
AFIX   0
C4    1   -0.168361    0.006955    0.263407    11.00000    0.03325    0.01691 =
         0.02664   -0.00022   -0.00284   -0.00306
C5    1    0.018744    0.015015    0.224412    11.00000    0.03875    0.01967 =
         0.02531   -0.00148    0.00611    0.00163
AFIX  43
H5    2    0.060159   -0.009377    0.149090    11.00000   -1.20000
AFIX   0
C6    1    0.141899    0.060311    0.300630    11.00000    0.02687    0.02191 =
         0.02175    0.00189    0.00524    0.00304
AFIX  43
H6    2    0.271076    0.067038    0.276537    11.00000   -1.20000
AFIX   0
C7    1    0.221315    0.148078    0.476312    11.00000    0.01957    0.01767 =
         0.01846    0.00460    0.00246    0.00053
O5    4    0.597935    0.253088    0.515732    11.00000    0.02018    0.02373 =
         0.02964    0.00356    0.00414   -0.00171
H5O   2    0.529100    0.222134    0.489151    11.00000   -1.50000
N3    3    0.171094    0.299119    0.521138    11.00000    0.01833    0.01951 =
         0.01865   -0.00134    0.00416   -0.00016
H3N   2    0.206407    0.261636    0.547883    11.00000   -1.20000
C8    1    0.357843    0.333334    0.509174    11.00000    0.02176    0.02291 =
         0.03042   -0.00257    0.00675   -0.00537
AFIX  23
H8A   2    0.440071    0.343256    0.617961    11.00000   -1.20000
H8B   2    0.312637    0.370487    0.452046    11.00000   -1.20000
AFIX   0
C9    1    0.493230    0.300243    0.422861    11.00000    0.02255    0.02559 =
         0.03073    0.00702    0.01059   -0.00068
AFIX  23
H9A   2    0.406728    0.284843    0.320924    11.00000   -1.20000
H9B   2    0.596031    0.327432    0.397637    11.00000   -1.20000
AFIX   0
C10   1    0.013973    0.296384    0.365282    11.00000    0.02081    0.03180 =
         0.02086   -0.00278    0.00137   -0.00126
AFIX 137
H10A  2   -0.104216    0.272915    0.376843    11.00000   -1.50000
H10B  2    0.075342    0.278336    0.285268    11.00000   -1.50000
H10C  2   -0.032672    0.336100    0.331101    11.00000   -1.50000
AFIX   0
C11   1    0.076570    0.323547    0.646366    11.00000    0.02878    0.02732 =
         0.02113   -0.00340    0.00988    0.00275
AFIX 137
H11A  2    0.039749    0.364693    0.622340    11.00000   -1.50000
H11B  2    0.175969    0.320781    0.750774    11.00000   -1.50000
H11C  2   -0.048051    0.301200    0.648180    11.00000   -1.50000
AFIX   0
HKLF 4
REM  0093
REM R1 =  0.0535 for    2380 Fo > 4sig(Fo)  and  0.0678 for all    2911 data
REM    186 parameters refined using      4 restraints
END
WGHT      0.0304      1.1546
REM Highest difference peak  0.269,  deepest hole -0.315,  1-sigma level  0.061
Q1    1  -0.4858 -0.0282  0.1355  11.00000  0.05    0.27
;
_shelx_res_checksum     89390
data_II
_audit_creation_method     'SHELXL-2014/7'
_chemical_name_systematic
;
2-Amino-4-nitrobenzoate <i>tert</i>-butyl(2-hydroxyethyl)azanium
;
_chemical_name_common     ?
_chemical_formula_moiety     'C6 H16 N O +, C7 H5 N2 O4 -'
_chemical_formula_sum     'C13 H21 N3 O5'
_chemical_formula_iupac     'C6 H16 N O +, C7 H5 N2 O4 -'
_chemical_formula_weight     299.33
_chemical_melting_point     ?
_space_group_crystal_system     monoclinic
_space_group_name_H-M_alt     'C 2/c'
_space_group_name_Hall     '-C 2yc'
loop_
    _space_group_symop_operation_xyz
    'x, y, z'
    '-x, y, -z+1/2'
    'x+1/2, y+1/2, z'
    '-x+1/2, y+1/2, -z+1/2'
    '-x, -y, -z'
    'x, -y, z-1/2'
    '-x+1/2, -y+1/2, -z'
    'x+1/2, -y+1/2, z-1/2'
_cell_length_a     21.1138(5)
_cell_length_b     12.3635(5)
_cell_length_c     13.1909(4)
_cell_angle_alpha     90
_cell_angle_beta     120.627(2)
_cell_angle_gamma     90
_cell_volume     2963.02(17)
_cell_formula_units_Z     8
_cell_measurement_reflns_used     8229
_cell_measurement_theta_min     2.91
_cell_measurement_theta_max     27.48
_cell_measurement_temperature     120(2)
_exptl_crystal_description     slab
_exptl_crystal_colour     orange
_exptl_crystal_size_max     0.620
_exptl_crystal_size_mid     0.260
_exptl_crystal_size_min     0.100
_exptl_crystal_density_diffrn     1.342
_exptl_crystal_density_meas     ?
_exptl_crystal_density_method     ?
_exptl_crystal_F_000     1280
_exptl_absorpt_coefficient_mu     0.104
_exptl_absorpt_correction_type     multi-scan
_exptl_absorpt_process_details
;
(SADABS; Sheldrick, 2007)
;
_exptl_absorpt_correction_T_min     0.6519
_exptl_absorpt_correction_T_max     0.7456
_diffrn_ambient_temperature     120(2)
_diffrn_radiation_type     MoK\a
_diffrn_radiation_wavelength     0.71073
_diffrn_radiation_source     'Bruker--Nonius FR591 rotating anode'
_diffrn_radiation_monochromator     'graphite'
_diffrn_measurement_device_type
                               'Bruker--Nonius Roper CCD camera on \k-goniostat'
_diffrn_measurement_method     '\f & \w scans'
_diffrn_detector_area_resol_mean     9.091
_diffrn_reflns_number     18353
_diffrn_reflns_av_R_equivalents     0.0647
_diffrn_reflns_av_unetI/netI     0.0556
_diffrn_reflns_theta_min     3.040
_diffrn_reflns_theta_max     27.548
_diffrn_reflns_theta_full     25.242
_diffrn_measured_fraction_theta_max     0.995
_diffrn_measured_fraction_theta_full     0.998
_diffrn_reflns_limit_h_min     -27
_diffrn_reflns_limit_h_max     27
_diffrn_reflns_limit_k_min     -16
_diffrn_reflns_limit_k_max     15
_diffrn_reflns_limit_l_min     -17
_diffrn_reflns_limit_l_max     17
_refine_special_details     ?
_reflns_number_total     3406
_reflns_number_gt     2349
_reflns_threshold_expression     'I > 2\s(I)'
_refine_ls_structure_factor_coef     Fsqd
_refine_ls_matrix_type     full
_refine_ls_R_factor_all     0.0834
_refine_ls_R_factor_gt     0.0499
_refine_ls_wR_factor_gt     0.1190
_refine_ls_wR_factor_ref     0.1353
_refine_ls_goodness_of_fit_ref     1.020
_refine_ls_restrained_S_all     1.020
_refine_ls_number_reflns     3406
_refine_ls_number_parameters     208
_refine_ls_number_restraints     5
_refine_ls_hydrogen_treatment     mixed
_refine_ls_weighting_scheme     calc
_refine_ls_weighting_details
              'w=1/[\s^2^(Fo^2^)+(0.0712P)^2^+0.7685P] where P=(Fo^2^+2Fc^2^)/3'
_atom_sites_solution_hydrogens     mixed
_atom_sites_solution_primary     direct
_atom_sites_solution_secondary     ?
_refine_ls_shift/su_max     0.000
_refine_ls_shift/su_mean     0.000
_refine_diff_density_max     0.240
_refine_diff_density_min     -0.331
_refine_ls_extinction_method     none
_refine_ls_extinction_coef     .
loop_
    _atom_type_symbol
    _atom_type_description
    _atom_type_scat_dispersion_real
    _atom_type_scat_dispersion_imag
    _atom_type_scat_source
    'C' 'C' 0.0033 0.0016
                         'International Tables Vol C Tables 4.2.6.8 and 6.1.1.4'
    'H' 'H' 0.0000 0.0000
                         'International Tables Vol C Tables 4.2.6.8 and 6.1.1.4'
    'N' 'N' 0.0061 0.0033
                         'International Tables Vol C Tables 4.2.6.8 and 6.1.1.4'
    'O' 'O' 0.0106 0.0060
                         'International Tables Vol C Tables 4.2.6.8 and 6.1.1.4'
_computing_data_collection
;
COLLECT (Hooft, 1998)
;
_computing_cell_refinement
;
DENZO (Otwinowski & Minor, 1997) and COLLECT (Hooft, 1998)
;
_computing_data_reduction
;
DENZO (Otwinowski & Minor, 1997) and COLLECT (Hooft, 1998)
;
_computing_structure_solution
;
SHELXS97 (Sheldrick, 2008)
;
_computing_structure_refinement
;
SHELXL2014 (Sheldrick, 2015)
;
_computing_molecular_graphics
;
ORTEP-3 for Windows (Farrugia, 2012) and DIAMOND (Brandenburg,
2006)
;
_computing_publication_material
;
publCIF (Westrip, 2010)
;
loop_
    _atom_site_type_symbol
    _atom_site_label
    _atom_site_fract_x
    _atom_site_fract_y
    _atom_site_fract_z
    _atom_site_U_iso_or_equiv
    _atom_site_adp_type
    _atom_site_calc_flag
    _atom_site_occupancy
    _atom_site_disorder_assembly
    _atom_site_disorder_group
    O O1 0.38287(6) 0.76025(10) 0.01169(10) 0.0301(3) Uani d 1 . .
    O O2 0.29310(6) 0.63783(10) -0.04670(10) 0.0263(3) Uani d 1 . .
    O O3 0.63480(6) 0.33794(10) 0.24135(11) 0.0305(3) Uani d 1 . .
    O O4 0.54488(7) 0.22405(10) 0.17418(13) 0.0400(4) Uani d 1 . .
    N N1 0.52324(7) 0.69991(12) 0.14202(13) 0.0241(3) Uani d 1 . .
    N N2 0.56872(7) 0.31665(12) 0.18823(12) 0.0241(3) Uani d 1 . .
    C C1 0.41726(8) 0.57689(13) 0.05554(13) 0.0188(4) Uani d 1 . .
    C C2 0.49416(8) 0.59915(13) 0.12014(12) 0.0187(4) Uani d 1 . .
    C C3 0.54245(8) 0.51022(13) 0.16275(13) 0.0192(4) Uani d 1 . .
    H H3 0.5941 0.5221 0.2073 0.023 Uiso calc 1 . .
    C C4 0.51565(8) 0.40665(13) 0.14053(13) 0.0195(4) Uani d 1 . .
    C C5 0.44091(8) 0.38249(14) 0.07707(13) 0.0215(4) Uani d 1 . .
    H H5 0.4235 0.3101 0.0624 0.026 Uiso calc 1 . .
    C C6 0.39357(8) 0.46956(14) 0.03667(13) 0.0214(4) Uani d 1 . .
    H H6 0.3421 0.4558 -0.0063 0.026 Uiso calc 1 . .
    C C7 0.36039(8) 0.66455(14) 0.00382(13) 0.0216(4) Uani d 1 . .
    O O5 0.69062(6) 0.71809(10) 0.29593(11) 0.0303(3) Uani d 1 . .
    N N3 0.79731(7) 0.56819(12) 0.45647(12) 0.0231(3) Uani d 1 . .
    C C8 0.84793(9) 0.47891(15) 0.53503(16) 0.0292(4) Uani d 1 . .
    C C9 0.80464(11) 0.37480(16) 0.5120(2) 0.0444(5) Uani d 1 . .
    H H9A 0.7623 0.3876 0.5219 0.067 Uiso calc 1 . .
    H H9B 0.8363 0.3192 0.5678 0.067 Uiso calc 1 . .
    H H9C 0.7873 0.3503 0.4313 0.067 Uiso calc 1 . .
    C C10 0.87684(12) 0.51860(17) 0.66040(17) 0.0448(5) Uani d 1 . .
    H H10A 0.8355 0.5298 0.6732 0.067 Uiso calc 1 . .
    H H10B 0.9032 0.5870 0.6724 0.067 Uiso calc 1 . .
    H H10C 0.9104 0.4646 0.7163 0.067 Uiso calc 1 . .
    C C11 0.91074(10) 0.46495(17) 0.51089(19) 0.0402(5) Uani d 1 . .
    H H11A 0.9478 0.4160 0.5696 0.060 Uiso calc 1 . .
    H H11B 0.9333 0.5355 0.5155 0.060 Uiso calc 1 . .
    H H11C 0.8916 0.4344 0.4320 0.060 Uiso calc 1 . .
    C C12 0.75766(9) 0.54960(16) 0.32642(15) 0.0310(4) Uani d 1 . .
    H H12A 0.7141 0.5033 0.3028 0.037 Uiso calc 1 . .
    H H12B 0.7905 0.5118 0.3049 0.037 Uiso calc 1 . .
    C C13 0.73361(9) 0.65690(16) 0.26214(15) 0.0301(4) Uani d 1 . .
    H H13A 0.7777 0.6992 0.2789 0.036 Uiso calc 1 . .
    H H13B 0.7046 0.6434 0.1762 0.036 Uiso calc 1 . .
    H H1N 0.4925(9) 0.7539(12) 0.1137(17) 0.036 Uiso d 1 . .
    H H2N 0.5715(5) 0.7082(16) 0.1885(15) 0.036 Uiso d 1 . .
    H H5O 0.7197(10) 0.7625(14) 0.3464(15) 0.045 Uiso d 1 . .
    H H3N 0.8263(9) 0.6272(11) 0.4739(16) 0.036 Uiso d 1 . .
    H H4N 0.7637(8) 0.5810(16) 0.4767(16) 0.036 Uiso d 1 . .
loop_
    _atom_site_aniso_label
    _atom_site_aniso_U_11
    _atom_site_aniso_U_22
    _atom_site_aniso_U_33
    _atom_site_aniso_U_12
    _atom_site_aniso_U_13
    _atom_site_aniso_U_23
    O1 0.0220(6) 0.0240(7) 0.0377(7) 0.0031(5) 0.0104(6) 0.0033(5)
    O2 0.0159(6) 0.0339(7) 0.0272(6) 0.0023(5) 0.0096(5) 0.0055(5)
    O3 0.0197(6) 0.0276(7) 0.0389(7) 0.0024(5) 0.0112(5) -0.0006(6)
    O4 0.0337(7) 0.0186(7) 0.0580(9) -0.0016(6) 0.0163(7) 0.0032(6)
    N1 0.0169(7) 0.0189(8) 0.0318(8) -0.0002(6) 0.0089(6) -0.0009(6)
    N2 0.0223(7) 0.0237(8) 0.0254(7) 0.0007(6) 0.0114(6) 0.0000(6)
    C1 0.0181(8) 0.0232(9) 0.0162(7) 0.0006(7) 0.0096(6) 0.0000(6)
    C2 0.0192(8) 0.0221(9) 0.0158(7) -0.0003(7) 0.0097(6) -0.0004(6)
    C3 0.0160(7) 0.0246(9) 0.0177(7) -0.0009(6) 0.0090(6) -0.0006(6)
    C4 0.0206(8) 0.0194(9) 0.0194(7) 0.0028(7) 0.0110(6) 0.0018(6)
    C5 0.0222(8) 0.0208(9) 0.0229(8) -0.0042(7) 0.0125(7) -0.0024(7)
    C6 0.0172(7) 0.0294(10) 0.0182(7) -0.0029(7) 0.0095(6) -0.0022(7)
    C7 0.0200(8) 0.0271(10) 0.0174(7) 0.0036(7) 0.0093(6) 0.0022(7)
    O5 0.0202(6) 0.0296(8) 0.0306(7) -0.0012(5) 0.0053(5) -0.0053(5)
    N3 0.0181(7) 0.0210(8) 0.0295(7) -0.0011(6) 0.0114(6) -0.0027(6)
    C8 0.0236(8) 0.0234(10) 0.0378(10) 0.0060(7) 0.0136(8) 0.0037(8)
    C9 0.0352(10) 0.0261(11) 0.0740(15) 0.0047(9) 0.0295(11) 0.0084(10)
    C10 0.0526(12) 0.0396(12) 0.0357(11) 0.0156(10) 0.0178(10) 0.0129(9)
    C11 0.0247(9) 0.0367(12) 0.0578(13) 0.0075(8) 0.0200(9) 0.0040(10)
    C12 0.0227(8) 0.0326(11) 0.0304(9) -0.0014(7) 0.0083(7) -0.0104(8)
    C13 0.0250(9) 0.0379(11) 0.0232(8) -0.0032(8) 0.0093(7) -0.0060(8)
_geom_special_details
;
 All esds (except the esd in the dihedral angle between two l.s. planes)
 are estimated using the full covariance matrix.  The cell esds are taken
 into account individually in the estimation of esds in distances, angles
 and torsion angles; correlations between esds in cell parameters are only
 used when they are defined by crystal symmetry.  An approximate (isotropic)
 treatment of cell esds is used for estimating esds involving l.s. planes.
;
loop_
    _geom_bond_atom_site_label_1
    _geom_bond_atom_site_label_2
    _geom_bond_site_symmetry_2
    _geom_bond_distance
    _geom_bond_publ_flag
    O1 C7 . 1.259(2) ?
    O2 C7 . 1.2678(19) ?
    O3 N2 . 1.2292(17) ?
    O4 N2 . 1.2262(18) ?
    N1 C2 . 1.353(2) ?
    N1 H1N . 0.872(9) ?
    N1 H2N . 0.887(9) ?
    N2 C4 . 1.473(2) ?
    C1 C6 . 1.395(2) ?
    C1 C2 . 1.424(2) ?
    C1 C7 . 1.499(2) ?
    C2 C3 . 1.407(2) ?
    C3 C4 . 1.370(2) ?
    C3 H3 . 0.9500 ?
    C4 C5 . 1.391(2) ?
    C5 C6 . 1.378(2) ?
    C5 H5 . 0.9500 ?
    C6 H6 . 0.9500 ?
    O5 C13 . 1.417(2) ?
    O5 H5O . 0.841(10) ?
    N3 C12 . 1.494(2) ?
    N3 C8 . 1.519(2) ?
    N3 H3N . 0.903(9) ?
    N3 H4N . 0.890(9) ?
    C8 C9 . 1.517(3) ?
    C8 C11 . 1.523(3) ?
    C8 C10 . 1.523(3) ?
    C9 H9A . 0.9800 ?
    C9 H9B . 0.9800 ?
    C9 H9C . 0.9800 ?
    C10 H10A . 0.9800 ?
    C10 H10B . 0.9800 ?
    C10 H10C . 0.9800 ?
    C11 H11A . 0.9800 ?
    C11 H11B . 0.9800 ?
    C11 H11C . 0.9800 ?
    C12 C13 . 1.516(3) ?
    C12 H12A . 0.9900 ?
    C12 H12B . 0.9900 ?
    C13 H13A . 0.9900 ?
    C13 H13B . 0.9900 ?
loop_
    _geom_angle_atom_site_label_1
    _geom_angle_atom_site_label_2
    _geom_angle_atom_site_label_3
    _geom_angle_site_symmetry_1
    _geom_angle_site_symmetry_3
    _geom_angle
    _geom_angle_publ_flag
    C2 N1 H1N . . 117.1(13) ?
    C2 N1 H2N . . 119.3(13) ?
    H1N N1 H2N . . 123.4(19) ?
    O4 N2 O3 . . 123.05(14) ?
    O4 N2 C4 . . 118.44(13) ?
    O3 N2 C4 . . 118.50(14) ?
    C6 C1 C2 . . 119.11(14) ?
    C6 C1 C7 . . 118.37(13) ?
    C2 C1 C7 . . 122.50(14) ?
    N1 C2 C3 . . 118.44(13) ?
    N1 C2 C1 . . 124.09(14) ?
    C3 C2 C1 . . 117.46(14) ?
    C4 C3 C2 . . 120.56(14) ?
    C4 C3 H3 . . 119.7 ?
    C2 C3 H3 . . 119.7 ?
    C3 C4 C5 . . 123.22(15) ?
    C3 C4 N2 . . 118.23(13) ?
    C5 C4 N2 . . 118.54(14) ?
    C6 C5 C4 . . 116.24(15) ?
    C6 C5 H5 . . 121.9 ?
    C4 C5 H5 . . 121.9 ?
    C5 C6 C1 . . 123.40(14) ?
    C5 C6 H6 . . 118.3 ?
    C1 C6 H6 . . 118.3 ?
    O1 C7 O2 . . 124.24(15) ?
    O1 C7 C1 . . 117.45(13) ?
    O2 C7 C1 . . 118.31(15) ?
    C13 O5 H5O . . 105.7(15) ?
    C12 N3 C8 . . 117.35(14) ?
    C12 N3 H3N . . 109.1(12) ?
    C8 N3 H3N . . 105.3(12) ?
    C12 N3 H4N . . 107.8(12) ?
    C8 N3 H4N . . 108.4(13) ?
    H3N N3 H4N . . 108.6(18) ?
    C9 C8 N3 . . 109.71(14) ?
    C9 C8 C11 . . 111.21(16) ?
    N3 C8 C11 . . 108.94(15) ?
    C9 C8 C10 . . 111.00(17) ?
    N3 C8 C10 . . 105.08(14) ?
    C11 C8 C10 . . 110.70(16) ?
    C8 C9 H9A . . 109.5 ?
    C8 C9 H9B . . 109.5 ?
    H9A C9 H9B . . 109.5 ?
    C8 C9 H9C . . 109.5 ?
    H9A C9 H9C . . 109.5 ?
    H9B C9 H9C . . 109.5 ?
    C8 C10 H10A . . 109.5 ?
    C8 C10 H10B . . 109.5 ?
    H10A C10 H10B . . 109.5 ?
    C8 C10 H10C . . 109.5 ?
    H10A C10 H10C . . 109.5 ?
    H10B C10 H10C . . 109.5 ?
    C8 C11 H11A . . 109.5 ?
    C8 C11 H11B . . 109.5 ?
    H11A C11 H11B . . 109.5 ?
    C8 C11 H11C . . 109.5 ?
    H11A C11 H11C . . 109.5 ?
    H11B C11 H11C . . 109.5 ?
    N3 C12 C13 . . 109.85(14) ?
    N3 C12 H12A . . 109.7 ?
    C13 C12 H12A . . 109.7 ?
    N3 C12 H12B . . 109.7 ?
    C13 C12 H12B . . 109.7 ?
    H12A C12 H12B . . 108.2 ?
    O5 C13 C12 . . 112.15(15) ?
    O5 C13 H13A . . 109.2 ?
    C12 C13 H13A . . 109.2 ?
    O5 C13 H13B . . 109.2 ?
    C12 C13 H13B . . 109.2 ?
    H13A C13 H13B . . 107.9 ?
loop_
    _geom_torsion_atom_site_label_1
    _geom_torsion_atom_site_label_2
    _geom_torsion_atom_site_label_3
    _geom_torsion_atom_site_label_4
    _geom_torsion_site_symmetry_1
    _geom_torsion_site_symmetry_2
    _geom_torsion_site_symmetry_3
    _geom_torsion_site_symmetry_4
    _geom_torsion
    _geom_torsion_publ_flag
    C6 C1 C2 N1 . . . . 178.92(14) ?
    C7 C1 C2 N1 . . . . 0.6(2) ?
    C6 C1 C2 C3 . . . . -0.6(2) ?
    C7 C1 C2 C3 . . . . -178.87(13) ?
    N1 C2 C3 C4 . . . . -178.52(14) ?
    C1 C2 C3 C4 . . . . 1.0(2) ?
    C2 C3 C4 C5 . . . . -0.6(2) ?
    C2 C3 C4 N2 . . . . -179.45(13) ?
    O4 N2 C4 C3 . . . . 176.00(14) ?
    O3 N2 C4 C3 . . . . -3.2(2) ?
    O4 N2 C4 C5 . . . . -2.9(2) ?
    O3 N2 C4 C5 . . . . 177.91(14) ?
    C3 C4 C5 C6 . . . . -0.2(2) ?
    N2 C4 C5 C6 . . . . 178.59(13) ?
    C4 C5 C6 C1 . . . . 0.7(2) ?
    C2 C1 C6 C5 . . . . -0.3(2) ?
    C7 C1 C6 C5 . . . . 178.09(14) ?
    C6 C1 C7 O1 . . . . -173.13(14) ?
    C2 C1 C7 O1 . . . . 5.2(2) ?
    C6 C1 C7 O2 . . . . 5.6(2) ?
    C2 C1 C7 O2 . . . . -176.12(14) ?
    C12 N3 C8 C9 . . . . -58.0(2) ?
    C12 N3 C8 C11 . . . . 63.99(19) ?
    C12 N3 C8 C10 . . . . -177.36(15) ?
    C8 N3 C12 C13 . . . . -159.11(14) ?
    N3 C12 C13 O5 . . . . -55.18(18) ?
loop_
    _geom_hbond_atom_site_label_D
    _geom_hbond_atom_site_label_H
    _geom_hbond_atom_site_label_A
    _geom_hbond_site_symmetry_A
    _geom_hbond_distance_DH
    _geom_hbond_distance_HA
    _geom_hbond_distance_DA
    _geom_hbond_angle_DHA
    N1 H1N O1 . 0.871(18) 2.00(2) 2.665(2) 132.3(15)
    N1 H2N O5 . 0.888(16) 2.172(15) 3.058(2) 175.8(18)
    N3 H3N O1 8_565 0.904(17) 1.733(17) 2.637(2) 178(2)
    N3 H4N O2 2_655 0.89(2) 1.98(2) 2.849(2) 165.6(17)
    O5 H5O O2 8_565 0.840(18) 1.919(18) 2.7546(18) 173(2)
    C11 H11A O4 8_555 0.98 2.49 3.450(3) 165
    C12 H12A O3 . 0.99 2.50 3.445(2) 159
_shelx_space_group_comment
;
The symmetry employed for this shelxl refinement is uniquely defined
by the following loop, which should always be used as a source of
symmetry information in preference to the above space-group names.
They are only intended as comments.
;
_shelx_estimated_absorpt_T_min     0.939
_shelx_estimated_absorpt_T_max     0.990
_shelx_hkl_file
;
   4   0   0 2.95217 1.58907   2
  -4   0   0 1.58994 1.33339   2
  -4   0   0 3.90242 1.49339   1
   4   0   0 3.29720 1.87804   1
   6   0   0 110.608   8.119   1
   6   0   0 105.595   8.251   2
  -6   0   0 112.939   6.758   2
  -6   0   0 126.113   8.952   1
  -8   0   0 0.42575 1.44076   1
  -8   0   0 -0.1868  1.9193   2
   8   0   0 2.79554 2.28791   2
   8   0   0 4.00895 1.77834   1
 -10   0   0 196.900  11.488   1
 -10   0   0 198.434   9.564   1
 -10   0   0 187.179  12.132   2
  10   0   0 203.806  13.061   2
  10   0   0 175.142   8.001   1
 -12   0   0 497.626  33.728   2
 -12   0   0 521.999  38.493   1
 -12   0   0 533.288  30.965   1
  12   0   0 528.216  41.444   2
  12   0   0 493.385  29.678   1
 -14   0   0 80.4826  8.8091   2
  14   0   0 73.9898  6.4740   1
  14   0   0 66.9111  6.1959   2
 -14   0   0 59.5147  7.7362   1
 -14   0   0 86.0925  8.3746   1
 -16   0   0 86.0608  7.2997   1
 -16   0   0 88.9853  8.8642   1
 -16   0   0 85.9914  7.7271   2
  16   0   0 90.3038  8.5940   1
  16   0   0 93.7923  9.5683   2
 -18   0   0 123.188  10.543   1
 -18   0   0 136.192  12.904   1
  18   0   0 130.875  13.174   1
  18   0   0 150.023  12.747   2
 -18   0   0 138.363   9.746   2
 -20   0   0 74.4064  7.7121   2
  20   0   0 70.2021 10.5337   2
 -20   0   0 55.4873  9.1880   1
  20   0   0 71.1264  6.4522   1
  22   0   0 12.6234  5.1524   1
 -22   0   0 8.31740 4.73799   2
   3  -1   0 2077.61  102.79   2
   3  -1   0 2148.13  101.91   1
   3   1   0 2216.70   91.62   1
   3   1   0 2201.07  128.45   2
  -3   1   0 1976.10  122.45   2
  -5  -1   0 23.6860  2.2798   1
  -5  -1   0 22.5843  2.3123   2
   5  -1   0 26.0272  3.0495   2
   5  -1   0 19.6388  3.1965   1
  -5  -1   0 22.2773  2.0846   1
   5   1   0 24.0525  2.2246   2
  -5   1   0 25.0998  2.8281   1
  -5   1   0 19.9744  2.9426   2
   5   1   0 21.8535  2.0272   1
  -7  -1   0 17.2264  1.9539   1
   7  -1   0 22.4034  2.9017   2
   7  -1   0 24.8187  3.3737   1
  -7  -1   0 20.9242  2.5933   2
  -7  -1   0 21.9405  2.3116   1
  -7  -1   0 19.9171  1.8318   3
   7   1   0 18.5580  2.7371   1
   7   1   0 16.1148  2.4312   2
  -7   1   0 23.4974  2.9570   2
  -7   1   0 24.5226  3.2388   1
   9  -1   0 14.7092  2.4519   1
  -9  -1   0 12.8012  2.5413   1
   9  -1   0 21.3626  3.3347   2
  -9  -1   0 14.0651  1.3348   3
  -9  -1   0 18.1718  3.0186   2
  -9  -1   0 19.3556  3.0791   1
   9   1   0 19.7428  2.8180   1
  -9   1   0 20.1765  3.7107   2
   9   1   0 17.1378  2.6314   2
  -9   1   0 17.2436  3.8513   1
 -11  -1   0 5.03114 2.13022   2
  11  -1   0 7.93747 3.58042   2
 -11  -1   0 5.27074 2.31684   1
 -11  -1   0 4.57353 1.41447   1
  11  -1   0 2.33141 1.93517   1
  11   1   0 6.49417 1.99382   1
  11   1   0 6.16703 2.19186   2
 -11   1   0 8.68129 3.20367   1
 -11   1   0 2.72960 1.85139   2
  13  -1   0 11.6866  3.6329   1
 -13  -1   0 2.18526 3.05867   1
  13  -1   0 6.46680 3.68318   2
 -13  -1   0 11.2664  3.0434   1
 -13  -1   0 9.19948 2.75495   2
 -13   1   0 8.78772 2.84535   2
 -13   1   0 7.16041 4.06736   1
  13   1   0 5.53843 2.33783   1
  13   1   0 4.97144 2.34948   2
 -15  -1   0 17.2312  3.9148   2
 -15  -1   0 20.6251  4.2085   1
 -15  -1   0 15.8609  4.0703   1
  15  -1   0 26.9825  5.2516   2
  15  -1   0 25.5778  5.0822   1
 -15   1   0 27.3449  5.0485   1
  15   1   0 27.0515  4.0883   1
 -15   1   0 14.9859  5.1999   2
  15   1   0 30.6785  4.0946   2
 -17  -1   0 5.11958 2.87217   2
  17  -1   0 10.0126  4.7397   2
  17  -1   0 7.73810 3.14412   1
 -17  -1   0 9.35288 3.19772   1
 -17  -1   0 8.51260 4.08791   1
 -17   1   0 6.48264 2.68199   1
  17   1   0 7.76606 3.46741   1
 -17   1   0 9.58732 4.21074   2
  17   1   0 6.37524 4.44287   2
 -17   1   0 1.58042 3.43330   1
 -19  -1   0 -0.1588  5.6486   1
 -19  -1   0 2.21952 2.41705   1
  19  -1   0 4.64993 4.29217   2
  19  -1   0 5.43784 3.25598   1
 -19  -1   0 -1.5958  3.1059   2
 -19   1   0 -2.3372  3.3601   2
 -19   1   0 -2.0764  2.8590   1
  19   1   0 2.11465 2.69634   1
  19   1   0 2.57192 2.91040   2
 -19   1   0 -6.7064  6.7093   1
 -21  -1   0 2.53098 5.19423   2
  21  -1   0 -3.9064 14.2945   2
  21  -1   0 4.25053 4.83716   1
  21   1   0 -5.5932  3.6164   2
 -21   1   0 1.19635 3.40484   2
  23  -1   0 7.81447 4.18578   1
 -23  -1   0 5.54536 5.56311   2
 -23   1   0 5.93641 6.51550   2
   0  -2   0 20.9281  4.4561   1
   2  -2   0 17.2965  2.1827   1
   2  -2   0 19.8789  1.6390   2
   2   2   0 19.9328  2.0512   1
  -2   2   0 18.4865  2.1768   1
  -2   2   0 22.5644  2.2291   2
   4  -2   0 92.1840  6.2815   2
  -4  -2   0 93.5391  5.9047   2
  -4  -2   0 88.0295  6.3363   1
   4  -2   0 81.7389  5.5487   1
  -4   2   0 97.2710  8.0203   1
  -4   2   0 94.4104  5.5867   2
   4   2   0 94.6426  6.5023   1
   6  -2   0 295.057  10.763   1
   6  -2   0 299.435  14.579   2
  -6  -2   0 325.112  22.194   1
  -6  -2   0 301.598  16.363   2
  -6  -2   0 306.449  16.900   1
  -6   2   0 312.036  14.295   2
   6   2   0 312.962  17.175   1
  -6   2   0 321.623  27.118   1
   8  -2   0 89.0688  8.2879   2
  -8  -2   0 68.7871  5.3356   2
  -8  -2   0 67.7190  5.9031   1
  -8  -2   0 75.8645  6.7273   1
   8  -2   0 77.0589  7.4144   1
  -8   2   0 63.3293  6.6280   1
  -8   2   0 79.2350  5.5313   2
   8   2   0 78.8826  5.6295   2
  10  -2   0 41.5096  5.0795   2
  10  -2   0 34.1437  2.8465   3
 -10  -2   0 31.8219  3.5753   2
  10  -2   0 30.3411  3.9540   1
 -10  -2   0 35.0079  3.1488   1
 -10  -2   0 33.6976  3.1195   1
 -10  -2   0 27.0426  3.3137   3
 -10   2   0 24.6494  3.6430   1
  10   2   0 25.9059  3.6172   2
 -10   2   0 32.6136  4.8193   2
  12  -2   0 315.214  20.513   2
 -12  -2   0 290.265  25.380   3
 -12  -2   0 321.698  23.702   1
 -12  -2   0 333.550  14.019   2
  12  -2   0 311.491  17.777   1
 -12  -2   0 295.552  22.099   1
  12   2   0 325.654  22.946   2
 -12   2   0 301.164  20.954   2
 -12   2   0 287.458  23.257   1
 -14  -2   0 -1.1779  2.6996   2
 -14  -2   0 5.87328 2.21859   1
 -14  -2   0 0.42129 1.67507   1
  14  -2   0 3.11208 6.26361   1
  14  -2   0 -1.9250  2.3196   2
 -14   2   0 -0.6550  4.5884   1
  14   2   0 0.74582 1.89493   2
 -14   2   0 0.04853 2.89408   2
  16  -2   0 155.148  11.306   2
 -16  -2   0 136.818  12.304   1
  16  -2   0 157.818  17.668   1
 -16  -2   0 147.847  14.627   1
 -16  -2   0 139.731  12.832   2
  16   2   0 149.081  11.194   2
 -16   2   0 147.134   9.508   2
 -16   2   0 152.084  13.810   1
 -16   2   0 142.321  16.960   1
 -18  -2   0 2.18925 3.11511   1
 -18  -2   0 3.43565 2.64946   2
 -18  -2   0 0.77216 2.60996   1
  18  -2   0 1.23687 5.10137   2
  18  -2   0 3.67228 3.61242   1
 -18   2   0 -1.6030  4.3057   2
  18   2   0 2.26289 2.88224   2
 -18   2   0 -2.5416  4.6995   1
 -18   2   0 0.81578 3.39198   1
  20  -2   0 67.2081 22.6350   2
  20  -2   0 103.076  10.058   1
 -20  -2   0 65.0555  9.4721   1
 -20  -2   0 77.7437  9.2147   2
 -20   2   0 73.2788  7.8808   1
 -20   2   0 96.3389  9.8058   2
 -22  -2   0 5.37063 5.41001   2
  22  -2   0 4.53133 5.02865   1
 -22   2   0 -1.2183  4.7244   2
   1  -3   0 2457.21   79.97   2
   1  -3   0 2532.69  148.47   1
  -1  -3   0 2464.21   91.02   1
  -1  -3   0 2379.31   91.99   2
  -1   3   0 2507.64   95.83   1
   1   3   0 2515.18  137.44   1
  -1   3   0 2347.13  112.30   2
   1   3   0 2358.12  100.44   2
  -3  -3   0 1304.50   92.07   1
   3  -3   0 1294.75   57.15   2
   3  -3   0 1241.08   66.28   1
   3   3   0 1253.63   98.93   1
  -3   3   0 1280.37   58.76   2
  -3   3   0 1327.46   59.41   1
   5  -3   0 57.3389  4.6210   1
  -5  -3   0 61.6867  5.1666   1
   5  -3   0 55.1004  4.5327   2
   5   3   0 51.6502  4.8973   1
  -5   3   0 56.0067  4.6130   2
  -5   3   0 54.9083  4.4353   1
  -7  -3   0 18.3225  1.8835   2
   7  -3   0 18.4499  2.9896   1
  -7  -3   0 12.8587  2.7391   1
   7  -3   0 12.1937  2.6389   2
  -7  -3   0 16.6987  2.6214   1
  -7   3   0 14.9415  2.7194   1
   7   3   0 16.0264  2.2280   1
  -7   3   0 17.6204  3.6013   2
   9  -3   0 91.5485  8.2828   2
  -9  -3   0 95.0301  8.7931   1
  -9  -3   0 77.9170  5.5497   2
  -9  -3   0 84.1987  9.2360   1
   9  -3   0 108.395   8.435   1
   9   3   0 79.6783  5.8596   1
  -9   3   0 81.4000  7.0339   2
  -9   3   0 77.6793  6.6768   1
 -11  -3   0 122.089  12.051   1
 -11  -3   0 118.869   6.644   2
  11  -3   0 122.217   9.406   2
 -11  -3   0 115.587   9.867   1
  11  -3   0 108.760   7.208   1
 -11   3   0 113.076   9.901   2
 -11   3   0 128.904   8.369   1
  13  -3   0 305.533  18.986   2
 -13  -3   0 327.332  32.634   1
 -13  -3   0 315.941  24.856   3
 -13  -3   0 343.479  23.934   1
 -13  -3   0 336.342  11.963   2
  13  -3   0 332.597  25.578   1
 -13   3   0 334.284  27.490   1
 -13   3   0 325.778  21.994   2
 -15  -3   0 377.915  29.468   1
 -15  -3   0 397.625  29.910   1
  15  -3   0 360.880  31.499   2
  15  -3   0 354.866  22.510   1
 -15  -3   0 323.774  22.920   3
 -15  -3   0 337.176  19.217   2
 -15   3   0 373.838  36.335   1
 -15   3   0 375.038  33.295   2
  17  -3   0 27.3231  5.6615   1
 -17  -3   0 28.1147  4.3211   1
 -17  -3   0 25.2305  4.7392   2
  17  -3   0 22.2931  5.3410   2
 -17  -3   0 28.6831  4.7890   1
 -17   3   0 21.5402  4.2329   2
 -17   3   0 20.4496  7.0156   1
  19  -3   0 121.332  27.913   2
 -19  -3   0 100.313   9.993   2
 -19  -3   0 117.197  10.743   1
 -19  -3   0 105.025   9.531   1
  19  -3   0 114.190  14.040   1
 -19   3   0 110.320  10.923   1
 -19   3   0 128.410  12.240   2
 -21  -3   0 0.45518 2.90481   2
  21  -3   0 0.13974 5.40179   1
 -21   3   0 0.66443 4.16615   2
  23  -3   0 23.8752  7.8797   1
 -23   3   0 21.4270  9.2940   2
   0  -4   0 133.669   8.298   1
   0  -4   0 127.951   8.849   2
   0   4   0 145.164   9.406   2
   0   4   0 129.711   6.300   1
  -2  -4   0 421.631  16.890   2
   2  -4   0 447.495  19.891   1
   2  -4   0 447.130  22.067   2
  -2  -4   0 425.194  17.220   1
  -2   4   0 438.027  19.290   1
   2   4   0 428.633  23.498   1
  -2   4   0 447.746  27.343   2
  -4  -4   0 1018.17   60.14   1
   4  -4   0 1000.85   39.62   1
   4  -4   0 993.733  41.515   2
   4   4   0 1008.15   73.48   1
  -4   4   0 1013.79   38.78   1
  -4   4   0 1011.00   53.48   2
  -6  -4   0 85.5845  5.0507   1
   6  -4   0 96.5435  7.2253   2
   6  -4   0 90.6854  7.2542   1
  -6   4   0 81.3506  7.4776   1
   6   4   0 83.8376  6.1973   1
  -6   4   0 97.9980  7.3334   2
  -8  -4   0 24.3724  2.9247   1
   8  -4   0 21.2674  4.0513   1
   8  -4   0 26.4973  3.6079   2
  -8  -4   0 21.6690  3.5734   1
  -8  -4   0 31.9523  2.8361   2
   8   4   0 26.1792  2.4350   1
  -8   4   0 20.5651  4.7914   1
  -8   4   0 25.8540  3.7633   2
  10  -4   0 62.3784  5.3713   2
 -10  -4   0 61.8008  6.4134   1
 -10  -4   0 48.7919  5.2664   1
  10  -4   0 59.2544  5.7491   1
 -10  -4   0 58.2816  5.1157   2
 -10   4   0 49.8868  5.7644   1
 -10   4   0 68.3156  6.6158   2
  10   4   0 61.5239  4.1819   1
 -12  -4   0 36.6459  4.3877   1
 -12  -4   0 29.2803  4.0151   1
  12  -4   0 26.6780  4.4913   2
  12  -4   0 29.5352  4.9328   1
 -12   4   0 23.8770  5.3148   1
 -14  -4   0 624.162  46.335   1
  14  -4   0 638.658  43.443   3
  14  -4   0 610.046  50.342   2
 -14  -4   0 604.779  61.604   3
 -14  -4   0 663.573  33.821   2
 -14  -4   0 639.074  63.280   1
  14  -4   0 574.016  43.551   1
 -14   4   0 619.922  63.191   1
 -14   4   0 657.772  41.709   2
 -16  -4   0 34.4373  4.0587   3
 -16  -4   0 26.7271  5.3132   1
 -16  -4   0 26.0632  3.8587   2
  16  -4   0 32.8257  6.0342   1
  16  -4   0 36.0520  5.8705   2
 -16   4   0 24.5925  6.3377   1
 -16   4   0 39.6525  7.0975   2
  18  -4   0 16.0403  5.2585   1
 -18  -4   0 9.93491 1.92993   3
 -18  -4   0 4.29740 2.55930   1
 -18  -4   0 7.90913 4.14410   1
 -18  -4   0 16.9735  3.3737   2
 -18   4   0 16.4522  6.3822   2
  20  -4   0 -4.3193  6.5565   1
 -20  -4   0 1.45401 3.92703   2
 -20  -4   0 -0.5818  3.2968   1
 -20   4   0 5.03866 6.84312   2
  22  -4   0 -10.937   5.552   1
 -22   4   0 9.41218 8.41655   2
  -1  -5   0 43.4423  4.9689   1
  -1  -5   0 57.5745  3.8183   2
   1  -5   0 42.9755  3.1279   2
   1  -5   0 53.9882  4.4297   1
   1   5   0 52.2064  5.1540   1
  -1   5   0 43.9481  5.2377   1
  -1   5   0 51.1863  3.2467   2
   1   5   0 50.4888  3.3071   2
   3  -5   0 287.583  17.290   1
   3  -5   0 279.608  11.516   2
  -3  -5   0 256.733  13.725   2
  -3  -5   0 253.361  13.290   1
  -3   5   0 269.254  15.059   2
  -3   5   0 253.611  12.808   1
   3   5   0 275.281  14.500   1
  -5  -5   0 99.6837  7.4221   2
   5  -5   0 117.568   7.953   2
   5  -5   0 91.5899  7.8250   1
  -5  -5   0 93.3918  6.1544   1
   5   5   0 97.6032  6.8206   1
  -5   5   0 100.144   6.458   2
  -5   5   0 93.9239  6.9177   1
   7  -5   0 193.028  10.524   2
   7  -5   0 202.404  11.901   1
  -7  -5   0 201.855  14.917   1
  -7   5   0 193.155  14.471   1
  -7   5   0 193.727  12.813   2
   7   5   0 196.901  16.833   1
   9  -5   0 25.0866  4.6119   1
  -9  -5   0 20.8455  2.6966   1
  -9  -5   0 18.4743  2.9339   1
  -9  -5   0 20.5867  2.5969   2
  -9   5   0 18.7872  3.6764   2
   9   5   0 24.6263  2.9637   1
  -9   5   0 24.1471  4.4814   1
 -11  -5   0 -1.3286  1.8303   1
  11  -5   0 -0.0876  2.7499   1
 -11  -5   0 0.48647 1.09300   2
  11  -5   0 -0.8764  2.6945   2
 -11  -5   0 2.64244 2.24669   1
 -11   5   0 -0.2705  3.2316   1
  11   5   0 4.98089 1.72967   1
 -11   5   0 12.1055  4.4875   2
  13  -5   0 158.775  14.697   2
  13  -5   0 190.121  15.723   1
 -13  -5   0 207.229  13.276   2
 -13  -5   0 197.761  17.128   1
 -13  -5   0 211.719  23.313   1
 -13   5   0 188.398  21.026   1
 -13   5   0 192.341  13.781   2
  15  -5   0 -0.2059  4.3965   1
 -15  -5   0 2.31970 2.67744   3
  15  -5   0 -3.9953  4.0828   2
  15  -5   0 0.46817 1.17303   3
 -15  -5   0 0.16310 1.75308   2
 -15  -5   0 -3.0142  2.9329   1
 -15  -5   0 3.73232 1.73425   1
 -15   5   0 -1.5713  3.1828   2
 -15   5   0 5.29503 6.03168   1
 -17  -5   0 21.8904  4.9223   1
 -17  -5   0 13.2354  3.6852   1
  17  -5   0 10.8030  5.5220   1
 -17  -5   0 16.3078  3.5522   2
 -17  -5   0 13.5289  3.1866   3
 -17   5   0 11.8631  5.0395   2
 -19  -5   0 45.6275  7.4806   2
  19  -5   0 55.8860  8.3417   1
 -19  -5   0 54.8248  7.0381   1
 -19   5   0 55.7168  8.7432   2
  21  -5   0 4.62081 6.49354   1
 -21   5   0 2.83502 4.82028   2
   0  -6   0 64.7773  4.7370   2
   0  -6   0 53.7210  5.2147   1
   0   6   0 56.8784  4.9898   1
   0   6   0 70.0295  5.3943   2
  -2  -6   0 214.568  10.624   2
   2  -6   0 198.200  10.520   1
  -2  -6   0 203.770  14.147   1
   2  -6   0 226.610   9.134   2
   2   6   0 212.859  12.483   1
  -2   6   0 234.092  14.269   2
  -2   6   0 239.581  16.850   1
   4  -6   0 440.074  16.746   2
  -4  -6   0 433.803  26.120   1
  -4  -6   0 430.102  26.294   2
   4  -6   0 424.311  22.098   1
  -4   6   0 431.910  25.282   1
   4   6   0 450.239  19.368   1
  -4   6   0 456.735  26.539   2
   6  -6   0 -0.4729  4.4615   1
  -6  -6   0 3.12404 1.33304   2
  -6  -6   0 0.22591 2.29339   1
   6  -6   0 2.78402 3.70468   2
  -6   6   0 2.92327 2.36458   2
  -6   6   0 -3.3216  2.7315   1
   6   6   0 -1.0202  1.4177   1
   8  -6   0 19.5797  3.7148   2
   8  -6   0 20.1121  4.4755   1
  -8  -6   0 23.5572  3.8028   1
   8   6   0 20.3662  2.5409   1
  -8   6   0 14.4334  5.1319   1
  -8   6   0 19.3872  4.3308   2
  10  -6   0 469.283  33.238   2
 -10  -6   0 513.032  40.676   1
 -10  -6   0 463.656  25.388   2
 -10  -6   0 466.946  35.323   1
  10  -6   0 450.149  36.292   1
 -10   6   0 500.297  38.254   1
  10   6   0 474.783  25.259   1
 -10   6   0 486.317  28.843   2
 -12  -6   0 66.6788  5.4959   2
  12  -6   0 50.8132  5.9370   2
  12  -6   0 46.2394  6.8824   1
 -12  -6   0 50.3652  5.3988   1
 -12  -6   0 45.8123  5.9394   1
  12   6   0 61.7232  7.1114   1
 -12   6   0 50.8514  7.2173   2
 -12   6   0 47.5217  8.7976   1
 -14  -6   0 54.6964  5.0115   1
  14  -6   0 62.9809  8.2384   2
  14  -6   0 67.6170 10.3498   1
 -14  -6   0 74.9053  5.5043   2
 -14  -6   0 63.0334  6.1946   1
  14   6   0 43.3554  5.2100   1
 -14   6   0 40.7293  8.7916   1
 -14   6   0 50.6054  8.6322   2
  16  -6   0 35.3598  4.1350   3
 -16  -6   0 25.2153  4.3622   3
 -16  -6   0 21.7800  3.7837   2
  16  -6   0 33.4340  7.1858   1
 -16  -6   0 25.6001  4.3555   1
 -16  -6   0 19.5258  3.3990   1
 -16   6   0 34.5547  7.2913   2
 -18  -6   0 7.36383 3.91229   1
 -18  -6   0 11.1920  3.2436   2
  18  -6   0 20.5649  7.6841   1
 -18   6   0 27.8682  7.4573   2
  20  -6   0 -0.0562  5.6736   1
 -20   6   0 1.18515 4.95636   2
   1  -7   0 13.8280  2.8535   2
  -1  -7   0 12.0100  3.4413   1
   1  -7   0 20.0562  4.1035   1
  -1  -7   0 13.1301  2.9902   2
  -1   7   0 18.1605  2.8235   2
  -1   7   0 20.6842  3.9882   1
   1   7   0 13.4969  3.1250   1
   3  -7   0 58.1594  5.0758   2
  -3  -7   0 72.0215  4.7646   2
  -3  -7   0 74.2464  6.7160   1
   3  -7   0 51.6215  6.3343   1
  -3   7   0 54.7206  6.0208   1
  -3   7   0 60.3918  5.8460   2
   3   7   0 64.3605  5.2469   1
   5  -7   0 3.61154 3.64829   1
   5  -7   0 -0.3570  2.3856   2
  -5  -7   0 0.29002 2.18831   1
  -5  -7   0 2.37230 1.66946   2
  -5   7   0 3.68874 2.13857   2
   5   7   0 1.07634 1.76513   1
  -5   7   0 -1.3821  3.1773   1
   7  -7   0 148.236  11.162   2
   7  -7   0 141.017  11.069   1
  -7  -7   0 122.540  10.720   1
  -7  -7   0 125.851   7.636   2
   7   7   0 137.307  11.199   1
  -7   7   0 116.194   9.299   2
  -7   7   0 118.855  14.176   1
  -9  -7   0 26.4059  3.7561   1
   9  -7   0 12.5698  5.1242   2
  -9  -7   0 22.5674  2.4583   2
   9  -7   0 28.3375  6.4568   1
  -9  -7   0 19.0096  2.3128   2
   9   7   0 22.3021  3.6509   1
  -9   7   0 26.1961  5.1159   2
  -9   7   0 14.4412  5.0431   1
 -11  -7   0 671.207  40.558   2
  11  -7   0 675.065  39.028   2
 -11  -7   0 678.941  67.250   1
 -11  -7   0 686.274  36.456   1
  11  -7   0 700.310  30.834   1
 -11   7   0 667.367  67.040   1
  11   7   0 675.310  43.141   1
 -11   7   0 627.868  57.777   2
 -13  -7   0 56.7496  6.9566   2
 -13  -7   0 42.2483  8.1393   1
 -13  -7   0 52.4227  7.0714   1
  13  -7   0 52.2808  9.6346   2
  13  -7   0 49.8452  6.0236   1
  13   7   0 66.6769  8.6936   1
 -13   7   0 61.9340  9.2634   2
 -13   7   0 53.4075  8.6190   1
 -15  -7   0 0.73172 3.10652   1
 -15  -7   0 1.68984 2.15925   1
  15  -7   0 7.60788 5.25559   1
 -15  -7   0 3.28104 1.72189   2
 -15   7   0 2.19005 3.89695   2
  15   7   0 2.04167 2.41188   1
 -17  -7   0 3.17129 3.72018   3
 -17  -7   0 6.99260 2.27285   2
  17  -7   0 13.7946  5.7710   1
 -17   7   0 10.1524  5.0876   2
  19  -7   0 68.4098 11.3526   1
 -19   7   0 80.8198 12.1067   2
  21  -7   0 20.5096  7.5816   1
 -21   7   0 6.71800 7.33853   2
   0  -8   0 22.3740  3.6629   2
   0  -8   0 17.8871  5.1178   1
   0   8   0 22.1100  3.0344   2
   0   8   0 30.7887  5.6207   1
   2  -8   0 5.08044 3.03291   1
  -2  -8   0 -2.8801  3.0308   1
  -2  -8   0 5.94589 2.60045   2
   2  -8   0 4.01157 2.19997   2
  -2   8   0 2.93655 2.66523   2
  -2   8   0 3.70889 3.12103   1
   2   8   0 8.37386 3.78253   1
  -4  -8   0 17.2762  3.5886   1
   4  -8   0 7.14702 5.50118   1
   4  -8   0 4.96023 4.06256   2
  -4  -8   0 16.4628  3.3838   2
  -4   8   0 12.5525  4.4589   1
  -4   8   0 12.5852  2.7464   2
   4   8   0 11.9323  3.2694   1
  -6  -8   0 59.3271  4.5816   2
   6  -8   0 60.3206  7.0441   2
  -6  -8   0 59.1894  6.4857   1
   6  -8   0 50.4263  6.7614   1
  -6   8   0 53.9995  4.8895   2
  -6   8   0 48.3307  8.1139   1
   6   8   0 64.3800  6.9362   1
   8  -8   0 5.09458 5.42082   1
   8  -8   0 -0.1815  4.4487   2
  -8  -8   0 -0.8534  1.9886   1
  -8  -8   0 -0.1067  1.3942   2
   8   8   0 -0.6587  1.8109   1
  -8   8   0 4.84280 2.81458   2
  -8   8   0 -2.3639  3.7369   1
  10  -8   0 -0.2382  4.9476   2
 -10  -8   0 -0.6115  1.1913   2
  10  -8   0 -4.3859  3.9274   1
 -10  -8   0 -1.8182  1.4431   2
 -10  -8   0 0.34469 3.13424   1
 -10   8   0 0.70206 3.61684   2
  10   8   0 3.83644 2.63375   1
 -10   8   0 -6.7647  4.6762   1
 -12  -8   0 162.784  23.533   1
  12  -8   0 179.922  16.543   2
 -12  -8   0 195.436  12.602   2
  12  -8   0 187.764  21.496   1
 -12  -8   0 187.593  13.355   1
 -12  -8   0 203.247  13.380   2
  12   8   0 193.562  17.380   1
 -12   8   0 162.324  14.783   1
 -12   8   0 216.996  21.585   2
 -14  -8   0 16.0402  4.5198   1
  14  -8   0 18.3053  7.0372   1
 -14  -8   0 10.6214  3.9487   1
 -14  -8   0 7.99738 2.66618   2
 -14  -8   0 11.2328  2.0203   2
  14   8   0 7.52100 3.71760   1
 -14   8   0 6.97750 3.93615   2
 -16  -8   0 5.51587 3.83480   1
  16  -8   0 19.3764  5.3130   1
 -16  -8   0 5.45073 3.07813   2
  16   8   0 8.81877 3.56781   1
 -16   8   0 4.89842 4.17995   2
  18  -8   0 130.998  15.601   1
 -18   8   0 121.443  15.084   2
  20  -8   0 32.7959  9.0248   1
 -20   8   0 52.4181 11.0637   2
  -1  -9   0 18.2220  3.1904   2
   1  -9   0 15.2275  4.9253   1
  -1  -9   0 22.1242  5.4843   1
   1  -9   0 10.7709  4.4001   2
  -1   9   0 14.5792  3.4936   2
  -1   9   0 26.7281  4.7425   1
   1   9   0 14.6309  5.1352   1
  -3  -9   0 160.551  11.275   2
  -3  -9   0 167.202  14.161   1
   3  -9   0 172.249  13.669   1
   3  -9   0 164.221  10.330   2
  -3   9   0 148.469  13.628   2
   3   9   0 153.211  13.484   1
  -3   9   0 160.499  15.888   1
   5  -9   0 367.981  18.258   1
   5  -9   0 371.152  21.323   2
  -5  -9   0 350.256  28.288   2
  -5  -9   0 357.616  29.492   1
  -5   9   0 369.640  19.657   2
  -5   9   0 347.498  33.140   1
   5   9   0 390.555  20.683   1
  -7  -9   0 104.787  11.407   1
  -7  -9   0 84.6007  6.9692   2
   7  -9   0 93.9332  9.9239   2
   7  -9   0 110.807  10.617   1
  -7   9   0 91.6420  9.7729   2
  -7   9   0 93.0270 13.9672   1
   7   9   0 84.0637  9.0253   1
   9  -9   0 -2.7528  6.4560   1
  -9  -9   0 0.53195 1.56880   2
  -9  -9   0 2.84850 4.30156   1
   9  -9   0 -5.2510  4.9446   2
   9   9   0 2.94909 2.18281   1
  -9   9   0 3.72721 4.52920   2
  -9   9   0 2.82349 4.79980   1
  11  -9   0 198.365  17.893   2
 -11  -9   0 195.919  13.316   2
 -11  -9   0 193.753  23.110   1
  11  -9   0 205.190  15.711   1
 -11  -9   0 189.688  12.316   2
 -11   9   0 180.702  27.415   1
 -11   9   0 170.313  19.462   2
  11   9   0 201.218  26.255   1
 -13  -9   0 4.98472 2.57118   1
 -13  -9   0 3.69786 2.66640   1
 -13  -9   0 2.72344 2.35854   2
  13  -9   0 5.11239 5.91911   1
 -13  -9   0 3.27197 1.59083   2
 -13   9   0 7.19422 4.06281   2
  13   9   0 4.58837 2.76723   1
  15  -9   0 6.27375 5.29534   1
 -15  -9   0 3.64327 3.95729   1
 -15   9   0 4.42999 4.56247   2
  17  -9   0 7.56688 6.82560   1
 -17   9   0 8.79785 7.97175   2
  19  -9   0 29.3669 10.7057   1
 -19   9   0 17.2849  6.3327   2
   0 -10   0 4.46618 2.85953   2
   0 -10   0 -1.1842  5.2578   1
   0  10   0 4.93369 3.73166   1
   2 -10   0 542.148  38.866   1
  -2 -10   0 616.481  40.273   2
   2 -10   0 650.115  46.537   2
  -2 -10   0 580.310  43.584   1
   2  10   0 573.135  43.789   1
  -2  10   0 570.820  53.187   1
  -2  10   0 550.672  39.150   2
  -4 -10   0 160.575  16.600   1
  -4 -10   0 179.296   9.679   2
   4 -10   0 145.281  11.952   2
   4 -10   0 166.023  16.478   1
  -4  10   0 161.320  16.242   1
  -4  10   0 157.838  16.292   2
   4  10   0 161.130  13.976   1
  -6 -10   0 132.954  10.888   2
   6 -10   0 138.160  15.100   2
  -6 -10   0 123.309  11.680   1
   6 -10   0 142.097  14.142   1
   6  10   0 137.339  12.690   1
  -6  10   0 116.922  13.160   2
  -6  10   0 114.518  15.103   1
  -8 -10   0 36.8182  6.9747   1
   8 -10   0 76.8342 11.3682   1
  -8 -10   0 61.5768  5.9220   2
   8 -10   0 52.7987  8.1684   2
  -8  10   0 46.2656 10.8080   1
  -8  10   0 70.9129  8.9120   2
   8  10   0 55.0076  6.7420   1
 -10 -10   0 0.90497 2.14865   2
  10 -10   0 -1.0451  7.8391   1
 -10 -10   0 0.39525 4.18770   1
 -10  10   0 1.84002 3.47530   2
  10  10   0 -2.5660  3.0995   1
 -12 -10   0 19.5587  3.1671   2
 -12 -10   0 22.4702  3.6198   2
  12 -10   0 10.3975  6.4433   1
 -12 -10   0 26.5490  5.6431   1
  12  10   0 22.3273  4.2388   1
 -12  10   0 9.40926 6.04081   2
 -14 -10   0 -2.8979  3.3058   1
  14 -10   0 5.30470 6.52532   1
 -14  10   0 5.59158 4.86692   2
  16 -10   0 -2.8354  5.9346   1
 -16  10   0 7.10332 7.48830   2
  18 -10   0 -6.8729  8.6560   1
 -18  10   0 0.29086 5.82979   2
   1 -11   0 391.941  37.282   1
   1 -11   0 389.277  28.044   2
  -1 -11   0 415.195  37.597   1
  -1 -11   0 355.083  33.598   2
   1  11   0 370.650  38.872   1
  -1  11   0 425.084  32.524   1
   3 -11   0 194.231  20.171   1
   3 -11   0 214.676  18.294   2
  -3 -11   0 197.048  14.884   2
  -3 -11   0 154.046  17.610   1
  -3  11   0 181.068  16.446   2
   3  11   0 203.138  18.349   1
  -3  11   0 201.406  17.404   1
  -5 -11   0 9.28018 2.50396   2
   5 -11   0 14.0665  4.9495   2
   5 -11   0 12.4676  5.5603   1
  -5  11   0 15.4671  4.2664   2
   5  11   0 17.7694  5.4049   1
  -5  11   0 -0.1090  4.9731   1
   7 -11   0 -3.5247  6.6437   2
  -7 -11   0 -3.0980  2.8198   2
   7 -11   0 8.58106 5.88612   1
  -7 -11   0 -0.8243  5.7895   1
  -7  11   0 1.46182 2.70767   2
   7  11   0 -2.6440  2.8031   1
  -7  11   0 -14.450   7.118   1
  -9 -11   0 -6.3528  4.0052   1
  -9 -11   0 -1.2431  2.4852   2
   9 -11   0 -3.7849  5.4506   1
   9  11   0 7.15834 4.30494   1
  -9  11   0 1.79537 3.69409   2
  11 -11   0 -3.0845  5.4507   1
 -11 -11   0 3.69246 1.55244   2
 -11 -11   0 2.88693 4.36713   1
  11  11   0 5.65803 4.06408   1
 -11  11   0 4.96485 4.83926   2
  13 -11   0 5.09960 7.81961   1
 -13  11   0 27.6719  7.1077   2
  15 -11   0 9.83024 7.47343   1
 -15  11   0 3.65834 7.30467   2
  17 -11   0 -7.6720  7.9078   1
 -17  11   0 8.05008 6.53400   2
   0 -12   0 3.14784 5.23434   1
   0 -12   0 6.48941 4.82873   2
   0  12   0 1.71921 4.48899   1
  -2 -12   0 16.3758  5.5961   1
   2 -12   0 5.72516 5.33917   1
  -2 -12   0 14.4367  5.0891   2
   2  12   0 18.6375  6.1328   1
  -2  12   0 15.2040  3.6581   2
  -2  12   0 15.4250  8.3762   1
  -4 -12   0 48.3556  7.2463   2
  -4 -12   0 45.6138  9.1996   1
   4 -12   0 33.6343  8.7611   2
   4 -12   0 55.3943 10.8613   1
   4  12   0 65.9672  9.2759   1
  -4  12   0 61.2705  9.4703   1
  -4  12   0 35.9921  5.9691   2
  -6 -12   0 1.85184 5.27789   1
  -6 -12   0 -1.7613  4.0786   2
   6 -12   0 5.79971 6.19720   1
  -6  12   0 6.68720 3.64198   2
   6  12   0 2.12575 3.42152   1
  -8 -12   0 124.661  16.091   1
  -8 -12   0 107.419   9.355   2
   8 -12   0 119.081  15.177   1
  -8  12   0 123.548  12.574   2
   8  12   0 116.074  16.776   1
  10 -12   0 12.3568  6.8209   1
 -10 -12   0 20.4546  7.6579   1
  12 -12   0 1.03067 6.59611   1
 -12  12   0 1.26213 4.91058   2
  14 -12   0 45.3016 11.3605   1
 -14  12   0 72.5269 13.6522   2
  -1 -13   0 19.0379  4.9689   2
   1 -13   0 23.2865  6.6964   1
  -1 -13   0 7.13844 6.46981   1
   1 -13   0 19.3297  6.0297   2
   1  13   0 28.4702  7.2265   1
  -1  13   0 3.16115 7.22251   1
  -3 -13   0 54.5140  7.9219   2
  -3 -13   0 43.2688 12.1603   1
   3 -13   0 68.2796 12.2065   1
   3  13   0 70.4383 11.2445   1
  -3  13   0 68.1581 12.0011   1
  -5 -13   0 4.29997 3.51601   2
   5 -13   0 0.60601 6.83226   1
  -5 -13   0 -5.4607  7.5242   1
   5  13   0 -5.3786  5.7490   1
  -5  13   0 -1.4862  3.4274   2
   7 -13   0 15.4313  9.6321   1
  -7 -13   0 1.50572 6.40137   1
  -7  13   0 -3.4197  5.9679   2
   9 -13   0 -5.9424  7.5559   1
  -9  13   0 -3.8754  6.5305   2
  11 -13   0 -1.6344  7.3476   1
 -11  13   0 11.5974  5.8514   2
  13 -13   0 8.43685 9.33179   1
 -13  13   0 39.4877  9.5631   2
   0 -14   0 -7.8017  4.8624   2
   0 -14   0 -3.8217  6.8892   1
   0  14   0 -3.0059  8.0018   1
  -2 -14   0 33.2864  7.0776   2
  -2 -14   0 45.9776 10.7222   1
   2 -14   0 35.0568 11.0389   1
   2  14   0 32.8490  9.8322   1
  -4 -14   0 20.8758  9.0413   1
   4 -14   0 53.2644 10.8519   1
  -6 -14   0 2.67000 9.15090   1
   6 -14   0 11.1145  7.6469   1
  -6  14   0 21.0338  6.1450   2
   8 -14   0 94.4577 16.4977   1
  -8  14   0 89.6573 13.1682   2
  10 -14   0 -19.122  11.788   1
 -10  14   0 8.28206 5.83744   2
  -1 -15   0 -3.0353  8.4108   1
   1 -15   0 8.53143 9.61635   1
   3 -15   0 18.5621  9.0685   1
  -3 -15   0 21.0158 10.4751   1
   5 -15   0 10.7154  8.4556   1
   7 -15   0 28.8017 12.4439   1
  -7  15   0 19.5908  5.6710   2
   0 -16   0 21.7181 11.3519   1
  -2 -16   0 12.9126 11.4688   1
   2 -16   0 14.1607  9.1993   1
  24   0  -1 -5.7071  3.5903   1
 -24   0   1 6.67967 4.49015   2
  22   0  -1 4.41613 5.34975   1
  22   0  -1 1.60034 5.23845   2
 -22   0   1 3.05726 3.50949   2
  20   0  -1 0.48828 4.38825   1
 -20   0   1 -5.6453  4.4621   2
 -20   0   1 1.02719 5.29489   1
  20   0  -1 -2.5751  3.1829   2
 -18   0   1 -4.2250  2.8739   1
  18   0  -1 0.94922 2.77415   1
  18   0  -1 -1.3522  3.1099   2
 -18   0   1 0.09606 2.81839   2
 -18   0   1 1.24179 3.92558   1
  16   0  -1 5.42345 3.51935   2
 -16   0   1 1.37224 2.37914   2
 -16   0   1 2.52583 3.27423   1
  16   0  -1 0.08429 2.49881   1
 -16   0   1 -0.1262  4.4007   1
 -14   0   1 -0.9588  3.9552   1
 -14   0   1 0.11339 3.25612   1
  14   0  -1 0.91063 3.09229   2
 -14   0   1 -0.6596  1.9325   2
  14   0  -1 2.92192 2.92673   1
 -12   0   1 1.90338 2.12303   1
  12   0  -1 0.79390 2.12589   1
 -12   0   1 0.64495 2.18230   1
  12   0  -1 2.41970 2.67527   2
 -12   0   1 -2.5596  1.6810   2
  10   0  -1 0.50976 2.12454   1
 -10   0   1 0.66820 1.49025   2
 -10   0   1 2.27440 2.09645   1
 -10   0   1 0.88685 1.76348   1
  10   0  -1 2.66628 1.62720   2
  -8   0   1 0.69994 1.95752   1
  -8   0   1 0.85676 1.28600   2
   8   0  -1 0.60384 0.80037   3
  -8   0   1 2.08912 1.50701   1
   8   0  -1 1.44091 1.24393   2
   8   0  -1 2.99818 1.95466   1
   6   0  -1 2.29213 2.67461   1
  -6   0   1 4.62095 1.91994   1
   6   0  -1 2.45723 0.94523   3
  -6   0   1 2.29078 1.28953   2
  -6   0   1 1.06109 1.56634   1
  -4   0   1 1.93233 1.30091   1
   4   0  -1 2.70742 2.04630   1
   4   0  -1 1.83727 0.77942   3
  -4   0   1 -1.5865  1.4258   1
   4   0  -1 0.40483 0.92278   2
  -4   0   1 1.39285 0.79612   2
   2   0   1 -1.4666  0.7147   1
  -2   0  -1 -0.3820  1.3514   2
   2   0   1 -3.5966  0.9784   2
  -4   0  -1 -0.2982  1.3418   2
  -4   0  -1 -0.0429  1.2200   1
   4   0   1 2.17442 1.94938   2
  -4   0  -1 0.18355 0.46161   3
   4   0   1 2.04478 1.58002   1
  -6   0  -1 2.37497 2.25426   2
   6   0   1 0.82456 1.15620   1
  -6   0  -1 0.22735 1.51962   1
   6   0   1 -1.1232  1.6395   2
   8   0   1 2.12189 1.95132   2
   8   0   1 -0.4168  1.9573   1
  -8   0  -1 -1.6612  2.2026   2
  -8   0  -1 -1.9667  1.6450   1
 -10   0  -1 -1.4383  2.6073   2
  10   0   1 3.79809 1.61066   1
  10   0   1 3.84010 2.63562   2
 -10   0  -1 -0.4602  1.4862   1
 -10   0  -1 0.35630 1.47020   1
  12   0   1 -0.0875  1.6644   1
  12   0   1 -0.8827  2.4322   2
 -12   0  -1 0.79193 2.47052   2
 -12   0  -1 -1.5917  2.4875   1
 -12   0  -1 -0.1724  1.3348   1
  14   0   1 1.35899 1.95051   1
 -14   0  -1 0.66511 1.87300   1
 -14   0  -1 -0.5066  1.9301   1
 -14   0  -1 0.25982 2.94281   2
  14   0   1 5.06670 3.33814   2
 -16   0  -1 2.08944 4.44895   2
  16   0   1 -2.5082  4.3072   2
  16   0   1 1.39065 2.99589   1
 -16   0  -1 5.01136 4.38114   1
 -16   0  -1 0.10907 3.10875   1
 -18   0  -1 -0.1510  4.8510   2
  18   0   1 3.17868 3.94693   2
 -18   0  -1 -2.9143  4.7717   1
  18   0   1 -0.3558  2.5735   1
 -18   0  -1 0.76546 2.42901   1
  20   0   1 -6.3052  6.7021   2
  20   0   1 -0.7012  3.9691   1
 -20   0  -1 3.14824 6.04011   2
 -22   0  -1 -3.2823  6.2716   2
  22   0   1 -0.4983  4.2066   1
 -23  -1   1 39.3815  7.1193   2
  23  -1  -1 66.7295  9.9818   1
 -23   1   1 62.3958  7.8579   2
  21  -1  -1 1.51828 7.04972   2
  21  -1  -1 9.38871 5.59806   1
 -21  -1   1 6.87789 4.34658   2
 -21   1   1 2.58653 3.86456   2
  21   1  -1 2.77363 5.67150   2
 -21   1   1 8.81881 5.74968   1
 -19  -1   1 19.2294  5.4939   2
  19  -1  -1 26.4118  4.0451   1
 -19  -1   1 14.9534  4.4248   1
 -19  -1   1 17.5423  5.2265   1
  19  -1  -1 18.8783  5.3006   2
  19   1  -1 24.7885  5.1186   1
 -19   1   1 21.2154  4.0685   1
 -19   1   1 28.1062  5.5304   2
  19   1  -1 22.0839  4.9017   2
  17  -1  -1 12.5811  3.7185   1
 -17  -1   1 23.3924  4.5428   1
  17  -1  -1 14.3729  4.7974   2
 -17  -1   1 20.5666  5.2294   1
 -17  -1   1 12.7411  3.1338   2
  17   1  -1 16.9258  3.6240   1
 -17   1   1 18.1689  4.2712   1
  17   1  -1 12.6727  3.3115   2
 -17   1   1 17.1024  3.6611   2
 -17   1   1 7.26136 4.74895   1
 -15  -1   1 73.1423  6.6230   1
  15  -1  -1 75.2573 11.6364   1
 -15  -1   1 67.3705  8.7418   1
 -15  -1   1 77.1126  6.0752   2
  15  -1  -1 97.9987  8.9633   2
 -15   1   1 92.3192  9.2720   1
  15   1  -1 84.9403  8.0948   2
 -15   1   1 85.3296  5.7801   2
  15   1  -1 89.1298  9.1394   1
 -15   1   1 72.9545  8.1396   1
  13  -1  -1 195.711  13.202   1
 -13  -1   1 202.644  16.046   1
  13  -1  -1 195.780  15.897   2
 -13  -1   1 203.829  15.648   2
 -13  -1   1 196.508  10.811   1
 -13   1   1 187.324  12.754   1
  13   1  -1 159.930  11.921   1
 -13   1   1 184.086  13.191   2
 -13   1   1 187.970  13.092   1
  13   1  -1 198.483  14.846   2
 -11  -1   1 1309.52   99.14   1
  11  -1  -1 1157.85   63.35   1
  11  -1  -1 1149.67   60.72   2
 -11  -1   1 1206.46   82.35   1
 -11  -1   1 1230.34   64.79   2
 -11  -1   1 1166.89   59.93   3
 -11   1   1 1158.35   73.79   1
 -11   1   1 1204.81   58.48   2
  11   1  -1 1175.11   77.42   1
  11   1  -1 1244.73   78.60   2
  -9  -1   1 316.720  19.861   1
   9  -1  -1 348.830  26.044   1
   9  -1  -1 348.328  16.479   2
  -9  -1   1 340.154  21.362   1
   9  -1  -1 339.500  21.135   3
  -9  -1   1 326.814  17.075   3
  -9  -1   1 349.381  20.468   2
  -9   1   1 346.122  24.809   1
  -9   1   1 342.891  24.496   2
   9   1  -1 343.245  24.359   2
   9   1  -1 320.781  22.521   1
   7  -1  -1 71.3704  6.6333   1
  -7  -1   1 70.5528  4.1807   1
  -7  -1   1 68.3070  5.0870   3
   7  -1  -1 69.7766  6.0413   2
  -7  -1   1 54.7451  5.0476   1
  -7  -1   1 78.1213  3.8751   2
   7   1  -1 66.2887  4.2020   1
   7   1  -1 68.7180  3.7599   1
   7   1  -1 68.6684  4.9972   2
  -7   1   1 58.6412  4.4138   2
  -7   1   1 62.0065  5.8888   1
   5  -1  -1 359.981  19.638   1
  -5  -1   1 389.465  18.366   1
  -5  -1   1 364.724  16.113   1
   5  -1  -1 374.526  21.086   2
  -5  -1   1 363.694  30.723   3
  -5  -1   1 329.458  18.332   2
   5   1  -1 369.349  17.768   1
   5   1  -1 376.388  21.200   1
   5   1  -1 375.569  19.039   2
  -5   1   1 369.260  17.807   2
  -5   1   1 377.034  14.292   1
  -3  -1   1 -0.1405  0.6938   1
  -3  -1   1 -0.6312  0.9651   3
   3  -1  -1 4.42531 1.83858   1
   3  -1  -1 2.10853 1.51165   2
  -3   1   1 3.39658 1.63490   1
  -3   1   1 3.15199 0.83783   2
   3   1  -1 1.59409 0.30239   2
   3   1  -1 1.02876 1.06616   1
   1  -1   1 1507.71  177.86   2
   3  -1   1 139.028   7.462   1
  -3  -1  -1 144.805   8.753   2
   3  -1   1 162.119   9.545   2
   3  -1   1 148.037  10.781   3
   3   1   1 142.157   7.688   1
  -3   1  -1 147.950  11.459   2
  -3   1  -1 150.695   7.116   1
   5  -1   1 998.095  60.340   1
  -5  -1  -1 1006.68   60.30   2
  -5  -1  -1 1032.23   61.20   1
   5  -1   1 1089.54   68.58   3
  -5  -1  -1 1077.68   48.18   1
   5  -1   1 1052.50   49.45   2
  -5   1  -1 1048.20   79.84   1
   5   1   1 1008.88   47.45   1
  -5   1  -1 1014.14   66.19   2
   5   1   1 1069.57   75.83   2
   7  -1   1 130.154   9.141   2
   7  -1   1 110.564   6.636   1
  -7  -1  -1 124.775   7.687   1
  -7  -1  -1 123.096  10.187   2
  -7  -1  -1 108.259   6.447   1
  -7   1  -1 127.587   9.263   2
  -7   1  -1 124.105  10.228   1
   7   1   1 112.784   8.551   1
   7   1   1 113.455   8.623   2
  -9  -1  -1 159.634  13.474   1
   9  -1   1 154.081  12.123   1
  -9  -1  -1 195.303  13.553   2
   9  -1   1 159.108  12.074   2
  -9  -1  -1 173.600   8.110   1
   9   1   1 164.795  16.607   2
  -9   1  -1 182.532  11.819   2
  -9   1  -1 166.647  12.070   1
   9   1   1 170.155  10.505   1
  11  -1   1 28.1067  3.8063   1
 -11  -1  -1 40.9001  4.2651   1
 -11  -1  -1 40.6626  4.0803   1
  11  -1   1 28.2267  4.3038   2
 -11  -1  -1 42.9360  4.3303   2
 -11   1  -1 54.1705  4.7908   2
 -11   1  -1 32.2630  5.2083   1
  11   1   1 43.9196  5.5129   2
  11   1   1 45.1062  4.3516   1
 -13  -1  -1 63.0282  6.3061   1
 -13  -1  -1 57.6308  4.9756   2
  13  -1   1 79.2338  7.5725   2
 -13  -1  -1 58.6443  5.8429   1
  13  -1   1 61.0932  6.1174   1
  13   1   1 59.9081  5.6038   1
 -13   1  -1 50.2498  7.2869   2
 -13   1  -1 62.7066  9.2793   1
  13   1   1 55.4929  6.7270   2
 -15  -1  -1 37.8550  4.8329   1
 -15  -1  -1 35.7050  4.7845   1
  15  -1   1 28.1465  5.8945   2
 -15  -1  -1 42.2215  4.7274   2
  15  -1   1 37.5892  4.2947   1
  15   1   1 31.3375  4.6143   1
 -15   1  -1 44.0499  5.9523   2
 -15   1  -1 42.8096  6.4677   1
  15   1   1 28.8018  4.7054   2
 -15   1  -1 28.2024  5.7284   1
 -17  -1  -1 3.71221 3.22314   1
  17  -1   1 -0.4773  4.0005   1
  17  -1   1 5.67125 3.34832   2
 -17  -1  -1 3.90511 2.55286   1
 -17  -1  -1 8.58269 5.04416   2
 -17   1  -1 5.07783 4.16489   1
  17   1   1 9.11940 2.61598   1
  17   1   1 6.98191 4.66961   2
 -17   1  -1 13.0703  4.7499   2
 -17   1  -1 6.89145 3.47466   1
 -19  -1  -1 17.2074  5.5188   1
  19  -1   1 7.01469 4.67313   2
  19  -1   1 17.7554  5.1693   1
 -19  -1  -1 9.68625 5.34692   2
  19   1   1 18.4978  5.1992   2
 -19   1  -1 8.79822 6.51147   2
  19   1   1 9.19292 3.26499   1
 -19   1  -1 24.2863  6.4607   1
  21  -1   1 3.32598 3.65527   1
 -21  -1  -1 4.30884 4.41943   2
 -21   1  -1 4.04003 4.38970   2
  24  -2  -1 33.3595  7.1774   1
 -24   2   1 21.5784  6.9771   2
 -22  -2   1 1.27692 3.15167   2
  22  -2  -1 13.9068  6.2793   1
 -22   2   1 5.37827 5.22335   2
 -20  -2   1 -1.7643  4.4291   1
  20  -2  -1 1.70846 4.77628   1
 -20  -2   1 -0.6342  5.2748   1
 -20  -2   1 0.19308 2.54567   2
  20  -2  -1 5.19808 6.74132   2
 -20   2   1 -2.6551  5.4393   1
[truncated: 1,189,138 more chars]
