# Supplementary material for: Crystal structures of the 1:1 salts of 2-amino-4-nitro­benzoate with each of (2-hy­droxy­eth­yl)di­methyl­aza­nium, tert-but­yl(2-hy­droxy­eth­yl)aza­nium and 1,3-dihy­droxy-2-(hy­droxy­meth­yl)propan-2-aminium
Source: Acta Crystallogr E Crystallogr Commun. 2018 Nov 9;74(Pt 12):1735–40. doi: 10.1107/S2056989018015578 (PMC6281114; doi:10.1107/S2056989018015578)
Supplement: Supplementary file 2 [file e-74-01735-Isup2.hkl]

data_I                                                                          
_shelx_title ' 0093'                                                            
_shelx_refln_list_code          4                                               
_shelx_F_calc_maximum      133.63                                               
_exptl_crystal_F_000       576.00                                               
_reflns_d_resolution_high  0.7701                                               
                                                                                
loop_                                                                           
 _space_group_symop_operation_xyz                                               
 'x, y, z'                                                                      
 '-x+1/2, y+1/2, -z+1/2'                                                        
 '-x, -y, -z'                                                                   
 'x-1/2, -y-1/2, z-1/2'                                                         
                                                                                
_cell_length_a     6.6816                                                       
_cell_length_b    22.8286                                                       
_cell_length_c     8.6570                                                       
_cell_angle_alpha  90.000                                                       
_cell_angle_beta  104.551                                                       
_cell_angle_gamma  90.000                                                       
                                                                                
_shelx_F_squared_multiplier     1.000                                           
                                                                                
loop_                                                                           
 _refln_index_h                                                                 
 _refln_index_k                                                                 
 _refln_index_l                                                                 
 _refln_F_squared_calc                                                          
 _refln_F_squared_meas                                                          
 _refln_F_squared_sigma                                                         
 _refln_observed_status                                                         
   2   0   0         49.53         35.61         1.35 o                         
   4   0   0        407.25        452.70        14.85 o                         
   6   0   0        172.04        174.26        16.46 o                         
   8   0   0         31.79         29.15         4.81 o                         
   1   1   0       1339.22       1165.86        21.84 o                         
   2   1   0        765.39        750.69        14.73 o                         
   3   1   0       1030.37       1104.55        22.72 o                         
   4   1   0          0.56         -0.46         0.54 o                         
   5   1   0          0.61          2.15         1.14 o                         
   6   1   0         58.47         58.34         4.93 o                         
   7   1   0         19.05         15.23         3.29 o                         
   8   1   0          7.65         11.18         2.22 o                         
   1   2   0        512.34        589.69        13.14 o                         
   2   2   0       1598.82       1450.83        28.68 o                         
   3   2   0         28.24         23.38         1.11 o                         
   4   2   0        681.21        662.05        15.94 o                         
   5   2   0         79.19         77.46         2.75 o                         
   6   2   0          8.65          2.26         1.53 o                         
   7   2   0         36.17         37.58         6.48 o                         
   8   2   0          2.92          4.29         2.04 o                         
   1   3   0        381.80        349.49         8.33 o                         
   2   3   0       4655.86       4501.08        97.73 o                         
   3   3   0        390.49        353.60         7.49 o                         
   4   3   0         89.39        111.22         4.06 o                         
   5   3   0        168.05        159.05         5.09 o                         
   6   3   0         19.91          5.54         2.91 o                         
   7   3   0          0.36         -1.04         1.65 o                         
   8   3   0          0.32         -1.12         1.38 o                         
   0   4   0        224.80        206.61         6.71 o                         
   1   4   0       1654.02       1506.64        36.22 o                         
   2   4   0        783.62        717.88        26.18 o                         
   3   4   0        170.49        186.90         4.25 o                         
   4   4   0        431.17        493.07        11.85 o                         
   5   4   0        121.37        126.63         3.91 o                         
   6   4   0         75.36         81.36         4.95 o                         
   7   4   0        204.61        209.82        10.26 o                         
   8   4   0          2.51          2.82         2.21 o                         
   1   5   0        712.55        652.04        16.33 o                         
   2   5   0        612.31        606.11        25.33 o                         
   3   5   0        183.20        183.58         6.83 o                         
   4   5   0        200.19        219.99         6.01 o                         
   5   5   0        139.44        154.49         5.26 o                         
   6   5   0        793.13        834.21        28.00 o                         
   7   5   0         65.17         66.91         3.99 o                         
   8   5   0         23.07         30.27         3.49 o                         
   0   6   0       2217.32       2221.00        63.17 o                         
   1   6   0        422.63        393.30         8.89 o                         
   2   6   0          0.01         -0.68         0.68 o                         
   3   6   0          0.01          0.32         0.50 o                         
   4   6   0          0.22          1.92         0.96 o                         
   5   6   0        125.21        118.28         4.03 o                         
   6   6   0        503.66        481.26        23.21 o                         
   7   6   0         89.61         84.09         4.58 o                         
   8   6   0          0.35         -0.04         3.78 o                         
   1   7   0        283.32        247.61         5.69 o                         
   2   7   0         72.58         73.39         2.42 o                         
   3   7   0          9.65         13.77         1.22 o                         
   4   7   0        289.23        284.66         6.58 o                         
   5   7   0       1110.43       1103.77        33.48 o                         
   6   7   0          3.54          2.35         1.09 o                         
   7   7   0          2.25          2.64         2.19 o                         
   8   7   0        112.29        106.56        10.62 o                         
   0   8   0       5347.66       5739.16       167.48 o                         
   1   8   0        900.48        856.94        19.18 o                         
   2   8   0         27.99         27.91         1.12 o                         
   3   8   0         35.05         36.74         1.51 o                         
   4   8   0        131.93        127.86         3.26 o                         
   5   8   0         37.19         21.28         3.43 o                         
   6   8   0        100.64         96.29         4.24 o                         
   7   8   0         58.68         63.64         4.01 o                         
   8   8   0         20.20         18.40         4.33 o                         
   1   9   0       1847.61       1932.06        43.71 o                         
   2   9   0       1266.82       1317.19        39.43 o                         
   3   9   0        113.66        110.87         2.94 o                         
   4   9   0        619.41        600.96        13.04 o                         
   5   9   0         10.14         10.70         1.29 o                         
   6   9   0         22.41         21.31         1.99 o                         
   7   9   0         56.78         51.73         5.26 o                         
   0  10   0        579.15        535.84        22.45 o                         
   1  10   0       1463.47       1497.45        33.63 o                         
   2  10   0        820.10        882.73        23.73 o                         
   3  10   0        445.67        459.42        16.32 o                         
   4  10   0          5.75          5.89         0.76 o                         
   5  10   0         51.45         50.43         2.21 o                         
   6  10   0        501.70        506.69        17.56 o                         
   7  10   0         40.89         42.04         6.87 o                         
   1  11   0       2431.66       2430.10        65.33 o                         
   2  11   0         10.36          7.57         0.96 o                         
   3  11   0         57.93         48.10         3.30 o                         
   4  11   0         87.41         75.87         2.90 o                         
   5  11   0          1.68         -1.31         1.96 o                         
   6  11   0          8.78          6.74         2.20 o                         
   7  11   0         68.52         50.66         6.77 o                         
   0  12   0         20.68         31.77         2.98 o                         
   1  12   0       1887.62       2057.57        52.66 o                         
   2  12   0         62.85         64.00         2.09 o                         
   3  12   0          2.86          2.12         1.85 o                         
   4  12   0       1438.89       1430.80        43.90 o                         
   5  12   0          3.71          9.04         2.77 o                         
   6  12   0        426.88        484.28        17.31 o                         
   7  12   0         12.67         17.27         3.60 o                         
   1  13   0        211.94        232.94         7.17 o                         
   2  13   0        188.20        163.40         4.92 o                         
   3  13   0          0.51          2.61         2.15 o                         
   4  13   0        440.84        444.77        13.94 o                         
   5  13   0         43.35         46.07         2.95 o                         
   6  13   0         77.73         76.96         4.59 o                         
   7  13   0          6.46          2.51         3.72 o                         
   0  14   0        218.68        269.40        10.55 o                         
   1  14   0          0.18          0.93         1.00 o                         
   2  14   0          1.64          3.89         0.48 o                         
   3  14   0          1.57          7.46         2.39 o                         
   4  14   0        174.27        188.77         6.74 o                         
   5  14   0         36.92         43.12         3.27 o                         
   6  14   0         23.15         15.80         3.37 o                         
   7  14   0          3.99         15.61         3.96 o                         
   1  15   0          0.38          1.29         0.93 o                         
   2  15   0        697.31        704.97        22.58 o                         
   3  15   0          0.08         -0.44         1.87 o                         
   4  15   0         72.83         70.59         4.46 o                         
   5  15   0         40.79         54.59         4.15 o                         
   6  15   0        527.26        591.72        27.33 o                         
   7  15   0         23.69         28.97         4.95 o                         
   0  16   0        256.71        279.77        12.20 o                         
   1  16   0          7.11          8.68         0.97 o                         
   2  16   0         45.33         47.55         2.67 o                         
   3  16   0        143.90        176.45         7.94 o                         
   4  16   0          8.69         20.08         2.67 o                         
   5  16   0         52.55         71.77         4.42 o                         
   6  16   0        180.21        184.53         8.57 o                         
   7  16   0         76.92         90.84         7.91 o                         
   1  17   0         61.74         71.98         3.04 o                         
   2  17   0        734.85        752.07        25.37 o                         
   3  17   0        742.98        775.10        23.55 o                         
   4  17   0         35.81         41.99         3.59 o                         
   5  17   0         34.63         35.50         3.23 o                         
   6  17   0          0.05         -1.28         4.71 o                         
   0  18   0         13.61         17.19         2.30 o                         
   1  18   0          0.74         -1.17         1.17 o                         
   2  18   0         31.17         39.83         2.24 o                         
   3  18   0         84.98         91.89         4.82 o                         
   4  18   0         32.82         28.46         3.88 o                         
   5  18   0          0.01          2.75         4.57 o                         
   6  18   0         16.25         21.95         3.76 o                         
   1  19   0        145.66        139.72         5.45 o                         
   2  19   0         95.86         98.61         4.33 o                         
   3  19   0          0.59         -2.01         2.48 o                         
   4  19   0         76.51         55.81         3.95 o                         
   5  19   0          1.31         -0.84         2.61 o                         
   6  19   0          0.93          4.73         2.46 o                         
   0  20   0       1009.31       1044.16        52.98 o                         
   1  20   0         27.51         19.75         1.77 o                         
   2  20   0         63.88         70.29         3.67 o                         
   3  20   0          0.23          0.86         2.00 o                         
   4  20   0         12.52         15.61         2.20 o                         
   5  20   0        140.49        159.42        10.82 o                         
   6  20   0          0.19         -1.19         2.92 o                         
   1  21   0          5.63          5.40         1.48 o                         
   2  21   0         27.85         23.46         2.38 o                         
   3  21   0          0.95          3.75         1.57 o                         
   4  21   0          8.82          4.74         1.77 o                         
   5  21   0         34.95         50.70         5.05 o                         
   0  22   0         46.87         40.91         3.27 o                         
   1  22   0        403.44        395.55        17.31 o                         
   2  22   0         10.84          7.01         1.90 o                         
   3  22   0        166.38        165.18         7.23 o                         
   4  22   0          0.62          3.08         2.18 o                         
   5  22   0         22.03         25.36         3.34 o                         
   1  23   0          5.88          8.54         1.91 o                         
   2  23   0        130.64        140.15         5.89 o                         
   3  23   0        135.33        103.48         6.32 o                         
   4  23   0         35.78         35.94         3.55 o                         
   5  23   0         47.33         70.64         4.74 o                         
   0  24   0        112.11        113.94         7.90 o                         
   1  24   0          0.00         -1.43         2.44 o                         
   2  24   0          2.13          3.19         1.52 o                         
   3  24   0          0.22         -0.39         1.50 o                         
   4  24   0          8.21         10.80         3.33 o                         
   1  25   0         19.43         22.43         3.35 o                         
   2  25   0          2.15          3.16         1.81 o                         
   3  25   0         15.76         18.98         2.82 o                         
   4  25   0        107.12        117.07        10.16 o                         
   0  26   0          0.27          2.57         2.29 o                         
   1  26   0        515.76        548.80        20.04 o                         
   2  26   0        261.17        285.59        13.37 o                         
   3  26   0         21.50         34.09         4.46 o                         
   4  26   0         34.47         36.86         4.43 o                         
   1  27   0         55.05         52.93         5.27 o                         
   2  27   0        461.33        483.29        24.62 o                         
   3  27   0         32.33         39.22         4.22 o                         
   0  28   0          3.02          1.82         1.97 o                         
   1  28   0          2.57          0.62         1.40 o                         
   2  28   0        132.34        137.31        10.13 o                         
   1  29   0         16.73         15.63         5.02 o                         
  -7   0   1         28.57         22.67         4.26 o                         
  -5   0   1       1166.91       1172.08        44.61 o                         
  -3   0   1       4475.97       4392.69       131.23 o                         
  -1   0   1       6595.93       5369.87       373.11 o                         
   1   0   1        330.50        284.87         7.35 o                         
   3   0   1        497.93        478.19        14.03 o                         
   5   0   1        446.48        456.63        17.64 o                         
   7   0   1        174.89        160.18        12.32 o                         
  -8   1   1          8.12         11.95         3.45 o                         
  -7   1   1         74.90         88.74         6.20 o                         
  -6   1   1        251.15        238.68         8.61 o                         
  -5   1   1         71.83         78.05         2.32 o                         
  -4   1   1       1280.94       1389.92        31.16 o                         
  -3   1   1        430.55        472.41         9.86 o                         
  -2   1   1       1951.11       1871.57        37.67 o                         
  -1   1   1       2275.43       2214.78        49.23 o                         
   1   1   1       1810.52       1779.87        31.05 o                         
   2   1   1        208.53        179.85         3.18 o                         
   3   1   1        111.12        111.08         2.30 o                         
   4   1   1        105.79        104.18         2.75 o                         
   5   1   1        200.27        200.02         5.70 o                         
   6   1   1          0.51          1.74         1.83 o                         
   7   1   1         79.56         89.71        13.37 o                         
   8   1   1         23.19         21.11         3.86 o                         
  -8   2   1          8.73         -0.20         3.49 o                         
  -7   2   1          0.00         -1.48         2.14 o                         
  -6   2   1         41.09         39.09         2.27 o                         
  -5   2   1         96.57         91.65         2.58 o                         
  -4   2   1        820.02        880.48        20.20 o                         
  -3   2   1        159.31        172.40         3.67 o                         
  -2   2   1        170.08        191.84         4.75 o                         
  -1   2   1       4770.04       4310.76       193.36 o                         
   0   2   1         19.15         20.95         0.85 o                         
   1   2   1          3.88          1.21         0.38 o                         
   2   2   1        101.44         80.04         1.80 o                         
   3   2   1        145.31        142.64         2.90 o                         
   4   2   1         75.84         89.20         2.35 o                         
   5   2   1        499.62        499.86        13.77 o                         
   6   2   1        358.04        385.67        14.20 o                         
   7   2   1         24.05         13.20         3.00 o                         
   8   2   1          1.15          5.13         4.30 o                         
  -8   3   1          7.87          8.56         3.57 o                         
  -7   3   1        173.35        174.55         7.74 o                         
  -6   3   1         23.13         23.47         1.95 o                         
  -5   3   1        105.40        101.26         3.06 o                         
  -4   3   1         20.82         17.31         1.27 o                         
  -3   3   1        832.09        836.13        19.51 o                         
  -2   3   1        674.68        597.48        13.64 o                         
  -1   3   1          2.32          3.15         0.80 o                         
   0   3   1         52.88         85.70         2.03 o                         
   1   3   1       8959.22       8723.24       186.46 o                         
   2   3   1       1820.84       1783.37        33.00 o                         
   3   3   1       1574.64       1539.73        34.22 o                         
   4   3   1        186.02        195.94         6.35 o                         
   5   3   1          2.05         -0.08         1.01 o                         
   6   3   1         21.98         23.06         2.46 o                         
   7   3   1         69.44         72.15         5.42 o                         
   8   3   1         66.03         60.97         5.59 o                         
  -8   4   1         48.18         47.62         3.99 o                         
  -7   4   1         93.37         89.61         5.33 o                         
  -6   4   1         89.18         80.49         3.15 o                         
  -5   4   1          3.56          4.57         1.00 o                         
  -4   4   1         61.24         66.17         2.26 o                         
  -3   4   1        167.44        159.44         4.08 o                         
  -2   4   1        160.58        137.50         3.25 o                         
  -1   4   1        105.97        112.02         2.84 o                         
   0   4   1         57.97         75.30         2.77 o                         
   1   4   1       5217.77       5149.01       107.99 o                         
   2   4   1         16.29         20.87         0.96 o                         
   3   4   1         87.75         89.77         2.59 o                         
   4   4   1        171.52        179.25         4.92 o                         
   5   4   1        249.04        237.70         8.73 o                         
   6   4   1         19.78         19.08         2.07 o                         
   7   4   1         35.19         31.22         3.30 o                         
   8   4   1         64.71         57.83         4.90 o                         
  -8   5   1         11.35         15.77         3.01 o                         
  -7   5   1        215.96        236.20        11.21 o                         
  -6   5   1         60.16         61.33         2.97 o                         
  -5   5   1          0.79         -0.59         0.65 o                         
  -4   5   1         19.02         12.69         1.25 o                         
  -3   5   1        980.96       1010.89        25.94 o                         
  -2   5   1        373.50        369.69         8.13 o                         
  -1   5   1        461.89        481.01         9.90 o                         
   0   5   1       9055.65       8571.87       203.09 o                         
   2   5   1       2267.72       2423.89        48.38 o                         
   3   5   1          5.79          3.65         0.60 o                         
   4   5   1        332.29        372.84         9.84 o                         
   5   5   1         87.93         79.70         4.37 o                         
   6   5   1         11.95         13.87         2.47 o                         
   7   5   1        128.16        120.54         6.32 o                         
   8   5   1         13.14         16.52         2.49 o                         
  -8   6   1         30.56         24.35         4.98 o                         
  -7   6   1         24.86         24.66         2.51 o                         
  -6   6   1        129.06        123.30         5.30 o                         
  -5   6   1          0.71          0.37         0.96 o                         
  -4   6   1        289.57        266.83         8.50 o                         
  -3   6   1         57.90         68.30         1.91 o                         
  -2   6   1        145.24        158.19         5.19 o                         
  -1   6   1         95.57         89.05         3.18 o                         
   0   6   1        985.12        929.91        20.71 o                         
   1   6   1       1552.45       1731.12        37.57 o                         
   2   6   1       1794.20       1879.22        39.77 o                         
   3   6   1         35.81         37.07         1.58 o                         
   4   6   1         52.93         59.18         2.42 o                         
   5   6   1        485.23        474.90        14.89 o                         
   6   6   1         11.79         15.45         1.89 o                         
   7   6   1        101.41        114.07         5.97 o                         
  -8   7   1          8.12         -0.83         3.06 o                         
  -7   7   1         33.66         33.61         2.84 o                         
  -6   7   1          2.48         -0.57         1.17 o                         
  -5   7   1          3.77          5.01         1.53 o                         
  -4   7   1        111.27        118.51         2.88 o                         
  -3   7   1       1581.37       1661.73        41.76 o                         
  -2   7   1          9.53         20.14         1.72 o                         
  -1   7   1       4005.46       4152.12        84.03 o                         
   0   7   1       4106.98       3793.37        82.50 o                         
   1   7   1       1420.99       1378.88        33.54 o                         
   2   7   1       1946.22       1929.61        47.01 o                         
   3   7   1        860.84        905.72        20.07 o                         
   4   7   1        409.41        409.11        11.10 o                         
   5   7   1       1823.81       1860.35        62.33 o                         
   6   7   1        114.50        104.97         5.28 o                         
   7   7   1          1.43          3.98         1.56 o                         
  -8   8   1        135.08        116.24        14.23 o                         
  -7   8   1          2.27          6.45         1.34 o                         
  -6   8   1         15.55         11.98         1.31 o                         
  -5   8   1         18.10         15.15         1.26 o                         
  -4   8   1        374.40        370.52         9.72 o                         
  -3   8   1        210.16        218.66         8.05 o                         
  -2   8   1        352.70        296.16        15.66 o                         
  -1   8   1       3742.99       3699.35        93.34 o                         
   0   8   1        379.27        354.62         8.12 o                         
   1   8   1        112.95        128.62         3.25 o                         
   2   8   1        126.76        136.31         3.92 o                         
   3   8   1        462.47        453.30        11.05 o                         
   4   8   1        718.91        709.50        17.95 o                         
   5   8   1        381.59        388.19        12.38 o                         
   6   8   1          4.39          6.46         1.25 o                         
   7   8   1          8.79          8.28         2.08 o                         
  -7   9   1        154.87        200.66        16.76 o                         
  -6   9   1          5.57          2.88         0.73 o                         
  -5   9   1        543.41        515.01        15.17 o                         
  -4   9   1          2.80          3.69         0.95 o                         
  -3   9   1        362.57        378.74        20.57 o                         
  -2   9   1        115.06        116.08         6.25 o                         
  -1   9   1         92.53         96.63         3.30 o                         
   0   9   1         34.87         36.90         1.44 o                         
   1   9   1       1747.22       1915.57        41.84 o                         
   2   9   1        322.44        305.89         8.57 o                         
   3   9   1        119.68        135.61         3.81 o                         
   4   9   1          4.17          8.56         0.91 o                         
   5   9   1         47.76         54.61         2.54 o                         
   6   9   1         28.65         32.29         2.15 o                         
   7   9   1         87.28         81.47        10.15 o                         
  -8  10   1         48.91         56.89         8.50 o                         
  -7  10   1          0.45         -0.31         3.12 o                         
  -6  10   1          1.03          6.00         2.64 o                         
  -5  10   1       2326.69       2230.69       146.32 o                         
  -4  10   1        950.76        914.47        31.74 o                         
  -3  10   1        695.48        714.20        24.22 o                         
  -2  10   1        370.48        383.85        11.27 o                         
  -1  10   1       1759.87       1939.65        40.03 o                         
   0  10   1         91.18         89.31         2.85 o                         
   1  10   1       1892.27       2037.67        45.72 o                         
   2  10   1        107.38         98.64         3.44 o                         
   3  10   1        704.48        720.66        19.38 o                         
   4  10   1         17.84         16.08         1.09 o                         
   5  10   1          9.66          6.59         1.28 o                         
   6  10   1          2.32          4.80         1.04 o                         
   7  10   1         96.02         91.45         7.64 o                         
  -7  11   1          1.74         19.61         5.99 o                         
  -6  11   1          0.54          3.98         1.80 o                         
  -5  11   1        162.01        129.57         8.37 o                         
  -4  11   1        829.42        784.11        29.43 o                         
  -3  11   1        148.87        137.77        11.09 o                         
  -2  11   1        595.78        658.34        17.57 o                         
  -1  11   1          8.73         14.32         1.17 o                         
   0  11   1         21.18         22.14         1.63 o                         
   1  11   1         83.96         78.72         2.36 o                         
   2  11   1        218.08        219.68         6.21 o                         
   3  11   1          4.29          1.09         0.94 o                         
   4  11   1         10.53          8.59         0.80 o                         
   5  11   1         22.20         25.79         1.58 o                         
   6  11   1          0.14         -1.77         3.29 o                         
   7  11   1          1.77          3.90         3.06 o                         
  -7  12   1          7.01          2.43         4.24 o                         
  -6  12   1        291.22        307.03        12.84 o                         
  -5  12   1        159.08        130.78         5.65 o                         
  -4  12   1        419.22        365.48        13.92 o                         
  -3  12   1        947.49       1033.32        37.69 o                         
  -2  12   1        462.58        481.35        13.44 o                         
  -1  12   1        551.14        543.32        12.26 o                         
   0  12   1         80.22         67.97         2.30 o                         
   1  12   1        341.58        333.01         9.94 o                         
   2  12   1         14.28         14.10         1.30 o                         
   3  12   1        278.20        267.57         7.22 o                         
   4  12   1          0.01          0.93         0.59 o                         
   5  12   1          4.73          6.24         1.09 o                         
   6  12   1          2.64          9.39         3.24 o                         
   7  12   1         40.06         22.75         5.34 o                         
  -7  13   1          5.02          1.04         8.12 o                         
  -6  13   1          2.03          5.81         2.07 o                         
  -5  13   1          0.00          6.10         2.45 o                         
  -4  13   1         12.15         16.56         1.82 o                         
  -3  13   1         14.94         13.90         1.78 o                         
  -2  13   1       1296.65       1352.44        38.05 o                         
  -1  13   1          0.25         -0.49         0.60 o                         
   0  13   1        106.78        121.63         3.44 o                         
   1  13   1        151.60        118.38         3.59 o                         
   2  13   1          1.49          0.28         0.44 o                         
   3  13   1        107.07        106.34         3.15 o                         
   4  13   1         29.42         28.90         1.09 o                         
   5  13   1          0.21          2.68         3.70 o                         
   6  13   1          0.01          3.46         1.86 o                         
   7  13   1          6.86          9.89         4.15 o                         
  -7  14   1          0.53         -4.09         4.09 o                         
  -6  14   1        153.25        160.64         9.28 o                         
  -5  14   1         47.46         54.88         5.77 o                         
  -4  14   1          8.08         12.37         2.30 o                         
  -3  14   1          0.01         -0.06         1.76 o                         
  -2  14   1        197.42        219.99         8.29 o                         
  -1  14   1        385.58        389.93         9.90 o                         
   0  14   1       1694.86       1747.87        42.35 o                         
   1  14   1        123.01        143.28         4.12 o                         
   2  14   1        411.93        398.76        11.70 o                         
   3  14   1         22.77         29.15         1.24 o                         
   4  14   1        298.61        278.13         7.83 o                         
   5  14   1          0.01         -1.37         2.08 o                         
   6  14   1          1.40          0.14         2.12 o                         
   7  14   1          0.95          1.72         4.98 o                         
  -7  15   1          5.88         26.04         6.55 o                         
  -6  15   1          6.38          7.55         2.03 o                         
  -5  15   1         57.75         43.76         3.62 o                         
  -4  15   1        137.44        143.18         6.89 o                         
  -3  15   1          5.77          5.74         1.83 o                         
  -2  15   1         10.44          9.44         0.94 o                         
  -1  15   1        560.28        583.88        15.11 o                         
   0  15   1        537.17        559.43        14.18 o                         
   1  15   1        199.41        179.11         5.63 o                         
   2  15   1         27.78         29.42         1.71 o                         
   3  15   1          0.96         -0.28         0.93 o                         
   4  15   1        158.54        169.72         9.34 o                         
   5  15   1         11.23         17.83         2.39 o                         
   6  15   1          9.95         12.33         2.30 o                         
  -7  16   1        136.86        119.89         7.35 o                         
  -6  16   1        196.69        207.96        18.95 o                         
  -5  16   1         95.29         73.81         5.30 o                         
  -4  16   1          9.35         11.06         1.77 o                         
  -3  16   1         75.61         97.14         5.16 o                         
  -2  16   1        204.57        205.20         6.05 o                         
  -1  16   1          3.18          2.16         0.83 o                         
   0  16   1        182.54        188.52         6.87 o                         
   1  16   1          7.34          6.71         1.02 o                         
   2  16   1        195.45        213.46         6.96 o                         
   3  16   1        489.58        528.59        15.80 o                         
   4  16   1         26.65         25.59         3.43 o                         
   5  16   1          9.90         10.11         4.21 o                         
   6  16   1          4.34         -0.24         2.38 o                         
  -7  17   1        213.86        207.16        12.57 o                         
  -6  17   1        727.98        793.26        37.51 o                         
  -5  17   1         18.04         20.46         2.82 o                         
  -4  17   1         14.93         13.68         2.12 o                         
  -3  17   1        211.35        199.72         7.53 o                         
  -2  17   1         44.44         41.71         3.47 o                         
  -1  17   1         74.66         69.41         2.66 o                         
   0  17   1         76.55         75.89         2.59 o                         
   1  17   1          2.85          0.40         0.88 o                         
   2  17   1         77.67         72.34         2.89 o                         
   3  17   1        282.55        239.85         9.38 o                         
   4  17   1        195.40        201.58        10.30 o                         
   5  17   1          9.89         -0.29         2.14 o                         
   6  17   1        562.38        621.95        26.70 o                         
  -6  18   1         11.01          7.88         2.54 o                         
  -5  18   1         50.29         36.73         4.11 o                         
  -4  18   1          0.41          2.09         1.63 o                         
  -3  18   1        160.22        149.57         7.97 o                         
  -2  18   1        394.35        418.21        12.95 o                         
  -1  18   1          4.46          7.51         1.01 o                         
   0  18   1        136.12        146.87         4.68 o                         
   1  18   1          4.41          2.20         1.08 o                         
   2  18   1        125.81        122.66         5.36 o                         
   3  18   1         42.69         28.50         1.93 o                         
   4  18   1        164.19        145.93         8.51 o                         
   5  18   1         79.53         80.92         5.31 o                         
   6  18   1        276.09        300.92        13.89 o                         
  -6  19   1        151.23        168.37        12.31 o                         
  -5  19   1          1.93          3.72         2.45 o                         
  -4  19   1          0.80         -0.05         3.10 o                         
  -3  19   1        174.65        191.82        15.68 o                         
  -2  19   1          0.03          1.07         1.62 o                         
  -1  19   1         54.07         42.30         2.60 o                         
   0  19   1          6.53          1.71         0.94 o                         
   1  19   1         31.65         32.50         2.53 o                         
   2  19   1         14.90         10.40         1.76 o                         
   3  19   1         79.78         79.61         3.88 o                         
   4  19   1          0.16         -1.67         1.67 o                         
   5  19   1          3.58         10.57         3.21 o                         
   6  19   1        116.66        103.56         6.78 o                         
  -6  20   1         62.29         60.14         4.95 o                         
  -5  20   1         62.89         50.60         4.57 o                         
  -4  20   1          2.22          0.75         1.49 o                         
  -3  20   1        111.62        101.49         5.72 o                         
  -2  20   1          1.56          0.83         1.21 o                         
  -1  20   1         49.39         49.06         3.08 o                         
   0  20   1         92.30         91.33         5.31 o                         
   1  20   1         13.55         15.78         2.35 o                         
   2  20   1          0.17          7.42         3.81 o                         
   3  20   1         16.79         18.62         2.13 o                         
   4  20   1        102.59        104.62         5.83 o                         
   5  20   1         89.21        115.84         9.17 o                         
  -6  21   1         88.78        106.15         6.73 o                         
  -5  21   1          0.08         -0.47         2.54 o                         
  -4  21   1         51.05         41.11         3.79 o                         
  -3  21   1          0.00          1.48         3.72 o                         
  -2  21   1         10.38          9.39         1.32 o                         
  -1  21   1        402.58        387.70        14.59 o                         
   0  21   1        204.88        217.75        10.91 o                         
   1  21   1          5.22          2.91         1.57 o                         
   2  21   1         52.78         45.66         4.20 o                         
   3  21   1         10.72         11.51         2.54 o                         
   4  21   1         16.83         16.11         2.00 o                         
   5  21   1          3.39          0.17         4.44 o                         
  -5  22   1        142.27        142.93         8.73 o                         
  -4  22   1         29.87         29.68         4.43 o                         
  -3  22   1          0.48          2.03         1.67 o                         
  -2  22   1          2.30          1.48         1.18 o                         
  -1  22   1        964.33        967.96        31.95 o                         
   0  22   1        133.97        122.94         4.24 o                         
   1  22   1          6.07          5.40         1.58 o                         
   2  22   1         22.61         15.52         1.99 o                         
   3  22   1         59.26         47.91         4.34 o                         
   4  22   1         13.54         19.44         2.02 o                         
   5  22   1         79.16         93.24         7.23 o                         
  -5  23   1          4.88          9.90         2.51 o                         
  -4  23   1          0.18          2.62         1.65 o                         
  -3  23   1          4.69         -0.07         2.46 o                         
  -2  23   1          9.54         10.92         1.82 o                         
  -1  23   1        411.84        422.97        15.36 o                         
   0  23   1         37.83         40.90         4.19 o                         
   1  23   1         13.10         12.96         2.28 o                         
   2  23   1          2.24          1.28         1.95 o                         
   3  23   1         11.59          0.44         1.88 o                         
   4  23   1         83.18         89.50         9.71 o                         
   5  23   1          3.31         11.15         5.58 o                         
  -5  24   1          1.94          1.44         4.41 o                         
  -4  24   1         13.38         22.03         3.52 o                         
  -3  24   1         36.28         22.33         2.95 o                         
  -2  24   1        274.96        280.44        11.52 o                         
  -1  24   1         52.65         56.92         5.39 o                         
   0  24   1        155.42        175.66         8.37 o                         
   1  24   1        167.36        173.85        14.75 o                         
   2  24   1        100.43         91.82         5.16 o                         
   3  24   1         25.54         31.84         4.68 o                         
   4  24   1         23.07         24.68         3.44 o                         
  -4  25   1         51.38         59.50         5.74 o                         
  -3  25   1          8.95          5.85         1.94 o                         
  -2  25   1          7.27          4.14         1.91 o                         
  -1  25   1         26.53         34.68         3.18 o                         
   0  25   1        101.04        103.02         4.86 o                         
   1  25   1        252.34        270.86        12.99 o                         
   2  25   1        125.60        110.71         5.45 o                         
   3  25   1         10.85         14.49         2.24 o                         
   4  25   1         24.77         23.16         3.03 o                         
  -4  26   1          6.29          0.59         3.49 o                         
  -3  26   1         82.08        103.22         5.27 o                         
  -2  26   1        354.86        348.03        16.18 o                         
  -1  26   1         36.94         36.63         5.48 o                         
   0  26   1          3.39          8.74         3.08 o                         
   1  26   1         72.58         67.49         5.06 o                         
   2  26   1         29.59         33.00         4.62 o                         
   3  26   1         19.38         22.30         2.79 o                         
  -3  27   1          0.01          2.77         2.65 o                         
  -2  27   1          0.66          4.76         3.09 o                         
  -1  27   1          2.35          2.10         1.81 o                         
   0  27   1        367.11        374.97        15.33 o                         
   1  27   1         37.95         34.00         4.90 o                         
   2  27   1        128.51        123.39         7.27 o                         
   3  27   1         12.38         10.65         3.40 o                         
  -2  28   1         17.69         17.89         3.41 o                         
  -1  28   1         49.91         51.15         4.23 o                         
   0  28   1          0.07          0.58         2.41 o                         
   1  28   1         71.98         74.22         6.49 o                         
   2  28   1         28.44         38.96         4.34 o                         
  -1  29   1         38.58         43.47         7.12 o                         
   0  29   1        334.00        365.45        17.62 o                         
   1  29   1         16.68         13.62         3.60 o                         
  -8   0   2          0.92         14.30         4.53 o                         
  -6   0   2         21.71         13.25         2.53 o                         
  -4   0   2       1720.97       1833.88        60.64 o                         
  -2   0   2         11.85          4.60         1.05 o                         
   0   0   2       8156.01       7727.70       242.07 o                         
   2   0   2       5998.60       6044.44       155.68 o                         
   4   0   2        489.75        512.22        17.74 o                         
   6   0   2         73.56         78.45         5.94 o                         
  -8   1   2         61.38         38.24         7.03 o                         
  -7   1   2         65.12         49.02         4.19 o                         
  -6   1   2         45.84         43.49         2.49 o                         
  -5   1   2         22.92         21.83         1.23 o                         
  -4   1   2        164.55        144.04         3.41 o                         
  -3   1   2        121.19        157.40         4.63 o                         
  -2   1   2       1371.20       1339.08        30.07 o                         
  -1   1   2        515.43        495.60        10.55 o                         
   0   1   2       1144.68       1150.83        24.51 o                         
   1   1   2       3200.90       3006.33        63.63 o                         
   2   1   2         45.08         54.73         1.55 o                         
   3   1   2         87.21        101.14         2.33 o                         
   4   1   2        405.73        403.50         9.20 o                         
   5   1   2          5.29          5.86         1.15 o                         
   6   1   2        118.14        100.99         6.35 o                         
   7   1   2         21.17         12.04         3.74 o                         
  -8   2   2          6.74          3.47         3.65 o                         
  -7   2   2        426.70        464.17        21.32 o                         
  -6   2   2         30.88         27.27         2.16 o                         
  -5   2   2         10.90          8.52         1.05 o                         
  -4   2   2         67.56         56.58         1.73 o                         
  -3   2   2         34.96         44.08         2.00 o                         
  -2   2   2        855.97        874.45        17.82 o                         
  -1   2   2         99.17         94.25         2.78 o                         
   0   2   2      17856.46      12765.34       794.56 o                         
   1   2   2         70.71         52.28         1.63 o                         
   2   2   2         61.27         75.45         1.68 o                         
   3   2   2        656.40        629.06        13.56 o                         
   4   2   2        188.32        182.53         4.57 o                         
   5   2   2        432.94        442.56        13.88 o                         
   6   2   2        662.71        693.26        35.83 o                         
   7   2   2          1.97          3.11         1.81 o                         
  -8   3   2          0.00         -2.03         2.03 o                         
  -7   3   2        252.41        267.94        12.80 o                         
  -6   3   2          0.18         -0.03         0.99 o                         
  -5   3   2         33.22         44.37         1.91 o                         
  -4   3   2          3.94          4.92         0.76 o                         
  -3   3   2       1337.93       1344.15        29.31 o                         
  -2   3   2       7321.02       7077.36       144.00 o                         
  -1   3   2        269.73        252.64         6.73 o                         
   0   3   2       4885.20       4924.00        99.92 o                         
   1   3   2       2953.50       3002.33        59.74 o                         
   2   3   2         94.29        105.78         2.32 o                         
   3   3   2          0.02         -0.33         0.58 o                         
   4   3   2        221.16        215.42         5.09 o                         
   5   3   2        211.38        215.97         9.77 o                         
   6   3   2        711.71        709.70        26.51 o                         
   7   3   2         14.67          7.14         3.77 o                         
  -8   4   2          0.67         -1.88         1.88 o                         
  -7   4   2         59.41         61.64         4.70 o                         
  -6   4   2          4.29          5.29         0.97 o                         
  -5   4   2        174.84        163.43         6.89 o                         
  -4   4   2        146.59        133.68         3.99 o                         
  -3   4   2       1765.31       1963.26        41.06 o                         
  -2   4   2       1007.47        911.61        20.74 o                         
  -1   4   2        126.41        121.62         3.26 o                         
   0   4   2       6115.63       6244.52       125.24 o                         
   1   4   2       1140.32       1157.08        20.91 o                         
   2   4   2          2.19          3.13         0.54 o                         
   3   4   2         24.10         17.56         0.96 o                         
   4   4   2         52.47         50.73         2.48 o                         
   5   4   2         32.12         36.49         2.57 o                         
   6   4   2        264.25        266.27        10.40 o                         
   7   4   2          6.29         14.30         6.05 o                         
  -8   5   2          6.39         14.80         5.16 o                         
  -7   5   2        110.97        120.88         8.53 o                         
  -6   5   2          5.13          5.93         1.16 o                         
  -5   5   2          0.45          0.27         1.03 o                         
  -4   5   2        544.38        503.36        12.92 o                         
  -3   5   2        136.04        186.55         9.27 o                         
  -2   5   2        267.40        233.79         5.91 o                         
  -1   5   2        137.50        151.58         4.69 o                         
   0   5   2       5698.18       5654.34       111.63 o                         
   1   5   2       2249.63       2170.79        40.51 o                         
   2   5   2       3494.69       3335.83        73.39 o                         
   3   5   2        211.42        216.35         5.33 o                         
   4   5   2         10.43         11.32         1.06 o                         
   5   5   2          6.47          6.13         1.93 o                         
   6   5   2         41.95         34.48         3.58 o                         
   7   5   2         10.86         12.81         3.31 o                         
  -8   6   2         30.69         24.00         4.75 o                         
  -7   6   2          3.14         -1.06         2.43 o                         
  -6   6   2         87.77         81.72         4.39 o                         
  -5   6   2        129.69        118.11         4.26 o                         
  -4   6   2          7.43          9.55         1.48 o                         
  -3   6   2        288.34        325.77         7.64 o                         
  -2   6   2        241.72        249.63         6.38 o                         
  -1   6   2        433.28        405.75         9.24 o                         
   0   6   2        211.00        183.22         4.34 o                         
   1   6   2         72.86         58.84         1.70 o                         
   2   6   2       1978.96       2082.77        46.98 o                         
   3   6   2          0.34         -0.25         0.64 o                         
   4   6   2          5.77          5.80         0.97 o                         
   5   6   2          0.05         -1.09         1.09 o                         
   6   6   2        112.50        116.03         5.54 o                         
   7   6   2         10.90          1.52         1.81 o                         
  -8   7   2        206.50        219.02        21.09 o                         
  -7   7   2          0.04          0.67         0.85 o                         
  -6   7   2        381.20        376.90        13.12 o                         
  -5   7   2        104.87        117.66         4.62 o                         
  -4   7   2         38.21         39.58         1.84 o                         
  -3   7   2       2098.99       2163.01        52.72 o                         
  -2   7   2        424.09        453.43        11.30 o                         
  -1   7   2       1021.69       1092.53        22.35 o                         
   0   7   2        779.16        752.87        15.46 o                         
   1   7   2        852.61        867.04        17.59 o                         
   2   7   2        195.96        214.15         5.05 o                         
   3   7   2         52.53         60.75         2.60 o                         
   4   7   2       1381.08       1448.57        36.91 o                         
   5   7   2         48.66         37.64         2.54 o                         
   6   7   2          8.90          5.58         1.37 o                         
   7   7   2         11.24          7.77         1.83 o                         
  -8   8   2          1.34         -4.12         4.12 o                         
  -7   8   2         48.51         52.60         3.73 o                         
  -6   8   2        456.14        396.83        15.74 o                         
  -5   8   2          6.20          2.41         0.48 o                         
  -4   8   2         46.30         52.41         1.87 o                         
  -3   8   2         19.95         15.75         0.70 o                         
  -2   8   2         40.99         57.42         1.81 o                         
  -1   8   2        151.46        149.56         3.39 o                         
   0   8   2         14.13          6.34         0.67 o                         
   1   8   2       1962.49       1991.41        43.78 o                         
   2   8   2        980.54        952.47        21.99 o                         
   3   8   2        214.64        217.66         5.78 o                         
   4   8   2        217.30        227.85         6.70 o                         
   5   8   2        158.49        157.26         8.09 o                         
   6   8   2         70.44         73.60         3.97 o                         
   7   8   2          3.06          0.25         1.81 o                         
  -8   9   2        230.44        258.68        26.18 o                         
  -7   9   2         15.24         16.30         4.10 o                         
  -6   9   2          0.94          0.73         0.67 o                         
  -5   9   2         87.05         82.27         3.68 o                         
  -4   9   2          0.09         -0.27         2.58 o                         
  -3   9   2        205.21        222.70        11.02 o                         
  -2   9   2        655.60        666.28        19.05 o                         
  -1   9   2         53.68         57.27         2.37 o                         
   0   9   2          0.43          2.46         0.88 o                         
   1   9   2       1059.25       1066.82        25.20 o                         
   2   9   2       1046.11       1187.71        31.32 o                         
   3   9   2        136.71        138.96         3.98 o                         
   4   9   2        228.60        223.25         6.45 o                         
   5   9   2        311.13        327.05        11.77 o                         
   6   9   2          0.56          2.24         1.27 o                         
   7   9   2          0.01         -2.00         2.38 o                         
  -8  10   2          0.85          4.38         3.47 o                         
  -7  10   2         41.09         38.04         4.10 o                         
  -6  10   2         92.41         83.25         6.04 o                         
  -5  10   2          5.81          6.09         0.79 o                         
  -3  10   2         81.99         84.70         3.97 o                         
  -2  10   2         11.01          9.09         0.70 o                         
  -1  10   2        986.50        898.75        22.90 o                         
   0  10   2          2.08          3.69         0.97 o                         
   1  10   2         36.24         57.01         1.94 o                         
   2  10   2        401.04        378.95        10.71 o                         
   3  10   2        204.78        211.40         6.56 o                         
   4  10   2         57.65         56.73         3.60 o                         
   5  10   2         49.78         34.74         5.77 o                         
   6  10   2        216.97        230.89         9.90 o                         
   7  10   2         59.94         45.63         5.61 o                         
  -8  11   2         56.32         43.41         7.99 o                         
  -7  11   2        136.00        126.34         8.56 o                         
  -6  11   2        130.44        137.99         9.41 o                         
  -5  11   2       1052.38       1052.49        39.58 o                         
  -4  11   2          3.79          1.74         1.02 o                         
  -3  11   2        104.80         96.28         3.99 o                         
  -2  11   2       1956.29       2141.49        57.81 o                         
  -1  11   2        259.76        260.39        11.02 o                         
   0  11   2         79.39         73.63         3.99 o                         
   1  11   2        204.56        183.42         5.27 o                         
   2  11   2         83.80         74.31         3.37 o                         
   3  11   2         37.26         38.92         2.13 o                         
   4  11   2        690.79        695.06        21.61 o                         
   5  11   2          9.79          7.87         1.23 o                         
   6  11   2         95.19        114.86         5.03 o                         
   7  11   2         12.55          9.72         3.79 o                         
  -7  12   2         13.76         11.20         2.96 o                         
  -6  12   2        528.80        511.97        29.84 o                         
  -5  12   2        369.03        426.56        17.37 o                         
  -4  12   2         40.45         41.27         6.72 o                         
  -3  12   2        386.39        350.36        14.05 o                         
  -2  12   2        508.85        562.90        15.48 o                         
  -1  12   2          1.75          3.10         0.68 o                         
   0  12   2        652.09        649.32        17.42 o                         
   1  12   2        413.56        412.89        12.00 o                         
   2  12   2          0.03          0.39         1.15 o                         
   3  12   2          0.02          1.65         1.22 o                         
   4  12   2        333.72        300.62        10.81 o                         
   5  12   2         29.48         23.53         2.31 o                         
   6  12   2         34.07         34.45         3.09 o                         
   7  12   2        114.57        122.59         8.92 o                         
  -7  13   2          1.50          4.50         5.14 o                         
  -6  13   2        138.14        156.61         8.15 o                         
  -5  13   2        179.07        213.20        14.27 o                         
  -4  13   2        160.18        148.05         6.56 o                         
  -3  13   2         18.47         31.16         2.79 o                         
  -2  13   2         29.89         40.02         1.88 o                         
  -1  13   2        998.81        952.61        23.64 o                         
   0  13   2        860.64        830.43        21.63 o                         
   1  13   2         42.66         40.25         1.92 o                         
   2  13   2         50.95         50.01         2.28 o                         
   3  13   2         23.73         17.68         4.00 o                         
   4  13   2         41.35         36.85         2.49 o                         
   5  13   2          3.63          0.41         2.23 o                         
   6  13   2          0.45          0.94         2.54 o                         
   7  13   2        139.23        156.49        10.11 o                         
  -7  14   2          0.03          3.86         4.18 o                         
  -6  14   2        141.02        137.87        10.01 o                         
  -5  14   2          1.92          3.34         3.95 o                         
  -4  14   2        648.38        637.59        25.46 o                         
  -3  14   2          0.26         -1.88         2.21 o                         
  -2  14   2        230.51        223.55         6.48 o                         
  -1  14   2        462.07        482.68        11.84 o                         
   0  14   2         65.70         83.18         2.80 o                         
   1  14   2        252.39        283.84         8.15 o                         
   2  14   2          0.09          2.25         1.88 o                         
   3  14   2         37.64         32.52         2.33 o                         
   4  14   2        133.58        143.31         5.70 o                         
   5  14   2          6.71         14.69         4.78 o                         
   6  14   2          9.06          2.06         2.84 o                         
  -7  15   2          0.10          3.38         6.34 o                         
  -6  15   2         30.13         26.45         2.83 o                         
  -5  15   2          9.78         15.19         3.83 o                         
  -4  15   2       1178.49       1119.43        42.00 o                         
  -3  15   2       1844.72       1885.11        64.88 o                         
  -2  15   2        188.52        177.31         6.62 o                         
  -1  15   2        465.55        482.26        12.22 o                         
   0  15   2        686.90        700.62        17.18 o                         
   1  15   2        160.59        166.28         6.03 o                         
   2  15   2        252.27        257.37         7.61 o                         
   3  15   2         16.76         14.46         2.13 o                         
   4  15   2          1.63          2.07         1.09 o                         
   5  15   2          0.13          3.73         2.44 o                         
   6  15   2         27.08         23.16         4.18 o                         
  -7  16   2         21.27         15.20         3.43 o                         
  -6  16   2         68.52         47.34         4.90 o                         
  -5  16   2         40.23         47.70         4.87 o                         
  -4  16   2        141.61        138.30        10.37 o                         
  -3  16   2        365.61        395.51        15.08 o                         
  -2  16   2         43.05         42.17         2.26 o                         
  -1  16   2        109.57        117.69         3.56 o                         
   0  16   2          7.55          6.48         1.17 o                         
   1  16   2         27.10         15.93         1.94 o                         
   2  16   2         20.67         22.62         1.53 o                         
   3  16   2         11.57         14.92         1.74 o                         
   4  16   2          0.00          1.31         1.33 o                         
   5  16   2         31.78         33.14         4.95 o                         
   6  16   2          0.00          0.33         2.55 o                         
  -7  17   2          2.51          4.54         2.81 o                         
  -6  17   2         58.14         74.36         5.17 o                         
  -5  17   2         72.20         70.68         5.83 o                         
  -4  17   2          7.53          6.55         2.90 o                         
  -3  17   2         23.91         22.32         2.84 o                         
  -2  17   2        374.20        388.42        13.16 o                         
  -1  17   2          0.04         -0.85         0.85 o                         
   0  17   2        469.74        441.85        13.13 o                         
   1  17   2         53.63         68.13         3.12 o                         
   2  17   2        146.59        157.75         6.84 o                         
   3  17   2          1.19          4.84         1.88 o                         
   4  17   2        125.10        130.43         5.61 o                         
   5  17   2          2.61         -1.43         3.99 o                         
   6  17   2        151.90        147.43         9.47 o                         
  -6  18   2         40.54         45.40         5.25 o                         
  -5  18   2         85.19         94.41         6.57 o                         
  -4  18   2        104.43        111.62         6.32 o                         
  -3  18   2         11.98         10.41         2.32 o                         
  -2  18   2        190.07        201.04         8.31 o                         
  -1  18   2         83.34         82.25         3.01 o                         
   0  18   2        655.93        668.77        19.60 o                         
   1  18   2         23.73         12.94         1.54 o                         
   2  18   2          7.32          5.63         2.85 o                         
   3  18   2         54.03         39.42         3.30 o                         
   4  18   2          1.28          0.28         2.64 o                         
   5  18   2          5.00          9.04         2.67 o                         
   6  18   2          4.15          5.13         2.22 o                         
  -6  19   2          4.81          5.61         2.45 o                         
  -5  19   2        165.90        183.96        10.91 o                         
  -4  19   2          6.87         11.33         2.21 o                         
  -3  19   2        111.27        115.83         5.56 o                         
  -2  19   2        745.56        686.27        41.98 o                         
  -1  19   2        328.85        322.81        10.22 o                         
   0  19   2        783.94        819.09        24.57 o                         
   1  19   2         21.62         18.93         3.17 o                         
   2  19   2        151.13        130.76         5.36 o                         
   3  19   2        530.64        469.68        17.80 o                         
   4  19   2        156.22        150.95         7.99 o                         
   5  19   2          6.30          7.78         2.42 o                         
  -6  20   2         76.38         72.45         7.67 o                         
  -5  20   2         30.52         43.06         4.24 o                         
  -4  20   2         67.44         83.52         5.32 o                         
  -3  20   2        116.01        111.67        16.40 o                         
  -2  20   2          0.66          0.72         6.59 o                         
  -1  20   2         65.45         70.70         3.32 o                         
   0  20   2         99.76         98.91         4.58 o                         
   1  20   2          4.80          1.94         1.28 o                         
   2  20   2          7.42          4.57         2.21 o                         
   3  20   2          1.76         -1.39         1.50 o                         
   4  20   2         37.99         30.32         6.13 o                         
   5  20   2          1.49          3.86         2.39 o                         
  -6  21   2         20.75         33.43         4.66 o                         
  -5  21   2         16.06         10.21         4.51 o                         
  -4  21   2          0.28          0.50         1.80 o                         
  -3  21   2         14.04         15.67         2.23 o                         
  -2  21   2        222.82        227.96        12.46 o                         
  -1  21   2        240.73        249.90         8.24 o                         
   0  21   2        122.00        141.42         6.65 o                         
   1  21   2          0.34         -0.59         1.28 o                         
   2  21   2          5.85          4.45         2.22 o                         
   3  21   2        187.43        203.93         8.98 o                         
   4  21   2         11.91         12.28         2.59 o                         
   5  21   2         21.99         28.96         3.11 o                         
  -5  22   2          0.08          2.93         2.42 o                         
  -4  22   2         18.56         20.83         4.08 o                         
  -3  22   2         13.46         15.35         2.13 o                         
  -2  22   2        139.20        154.89         6.60 o                         
  -1  22   2        243.37        264.35         9.76 o                         
   0  22   2        289.17        296.41        10.51 o                         
   1  22   2        226.06        218.00         8.12 o                         
   2  22   2          6.57          9.19         1.72 o                         
   3  22   2          1.79          0.73         3.74 o                         
   4  22   2         42.69         51.17         5.75 o                         
   5  22   2         60.41         69.44         5.93 o                         
  -5  23   2         44.62         33.74         4.00 o                         
  -4  23   2        166.16        160.94         9.80 o                         
  -3  23   2        133.95        142.62         7.29 o                         
  -2  23   2          6.36          6.09         2.78 o                         
  -1  23   2        410.73        423.69        15.00 o                         
   0  23   2         21.71         31.13         2.72 o                         
   1  23   2          0.13          1.42         1.90 o                         
   2  23   2         40.72         51.63         5.40 o                         
   3  23   2          0.46          1.30         2.38 o                         
   4  23   2          7.73         15.85         3.78 o                         
  -5  24   2        302.79        328.08        18.57 o                         
  -4  24   2        111.55        118.29         8.33 o                         
  -3  24   2         73.43         64.61         5.12 o                         
  -2  24   2        154.63        156.04        11.35 o                         
  -1  24   2        184.77        189.01         8.62 o                         
   0  24   2         17.96         21.90         2.27 o                         
   1  24   2         10.37         12.42         2.09 o                         
   2  24   2         14.87         16.52         1.93 o                         
   3  24   2          0.90          3.17         2.89 o                         
   4  24   2         96.86         84.53         6.66 o                         
  -4  25   2          8.46         -1.04         3.09 o                         
  -3  25   2         59.72         64.99         5.10 o                         
  -2  25   2         21.71         23.17         3.19 o                         
  -1  25   2         44.92         44.96         3.98 o                         
   0  25   2          0.00          4.14         1.86 o                         
   1  25   2         14.48         15.55         2.91 o                         
   2  25   2          3.32          4.31         1.98 o                         
   3  25   2          0.00          1.88         4.81 o                         
  -4  26   2          5.76          3.39         2.21 o                         
  -3  26   2         18.50         22.71         3.71 o                         
  -2  26   2         48.93         42.44         7.26 o                         
  -1  26   2        158.62        179.86         9.86 o                         
   0  26   2         13.61         23.75         2.99 o                         
   1  26   2        137.05        121.15         7.29 o                         
   2  26   2         19.59         18.52         3.96 o                         
   3  26   2         19.36         18.98         5.13 o                         
  -3  27   2         38.29         33.78         5.46 o                         
  -2  27   2          0.10         -2.35         3.80 o                         
  -1  27   2          0.90         -0.04         2.29 o                         
   0  27   2         25.10         15.39         2.31 o                         
   1  27   2         14.31         17.72         3.20 o                         
   2  27   2         37.27         34.19         4.21 o                         
  -2  28   2         52.16         62.47         5.77 o                         
  -1  28   2          0.00         -0.85         2.40 o                         
   0  28   2          2.40          5.46         2.36 o                         
   1  28   2        207.60        216.17        10.22 o                         
  -1  29   2          0.03         -3.75         3.75 o                         
   0  29   2         39.74         41.00         3.93 o                         
  -7   0   3         29.98         17.66         5.29 o                         
  -5   0   3        152.19        155.83         5.75 o                         
  -3   0   3       1303.48       1246.88        43.44 o                         
  -1   0   3       2179.32       2107.99        59.19 o                         
   1   0   3       3300.37       3311.44        94.70 o                         
   3   0   3        290.91        263.00         9.10 o                         
   5   0   3        101.36        103.81        11.71 o                         
  -8   1   3          4.11         10.83         4.16 o                         
  -7   1   3         16.67         12.44         2.35 o                         
  -6   1   3         20.03         11.34         1.98 o                         
  -5   1   3        492.86        507.03        12.21 o                         
  -4   1   3        443.51        461.52        10.50 o                         
  -3   1   3        111.29        117.25         2.93 o                         
  -2   1   3       1142.26       1208.60        24.51 o                         
  -1   1   3        255.44        264.96         5.76 o                         
   0   1   3        826.76        790.86        16.97 o                         
   1   1   3       2115.86       2052.52        42.57 o                         
   2   1   3        129.49        138.76         3.65 o                         
   3   1   3       1606.56       1647.57        36.20 o                         
   4   1   3          9.72         10.11         2.20 o                         
   5   1   3          4.26          4.80         1.30 o                         
   6   1   3          2.63          2.00         2.33 o                         
   7   1   3        208.16        219.92        14.27 o                         
  -8   2   3          1.25         -1.89         2.36 o                         
  -7   2   3        128.78        131.82         7.02 o                         
  -6   2   3        365.72        319.69        12.31 o                         
  -5   2   3         71.79         72.03         2.20 o                         
  -4   2   3        159.78        204.58         6.34 o                         
  -3   2   3        533.71        544.18        11.76 o                         
  -2   2   3        372.21        389.06         8.38 o                         
  -1   2   3        863.10        865.24        17.52 o                         
   0   2   3          3.49          5.41         0.74 o                         
   1   2   3        553.47        547.81        11.07 o                         
   2   2   3        915.46        922.01        18.75 o                         
   3   2   3        901.29        944.85        22.63 o                         
   4   2   3        156.38        165.16         5.19 o                         
   5   2   3        723.55        746.75        24.34 o                         
   6   2   3        604.20        651.44        30.19 o                         
   7   2   3        114.33        144.95        10.09 o                         
  -8   3   3         11.36         17.21         2.78 o                         
  -7   3   3        128.15        112.44         6.68 o                         
  -6   3   3        791.04        762.15        41.56 o                         
  -5   3   3        168.18        211.99         5.88 o                         
  -4   3   3         15.75         19.00         0.98 o                         
  -3   3   3         20.31         13.04         0.94 o                         
  -2   3   3        386.79        402.81         9.31 o                         
  -1   3   3         14.76         11.60         0.86 o                         
   0   3   3        482.96        482.85        10.15 o                         
   1   3   3         70.66         61.00         1.78 o                         
   2   3   3        205.03        211.45         5.50 o                         
   3   3   3         38.92         33.21         1.73 o                         
   4   3   3        203.86        205.38         5.97 o                         
   5   3   3        288.57        298.83        10.59 o                         
   6   3   3          0.84          6.22         1.94 o                         
   7   3   3         11.92         13.43         4.08 o                         
  -8   4   3          0.31          2.63         2.15 o                         
  -7   4   3         24.40         24.47         2.60 o                         
  -6   4   3         80.11         88.22         6.10 o                         
  -5   4   3          3.20          5.85         0.69 o                         
  -4   4   3         17.48         10.60         0.74 o                         
  -3   4   3        125.52        141.51         5.02 o                         
  -2   4   3          4.92          0.64         0.81 o                         
  -1   4   3         33.24         35.45         1.68 o                         
   0   4   3        307.28        303.36         6.09 o                         
   1   4   3       1164.42       1129.49        22.47 o                         
   2   4   3       2753.81       2834.45        69.92 o                         
   3   4   3         51.36         51.53         1.96 o                         
   4   4   3        105.76         91.54         3.46 o                         
   5   4   3         13.10         14.43         1.69 o                         
   6   4   3          4.21         10.20         3.20 o                         
   7   4   3         51.37         59.61         5.18 o                         
  -8   5   3         16.06         19.74         3.68 o                         
  -7   5   3         70.70         72.07         6.79 o                         
  -6   5   3          0.25          4.12         2.60 o                         
  -5   5   3          5.59          4.50         0.91 o                         
  -4   5   3        102.28        113.92         2.95 o                         
  -3   5   3       2037.24       2148.20        46.24 o                         
  -2   5   3       1850.21       1977.71        46.36 o                         
  -1   5   3         96.32         86.01         2.50 o                         
   0   5   3         55.73         52.62         1.72 o                         
   1   5   3        721.03        739.89        16.37 o                         
   2   5   3        195.16        215.07         6.04 o                         
   3   5   3         14.57          7.63         1.13 o                         
   4   5   3        149.00        147.46         4.41 o                         
   5   5   3        343.84        351.64        13.85 o                         
   6   5   3         23.17         22.98         2.64 o                         
   7   5   3         92.87         88.95         5.44 o                         
  -8   6   3         97.54        125.22        14.62 o                         
  -7   6   3         30.91         39.46         3.55 o                         
  -6   6   3          8.55         11.57         1.69 o                         
  -5   6   3         52.33         47.90         2.21 o                         
  -4   6   3        160.34        152.06         3.98 o                         
  -3   6   3        217.11        231.05         6.00 o                         
  -2   6   3       1041.91       1102.77        26.45 o                         
  -1   6   3        353.12        376.70         8.36 o                         
   0   6   3        465.48        570.28        11.89 o                         
   1   6   3        313.74        326.06        12.67 o                         
   2   6   3          2.74          2.18         0.91 o                         
   3   6   3        136.88        134.00         3.93 o                         
   4   6   3        154.43        144.16         4.33 o                         
   5   6   3          0.50          1.36         1.06 o                         
   6   6   3          2.53          3.44         1.86 o                         
   7   6   3         76.19        101.41        10.10 o                         
  -8   7   3         30.32         38.59         7.21 o                         
  -7   7   3         15.07         15.11         1.99 o                         
  -6   7   3         20.30         23.34         1.98 o                         
  -5   7   3          1.91          5.07         1.12 o                         
  -4   7   3        121.26        112.20         3.20 o                         
  -3   7   3         40.72         38.20         1.86 o                         
  -2   7   3        831.10        800.74        33.08 o                         
  -1   7   3         21.56         39.33         1.37 o                         
   0   7   3        448.09        436.22         9.55 o                         
   1   7   3       8805.29       9195.79       237.21 o                         
   2   7   3        135.12        144.45         8.35 o                         
   3   7   3          4.47          2.83         1.10 o                         
   4   7   3         71.97         72.99         2.91 o                         
   5   7   3        198.03        188.13         6.73 o                         
   6   7   3          1.83          6.92         2.50 o                         
   7   7   3          3.68          0.92         1.61 o                         
  -8   8   3         10.61          4.89         5.14 o                         
  -7   8   3          8.03          6.51         1.37 o                         
  -6   8   3          2.37          1.58         1.06 o                         
  -5   8   3        948.37        945.34        26.97 o                         
  -4   8   3         38.87         37.21         1.86 o                         
  -3   8   3        432.94        459.02        12.77 o                         
  -2   8   3        207.46        198.38         6.78 o                         
  -1   8   3       3009.90       3123.39        81.14 o                         
   0   8   3        340.96        293.65         8.58 o                         
   1   8   3       4755.12       4931.14       125.26 o                         
   2   8   3        443.84        420.50        12.40 o                         
   3   8   3         13.00          6.17         1.72 o                         
   4   8   3        247.41        263.64         8.01 o                         
   5   8   3         53.90         49.31         2.66 o                         
   6   8   3         18.00         17.65         2.12 o                         
   7   8   3          1.66         -0.08         2.81 o                         
  -8   9   3          4.64          9.96         4.14 o                         
  -7   9   3          1.17         10.85         3.46 o                         
  -6   9   3        134.31        141.32         7.13 o                         
  -5   9   3        558.32        586.41        16.42 o                         
  -4   9   3         64.04         65.27         2.77 o                         
  -3   9   3        227.40        235.59         7.44 o                         
  -2   9   3       2500.42       2590.25        61.81 o                         
  -1   9   3          9.09         18.79         1.39 o                         
   0   9   3          4.17          6.81         1.08 o                         
   1   9   3        639.37        641.72        17.05 o                         
   2   9   3       1524.25       1486.88       104.32 o                         
   3   9   3         13.74         24.16         2.12 o                         
   4   9   3         95.02         99.89         3.98 o                         
   5   9   3          2.05          1.95         1.31 o                         
   6   9   3          2.14          3.45         3.22 o                         
   7   9   3          4.10          6.00         2.50 o                         
  -8  10   3          0.07          1.79         3.27 o                         
  -7  10   3          1.17          3.53         2.78 o                         
  -6  10   3          0.01          2.13         3.55 o                         
  -5  10   3        181.64        192.37         6.02 o                         
  -4  10   3        119.78        115.82         3.29 o                         
  -3  10   3        127.91        161.46         4.32 o                         
  -2  10   3       1503.87       1546.69        43.86 o                         
  -1  10   3        890.23        816.41        39.89 o                         
   0  10   3          0.04          0.20         0.98 o                         
   1  10   3        785.14        859.68        24.24 o                         
   2  10   3         58.88         78.58         4.71 o                         
   3  10   3       1141.96       1150.97        35.94 o                         
   4  10   3         12.61          7.38         1.27 o                         
   5  10   3         27.26         23.54         2.72 o                         
   6  10   3          0.78         -0.43         1.12 o                         
   7  10   3         19.65         17.13         4.88 o                         
  -8  11   3         18.52         28.10         5.84 o                         
  -7  11   3         26.89         24.19         4.52 o                         
  -6  11   3        149.30        148.09        13.33 o                         
  -5  11   3        441.55        406.89        22.12 o                         
  -4  11   3        292.00        284.78        10.58 o                         
  -3  11   3        171.19        170.96         4.75 o                         
  -2  11   3         57.13         57.99         2.74 o                         
  -1  11   3         68.29         70.23         3.12 o                         
   0  11   3          0.99         -0.35         0.95 o                         
   1  11   3        441.50        484.82        14.60 o                         
   2  11   3         39.93         56.39         2.54 o                         
   3  11   3          4.32          5.55         2.47 o                         
   4  11   3         23.65         19.31         1.78 o                         
   5  11   3         97.12         89.51         4.70 o                         
   6  11   3         19.14         12.67         2.48 o                         
  -7  12   3         40.94         33.92         4.18 o                         
  -6  12   3        398.07        383.83        20.64 o                         
  -5  12   3        313.21        336.91        15.73 o                         
  -4  12   3        119.29        112.72         6.15 o                         
  -3  12   3        361.59        376.13         9.92 o                         
  -2  12   3         11.44         10.34         1.33 o                         
  -1  12   3         17.94         29.21         2.13 o                         
   0  12   3        633.15        624.20        19.45 o                         
   1  12   3         14.63         18.03         1.72 o                         
   2  12   3        314.48        307.71        12.62 o                         
   3  12   3        172.92        187.00         6.63 o                         
   4  12   3        110.20         95.06         3.94 o                         
   5  12   3         99.92        101.28         5.00 o                         
   6  12   3         50.40         62.85         3.66 o                         
  -7  13   3         21.58         35.14         7.31 o                         
  -6  13   3        300.30        302.29        17.98 o                         
  -5  13   3        449.84        398.16        18.31 o                         
  -4  13   3        127.77        129.56         5.47 o                         
  -3  13   3         42.06         44.23         1.90 o                         
  -2  13   3          0.11         -0.18         0.65 o                         
  -1  13   3         33.83         26.83         1.73 o                         
   0  13   3         20.67         17.98         1.42 o                         
   1  13   3        180.58        178.52         5.86 o                         
   2  13   3        131.19        129.59         6.65 o                         
   3  13   3         92.59        103.54         4.07 o                         
   4  13   3         11.17          5.84         1.35 o                         
   5  13   3         18.14         11.64         2.07 o                         
   6  13   3          0.04          0.71         2.05 o                         
  -7  14   3        120.60        136.87         9.99 o                         
  -6  14   3          0.78         -2.61         2.61 o                         
  -5  14   3          4.49          8.67         2.01 o                         
  -4  14   3        785.14        805.68        30.88 o                         
  -3  14   3         76.79         82.62         2.77 o                         
  -2  14   3         59.63         54.20         2.47 o                         
  -1  14   3        152.56        136.66         4.93 o                         
   0  14   3        831.46        811.49        21.56 o                         
   1  14   3        366.19        338.96        10.88 o                         
   2  14   3        118.68         98.20         4.57 o                         
   3  14   3         70.64         53.31         4.58 o                         
   4  14   3          0.76         -1.46         1.46 o                         
   5  14   3         12.54         11.03         2.42 o                         
   6  14   3         12.72         12.82         2.82 o                         
  -7  15   3          4.36          8.30         3.88 o                         
  -6  15   3         31.93         39.70         4.50 o                         
  -5  15   3         10.00          3.65         5.78 o                         
  -4  15   3        426.96        443.42        15.44 o                         
  -3  15   3          2.73          4.02         0.78 o                         
  -2  15   3          5.77          6.12         2.11 o                         
  -1  15   3        323.97        339.33        11.85 o                         
   0  15   3         87.53         95.50         3.61 o                         
   1  15   3          4.50          5.32         1.37 o                         
   2  15   3         89.39         83.77         3.51 o                         
   3  15   3        133.69        120.78         6.95 o                         
   4  15   3         61.80         52.43         3.29 o                         
   5  15   3          2.98          2.35         1.32 o                         
   6  15   3          3.86          2.52         5.57 o                         
  -7  16   3          0.41         -1.03         4.07 o                         
  -6  16   3         35.33         49.68         5.06 o                         
  -5  16   3         74.79         75.13         6.33 o                         
  -4  16   3        342.54        364.23        13.47 o                         
  -3  16   3          1.66          4.43         1.29 o                         
  -2  16   3        563.34        609.20        18.19 o                         
  -1  16   3         37.21         31.89         2.77 o                         
   0  16   3        289.99        305.93         8.60 o                         
   1  16   3        261.56        268.65         8.31 o                         
   2  16   3         72.59         62.70         4.06 o                         
   3  16   3         22.58         19.01         2.97 o                         
   4  16   3        298.43        294.82        10.87 o                         
   5  16   3         94.57         93.85         6.01 o                         
   6  16   3         67.32         67.61         5.48 o                         
  -7  17   3         21.63         16.47         4.92 o                         
  -6  17   3         12.71         18.10         5.48 o                         
  -5  17   3        118.30         90.81         6.99 o                         
  -4  17   3          0.62         -3.73         3.73 o                         
  -3  17   3          0.50         -2.86         2.92 o                         
  -2  17   3         16.80         16.95         1.27 o                         
  -1  17   3        501.58        481.25        14.11 o                         
   0  17   3        199.06        192.28         5.58 o                         
   1  17   3         33.70         24.70         1.67 o                         
   2  17   3         34.96         27.08         2.01 o                         
   3  17   3         36.97         31.09         2.36 o                         
   4  17   3          0.36          0.10         1.57 o                         
   5  17   3         31.02         24.62         2.95 o                         
  -6  18   3          7.84         -2.79         3.86 o                         
  -5  18   3         34.82         23.55         3.71 o                         
  -4  18   3         83.06         58.87         5.28 o                         
  -3  18   3         77.15         80.31         4.69 o                         
  -2  18   3        608.18        598.88        20.49 o                         
  -1  18   3        128.19        129.00         4.85 o                         
   0  18   3       2075.61       1990.92        59.73 o                         
   1  18   3          2.92          1.54         1.11 o                         
   2  18   3         39.90         30.99         2.31 o                         
   3  18   3        187.64        174.11         7.27 o                         
   4  18   3         12.57          7.01         1.45 o                         
   5  18   3         20.95          8.57         2.66 o                         
  -6  19   3         20.25         19.34         4.72 o                         
  -5  19   3          0.66         -3.28         3.28 o                         
  -4  19   3        310.49        351.38        15.97 o                         
  -3  19   3        489.06        488.88        18.24 o                         
  -2  19   3          0.38          0.83         1.92 o                         
  -1  19   3        793.59        777.52        25.88 o                         
   0  19   3         36.60         30.61         2.57 o                         
   1  19   3         14.66         16.08         2.39 o                         
   2  19   3         95.93         73.53         6.75 o                         
   3  19   3         46.00         33.94         3.62 o                         
   4  19   3          0.06          3.46         3.28 o                         
   5  19   3         12.16         11.24         2.54 o                         
  -6  20   3          0.25          1.08         5.67 o                         
  -5  20   3          8.69         21.12         4.39 o                         
  -4  20   3         11.39          7.86         2.70 o                         
  -3  20   3        421.22        375.92        16.90 o                         
  -2  20   3         59.57         54.63         3.59 o                         
  -1  20   3        360.53        378.64        16.29 o                         
   0  20   3        495.34        468.43        16.12 o                         
   1  20   3         47.20         51.04         3.75 o                         
   2  20   3          3.76          8.59         2.01 o                         
   3  20   3         27.10         31.33         2.35 o                         
   4  20   3         45.09         50.73         3.97 o                         
   5  20   3         49.50         44.25         3.64 o                         
  -6  21   3          1.87          2.88         3.73 o                         
  -5  21   3          3.23         -2.49         2.49 o                         
  -4  21   3         37.48         32.47         3.58 o                         
  -3  21   3          4.85          5.90         2.42 o                         
  -2  21   3         12.20         13.86         2.38 o                         
  -1  21   3        193.16        182.48         8.90 o                         
   0  21   3         13.64         13.27         1.82 o                         
   1  21   3         72.84         68.33         3.98 o                         
   2  21   3         14.39         21.26         3.13 o                         
   3  21   3          2.00          3.75         1.36 o                         
   4  21   3          8.93          2.57         1.95 o                         
  -5  22   3        168.74        152.01        19.93 o                         
  -4  22   3         66.66         49.28         4.43 o                         
  -3  22   3         33.56         34.29         6.37 o                         
  -2  22   3         44.68         32.95         3.91 o                         
  -1  22   3         45.67         55.47         5.20 o                         
   0  22   3         33.35         35.27         3.06 o                         
   1  22   3          0.86          2.18         1.80 o                         
   2  22   3         23.71         28.75         2.43 o                         
   3  22   3          8.76         13.35         1.60 o                         
   4  22   3          4.05          3.68         2.33 o                         
  -5  23   3          7.29          5.90         4.49 o                         
  -4  23   3        134.08        130.24         8.81 o                         
  -3  23   3          1.02         -0.85         3.32 o                         
  -2  23   3          7.48          4.57         2.26 o                         
  -1  23   3         60.33         73.60         6.50 o                         
   0  23   3         65.65         60.96         6.04 o                         
   1  23   3          1.21          3.42         1.67 o                         
   2  23   3          7.93         11.51         2.29 o                         
   3  23   3          8.66         12.98         2.58 o                         
   4  23   3          9.77         22.52         3.67 o                         
  -4  24   3         19.46         33.47         4.31 o                         
  -3  24   3         10.86         15.50         6.01 o                         
  -2  24   3        250.13        225.89        12.54 o                         
  -1  24   3        121.99        126.11         7.40 o                         
   0  24   3          0.62          5.74         3.00 o                         
   1  24   3         14.98          8.56         2.09 o                         
   2  24   3          0.00         -0.11         1.78 o                         
   3  24   3          0.01         -3.20         3.20 o                         
  -4  25   3         54.47         62.37        11.99 o                         
  -3  25   3         70.28         93.22         8.77 o                         
  -2  25   3          1.16         -0.31         6.49 o                         
  -1  25   3          6.70          2.05         2.27 o                         
   0  25   3          9.12         11.71         2.73 o                         
   1  25   3         67.92         79.76         6.21 o                         
   2  25   3         12.73          6.33         1.93 o                         
   3  25   3          0.98          4.43         3.48 o                         
  -3  26   3         21.63         12.85         4.13 o                         
  -2  26   3        158.01        172.82        10.88 o                         
  -1  26   3          0.02          2.72         2.70 o                         
   0  26   3          8.47         10.29         4.03 o                         
   1  26   3         75.43         98.04         7.12 o                         
   2  26   3          0.33         -1.69         4.35 o                         
  -3  27   3         18.45         12.91         3.65 o                         
  -2  27   3         23.36         26.56         3.91 o                         
  -1  27   3          0.05          4.71         3.82 o                         
   0  27   3        142.87        147.44        12.08 o                         
   1  27   3        260.58        260.08        15.34 o                         
   2  27   3        124.26        134.99         9.67 o                         
  -2  28   3          3.78         -0.82         5.85 o                         
  -1  28   3         21.51         20.71         3.40 o                         
   0  28   3          3.69          2.86         2.46 o                         
   1  28   3         57.03         50.43         5.50 o                         
  -8   0   4          0.69         -2.97         2.97 o                         
  -6   0   4         87.45         91.72         5.44 o                         
  -4   0   4        531.59        526.00        22.66 o                         
  -2   0   4         85.92         75.69         3.04 o                         
   0   0   4        713.69        778.27        23.32 o                         
   2   0   4        704.21        795.82        32.08 o                         
   4   0   4        192.73        172.61         9.19 o                         
   6   0   4        530.74        613.61        41.34 o                         
  -8   1   4          6.95          4.02         2.23 o                         
  -7   1   4         58.04         52.52         8.32 o                         
  -6   1   4        310.92        301.53        11.36 o                         
  -5   1   4         24.81         20.01         1.11 o                         
  -4   1   4          1.94          7.29         1.65 o                         
  -3   1   4          2.56         -0.06         0.52 o                         
  -2   1   4        946.13        938.78        21.06 o                         
  -1   1   4          0.04          2.78         0.96 o                         
   0   1   4         45.01         37.70         1.35 o                         
   1   1   4        345.23        345.40        12.45 o                         
   2   1   4         61.69         54.40         2.65 o                         
   3   1   4        182.10        184.80         8.54 o                         
   4   1   4        263.43        276.09         8.62 o                         
   5   1   4         48.52         56.66         5.24 o                         
   6   1   4        201.04        205.72        26.98 o                         
   7   1   4         23.10         18.94         4.21 o                         
  -8   2   4         15.88         19.75         2.76 o                         
  -7   2   4         77.24         59.62         8.46 o                         
  -6   2   4         41.74         28.83         2.43 o                         
  -5   2   4        696.50        671.42        17.63 o                         
  -4   2   4        443.58        446.05        10.73 o                         
  -3   2   4        674.65        672.21        16.73 o                         
  -2   2   4        102.54        115.00         2.84 o                         
  -1   2   4         73.47         62.15         2.11 o                         
   0   2   4          1.97          4.81         1.03 o                         
   1   2   4          5.03         12.43         1.48 o                         
   2   2   4       2445.16       2559.61        71.36 o                         
   3   2   4        713.51        753.94        21.51 o                         
   4   2   4         17.24         14.79         2.04 o                         
   5   2   4        104.96         97.51         4.62 o                         
   6   2   4        254.25        258.15        12.47 o                         
   7   2   4         44.13         42.96         4.48 o                         
  -8   3   4         15.96         17.55         4.00 o                         
  -7   3   4          3.38          1.59         1.34 o                         
  -6   3   4        169.75        168.11         7.73 o                         
  -5   3   4          0.67          2.59         0.83 o                         
  -4   3   4        404.96        426.08         9.87 o                         
  -3   3   4         11.16          4.73         0.67 o                         
  -2   3   4       1023.11       1001.72        22.49 o                         
  -1   3   4        195.60        179.12         6.70 o                         
   0   3   4        383.10        437.15        13.08 o                         
   1   3   4        559.38        568.50        16.13 o                         
   2   3   4        308.93        328.63        14.84 o                         
   3   3   4        120.89        119.13         4.25 o                         
   4   3   4         13.24         15.38         2.71 o                         
   5   3   4         49.40         55.52         5.18 o                         
   6   3   4        309.72        332.21        18.53 o                         
   7   3   4         48.37         26.83         5.57 o                         
  -8   4   4         20.26         26.36         3.99 o                         
  -7   4   4          0.67         -1.63         1.63 o                         
  -6   4   4         12.65          4.76         2.11 o                         
  -5   4   4        822.70        744.72        21.59 o                         
  -4   4   4        329.20        331.05         7.93 o                         
  -3   4   4        354.15        363.60         9.93 o                         
  -2   4   4        445.44        502.68        13.32 o                         
  -1   4   4       1647.84       1789.85        44.21 o                         
   0   4   4        614.32        616.50        17.20 o                         
   1   4   4         24.62         17.84         1.96 o                         
   2   4   4        220.95        225.37         6.97 o                         
   3   4   4         29.31         24.15         2.03 o                         
   4   4   4         89.25         85.01         3.65 o                         
   5   4   4          4.67          2.26         1.72 o                         
   6   4   4          6.19         15.05         4.74 o                         
  -8   5   4         30.06         26.78         4.90 o                         
  -7   5   4         31.97         30.31         3.87 o                         
  -6   5   4          1.53          2.68         1.57 o                         
  -5   5   4          8.41         13.27         1.60 o                         
  -4   5   4        202.96        213.87         5.41 o                         
  -3   5   4         41.45         42.47         1.77 o                         
  -2   5   4        127.96        133.42         3.93 o                         
  -1   5   4       1512.94       1601.71        50.00 o                         
   0   5   4        530.45        513.35        13.42 o                         
   1   5   4         23.88         38.69         3.24 o                         
   2   5   4        520.12        480.84        21.43 o                         
   3   5   4        171.61        178.50         5.64 o                         
   4   5   4         21.48         28.41         2.62 o                         
   5   5   4          5.44          6.53         2.13 o                         
   6   5   4         74.62         76.30         5.75 o                         
  -8   6   4         20.13         24.54         6.41 o                         
  -7   6   4          9.82         13.66         3.90 o                         
  -6   6   4        113.98        113.43         5.40 o                         
  -5   6   4        870.64        873.03        21.74 o                         
  -4   6   4          9.24          9.29         0.93 o                         
  -3   6   4        364.21        365.51         9.31 o                         
  -2   6   4        545.34        573.48        17.06 o                         
  -1   6   4        234.65        216.77         6.90 o                         
   0   6   4          2.75          2.63         1.62 o                         
   1   6   4        299.74        276.15         9.22 o                         
   2   6   4        287.42        310.25         9.84 o                         
   3   6   4          3.33          4.69         1.40 o                         
   4   6   4         69.71         64.23         3.39 o                         
   5   6   4          0.05          5.08         2.45 o                         
   6   6   4         85.64         73.94         4.81 o                         
  -8   7   4          0.76         20.89         5.87 o                         
  -7   7   4          1.52          0.06         1.75 o                         
  -6   7   4          3.04          7.43         3.36 o                         
  -5   7   4        461.31        483.56        13.07 o                         
  -4   7   4         25.09         29.21         1.45 o                         
  -3   7   4       1243.87       1323.46        32.71 o                         
  -2   7   4         41.13         28.63         1.58 o                         
  -1   7   4          1.31          4.41         1.22 o                         
   0   7   4        165.72        167.57         5.51 o                         
   1   7   4       1027.79       1099.96        35.94 o                         
   2   7   4        330.68        333.72        11.24 o                         
   3   7   4          3.92          4.15         1.16 o                         
   4   7   4        231.29        223.09         8.93 o                         
   5   7   4          0.12         -0.05         1.41 o                         
   6   7   4         70.40         52.92         5.64 o                         
  -8   8   4         71.76         60.50         7.30 o                         
  -7   8   4         44.12         39.69         4.00 o                         
  -6   8   4         27.48         16.56         2.54 o                         
  -5   8   4       1112.46       1082.64        33.98 o                         
  -4   8   4        912.13        941.47        27.07 o                         
  -3   8   4         41.52         50.51         2.82 o                         
  -2   8   4        358.27        403.87        12.68 o                         
  -1   8   4          7.71         11.35         1.12 o                         
   0   8   4        704.56        640.89        30.38 o                         
   1   8   4       1167.64       1160.18        55.86 o                         
   2   8   4        616.79        644.25        21.83 o                         
   3   8   4         69.29         59.50         2.81 o                         
   4   8   4        101.19         84.60         5.67 o                         
   5   8   4          9.78         12.93         5.74 o                         
   6   8   4         20.05         17.82         5.33 o                         
  -8   9   4        115.92        138.30        14.72 o                         
  -7   9   4        158.19        175.37        12.44 o                         
  -6   9   4        104.81        117.83         5.84 o                         
  -5   9   4        325.38        327.59        10.74 o                         
  -4   9   4         71.09         67.27         2.79 o                         
  -3   9   4         13.88          7.80         0.97 o                         
  -2   9   4         52.81         47.79         2.64 o                         
  -1   9   4        182.14        198.56         6.40 o                         
   0   9   4        177.18        172.76         5.78 o                         
   1   9   4        315.21        330.21        11.67 o                         
   2   9   4        477.19        482.92        17.75 o                         
   3   9   4        285.69        273.81        10.19 o                         
   4   9   4        210.11        222.96        10.16 o                         
   5   9   4          2.20          2.54         1.75 o                         
   6   9   4         16.52         16.25         3.56 o                         
  -8  10   4          0.11          2.90         5.13 o                         
  -7  10   4          1.70          5.38         2.78 o                         
  -6  10   4        289.84        302.85        12.40 o                         
  -5  10   4         20.24         18.74         1.70 o                         
  -4  10   4        155.88        151.80         5.21 o                         
  -3  10   4         76.56         74.03         3.15 o                         
  -2  10   4       1065.49       1126.22        29.72 o                         
  -1  10   4        424.19        382.11        11.93 o                         
   0  10   4        229.77        218.28         9.73 o                         
   1  10   4          1.21          1.52         1.17 o                         
   2  10   4        135.26         94.72         6.65 o                         
   3  10   4          9.81          7.61         2.80 o                         
   4  10   4         32.46         32.88         2.39 o                         
   5  10   4         27.42         28.20         2.72 o                         
   6  10   4          8.54          4.25         3.90 o                         
  -7  11   4          0.79          0.71         2.32 o                         
  -6  11   4          3.35          5.01         2.91 o                         
  -5  11   4         10.24         12.47         1.30 o                         
  -4  11   4          0.10          0.97         0.58 o                         
  -3  11   4         44.94         46.83         2.09 o                         
  -2  11   4        732.39        821.08        23.03 o                         
  -1  11   4        370.96        340.62        11.52 o                         
   0  11   4        476.19        454.60        14.37 o                         
   1  11   4          9.73          9.48         1.57 o                         
   2  11   4        528.65        564.31        19.17 o                         
   3  11   4          8.78         12.16         2.37 o                         
   4  11   4         58.35         55.04         3.43 o                         
   5  11   4         19.12         19.09         2.43 o                         
   6  11   4          1.64          4.20         4.30 o                         
  -6  12   4          8.09         -1.56         3.56 o                         
  -5  12   4         20.78         23.35         4.97 o                         
  -4  12   4          8.90          6.67         1.17 o                         
  -3  12   4         61.89         58.93         2.63 o                         
  -2  12   4        192.03        204.15        11.60 o                         
  -1  12   4          0.29         -0.36         0.90 o                         
   0  12   4        448.43        426.63        13.45 o                         
   1  12   4        797.55        765.62        26.92 o                         
   2  12   4        180.66        168.41         6.47 o                         
   3  12   4         23.92         29.32         2.84 o                         
   4  12   4         28.86         27.01         2.45 o                         
   5  12   4         80.94         70.28         4.51 o                         
   6  12   4         16.72         13.96         2.34 o                         
  -7  13   4          2.86         -2.45         3.28 o                         
  -6  13   4          0.47         -0.56         4.33 o                         
  -5  13   4         10.85         13.50         2.38 o                         
  -4  13   4          5.70          2.51         1.71 o                         
  -3  13   4        240.86        241.86         8.46 o                         
  -2  13   4          4.64          7.27         1.10 o                         
  -1  13   4         25.41         22.74         1.57 o                         
   0  13   4         42.45         34.02         2.19 o                         
   1  13   4        727.15        727.47        25.35 o                         
   2  13   4        543.88        534.77        27.64 o                         
   3  13   4        298.22        278.50         9.17 o                         
   4  13   4        270.27        269.75        10.01 o                         
   5  13   4         63.97         72.10         5.59 o                         
   6  13   4         28.64         26.03         4.58 o                         
  -7  14   4          0.82         -1.28         2.62 o                         
  -6  14   4         13.19         12.17         4.44 o                         
  -5  14   4          8.31          4.31         1.26 o                         
  -4  14   4         58.98         54.38         4.26 o                         
  -3  14   4        327.09        307.55        10.59 o                         
  -2  14   4         12.36         11.10         1.14 o                         
  -1  14   4         21.68         20.67         1.31 o                         
   0  14   4        137.50        123.56         5.39 o                         
   1  14   4         50.38         40.32         4.26 o                         
   2  14   4        579.69        539.31        21.82 o                         
   3  14   4          4.14          3.89         1.27 o                         
   4  14   4          0.05         -0.40         1.15 o                         
   5  14   4         16.12          8.69         2.18 o                         
  -7  15   4         42.22         51.20         6.65 o                         
  -6  15   4        149.94        146.53        11.48 o                         
  -5  15   4          7.31         12.09         5.32 o                         
  -4  15   4        108.11         85.49         5.75 o                         
  -3  15   4        371.65        381.90        13.14 o                         
  -2  15   4         69.27         67.48         3.07 o                         
  -1  15   4        141.94        149.02         5.72 o                         
   0  15   4       1798.07       1762.18        61.10 o                         
   1  15   4         71.17         63.86         3.72 o                         
   2  15   4          0.08         -1.03         1.43 o                         
   3  15   4         12.92         11.36         2.05 o                         
   4  15   4        135.38        125.16         6.98 o                         
   5  15   4         46.24         39.74         2.94 o                         
  -7  16   4         40.22         48.20         5.34 o                         
  -6  16   4          2.22         13.93         4.25 o                         
  -5  16   4         29.52         31.41         2.99 o                         
  -4  16   4        163.50        136.66         6.09 o                         
  -3  16   4         17.22         30.80         3.47 o                         
  -2  16   4         85.34         80.37         4.10 o                         
  -1  16   4         24.71         23.75         2.05 o                         
   0  16   4        228.02        221.54         8.22 o                         
   1  16   4        436.67        432.93        16.90 o                         
   2  16   4         29.90         21.87         2.04 o                         
   3  16   4         14.15          8.60         1.65 o                         
   4  16   4          1.52          5.41         2.32 o                         
   5  16   4          6.24          7.50         1.93 o                         
  -6  17   4          1.99         16.58         4.51 o                         
  -5  17   4         35.25         31.54         4.17 o                         
  -4  17   4        627.90        658.27        25.50 o                         
  -3  17   4          0.01          7.97         3.84 o                         
  -2  17   4        177.33        167.68         9.04 o                         
  -1  17   4         78.30         46.87         4.63 o                         
   0  17   4          0.09          4.48         1.57 o                         
   1  17   4          0.17          1.36         2.05 o                         
   2  17   4         32.22         35.57         3.99 o                         
   3  17   4        263.94        265.66        10.71 o                         
   4  17   4         36.08         43.06         3.32 o                         
   5  17   4         20.77         22.00         2.98 o                         
  -6  18   4         92.11        105.86         7.65 o                         
  -5  18   4        127.08        145.07        21.08 o                         
  -4  18   4          3.08          1.01         1.84 o                         
  -3  18   4        886.26        804.18        49.42 o                         
  -2  18   4         56.86         61.24         3.75 o                         
  -1  18   4        432.43        393.74        15.38 o                         
   0  18   4          3.18          2.51         2.61 o                         
   1  18   4        104.57         91.47         4.04 o                         
   2  18   4        108.81        112.02         4.97 o                         
   3  18   4          5.69          1.47         1.98 o                         
   4  18   4         42.66         39.67         3.26 o                         
   5  18   4         12.48         15.86         3.06 o                         
  -6  19   4          3.22         -0.07         5.81 o                         
  -5  19   4        119.36        127.23        12.61 o                         
  -4  19   4        386.69        366.61        17.07 o                         
  -3  19   4        232.08        261.66        13.47 o                         
  -2  19   4        286.75        267.55        11.64 o                         
  -1  19   4        357.60        379.17        12.64 o                         
   0  19   4         41.72         41.54         2.61 o                         
   1  19   4         85.53         80.49         3.93 o                         
   2  19   4        121.99        107.97         5.15 o                         
   3  19   4          5.86          7.61         1.73 o                         
   4  19   4          0.48          2.92         1.73 o                         
  -6  20   4         35.13         29.91         4.96 o                         
  -5  20   4         20.85         32.31         4.59 o                         
  -4  20   4         30.96         39.24         4.19 o                         
  -3  20   4        298.10        320.95        14.10 o                         
  -2  20   4          2.75          2.07         2.10 o                         
  -1  20   4        243.74        209.65         8.70 o                         
   0  20   4        146.81        141.62         6.67 o                         
   1  20   4          0.84          3.70         2.32 o                         
   2  20   4        173.56        177.41        13.31 o                         
   3  20   4         25.08         15.63         2.34 o                         
   4  20   4         21.02         14.80         2.38 o                         
  -5  21   4         14.27          5.63         2.87 o                         
  -4  21   4        153.61        142.47         8.79 o                         
  -3  21   4         10.63         13.78         2.95 o                         
  -2  21   4         88.34         86.03         5.83 o                         
  -1  21   4          3.06          5.99         2.30 o                         
   0  21   4         54.86         53.42         3.03 o                         
   1  21   4        187.35        204.95         9.80 o                         
   2  21   4        131.58        131.21         8.13 o                         
   3  21   4          0.95          4.99         1.78 o                         
   4  21   4         39.47         43.62         6.73 o                         
  -5  22   4         45.72         52.00         6.23 o                         
  -4  22   4          1.73          1.85         4.52 o                         
  -3  22   4        115.92        112.40        18.97 o                         
  -2  22   4          2.31          2.91         1.94 o                         
  -1  22   4          3.76          6.56         2.62 o                         
   0  22   4         71.02         75.42         6.48 o                         
   1  22   4          2.66          5.64         2.50 o                         
   2  22   4         80.65         77.97         4.73 o                         
   3  22   4         49.84         27.42         4.13 o                         
  -5  23   4          3.37         -3.80         3.80 o                         
  -4  23   4          0.46          1.14         2.10 o                         
  -3  23   4         16.04         21.39         2.65 o                         
  -2  23   4         67.65         75.35         5.97 o                         
  -1  23   4        170.86        175.00         9.32 o                         
   0  23   4         37.69         37.96         5.82 o                         
   1  23   4        130.84        100.51         6.81 o                         
   2  23   4         65.84         77.55         4.48 o                         
   3  23   4         21.78         15.40         2.92 o                         
  -4  24   4         26.27         20.48         3.20 o                         
  -3  24   4          0.61          7.01         2.06 o                         
  -2  24   4         18.82         13.49         2.97 o                         
  -1  24   4          0.36         -2.73         2.85 o                         
   0  24   4          0.05         -0.92         2.03 o                         
   1  24   4         10.58         12.71         3.08 o                         
   2  24   4         39.36         43.60         3.83 o                         
   3  24   4          1.54          3.21         3.17 o                         
  -4  25   4          0.01         -1.98         1.98 o                         
  -3  25   4          1.02          2.23         1.84 o                         
  -2  25   4         19.11         24.61         3.13 o                         
  -1  25   4          8.38          6.56         2.56 o                         
   0  25   4          1.40          5.18         2.54 o                         
   1  25   4         21.06         25.92         4.67 o                         
   2  25   4        107.86        124.38         9.60 o                         
  -3  26   4          2.29          2.00         2.36 o                         
  -2  26   4          0.07          0.09         2.38 o                         
  -1  26   4          4.89          5.16         2.72 o                         
   0  26   4         19.05         22.95         3.98 o                         
   1  26   4        290.31        283.15        18.75 o                         
  -2  27   4         19.01         20.27         5.18 o                         
  -1  27   4          1.94          2.00         4.06 o                         
   0  27   4          0.10          1.06         2.55 o                         
  -7   0   5        190.25        187.36        15.75 o                         
  -5   0   5          0.90          2.45         3.88 o                         
  -3   0   5        218.51        206.96         8.21 o                         
  -1   0   5         81.88         90.45        13.26 o                         
   1   0   5         21.23         35.43         2.69 o                         
   3   0   5         11.15          9.29         3.00 o                         
   5   0   5        424.01        444.96        21.74 o                         
  -8   1   5          0.00          1.66         2.99 o                         
  -7   1   5        118.98        105.10         8.20 o                         
  -6   1   5        211.30        184.67         7.31 o                         
  -5   1   5        726.42        723.65        22.31 o                         
  -4   1   5         20.55         18.92         1.35 o                         
  -3   1   5        129.81        122.98         4.08 o                         
  -2   1   5         26.81         29.98         1.73 o                         
  -1   1   5          9.30          4.59         1.51 o                         
   0   1   5        499.31        506.63        14.93 o                         
   1   1   5        218.88        238.69         9.42 o                         
   2   1   5        286.19        283.36         9.30 o                         
   3   1   5        558.23        519.17        23.80 o                         
   4   1   5          3.32          4.22         2.87 o                         
   5   1   5         67.80         72.27         5.20 o                         
   6   1   5         89.83         85.21         6.04 o                         
  -8   2   5         61.06         71.95        11.82 o                         
  -7   2   5         36.47         32.74         4.65 o                         
  -6   2   5        102.33         88.23         4.51 o                         
  -5   2   5         18.02         16.44         2.10 o                         
  -4   2   5        263.98        249.54         9.29 o                         
  -3   2   5          1.20          5.31         2.04 o                         
  -2   2   5        392.47        362.87        10.13 o                         
  -1   2   5        197.67        207.63         6.57 o                         
   0   2   5          0.56         -1.01         2.00 o                         
   1   2   5        105.31        110.48         6.46 o                         
   2   2   5         13.04         14.09         2.57 o                         
   3   2   5        467.39        480.64        14.70 o                         
   4   2   5          0.04         -1.53         1.53 o                         
   5   2   5         53.30         56.53         5.03 o                         
   6   2   5         10.31         10.36         2.41 o                         
  -8   3   5          0.76          1.32         2.61 o                         
  -7   3   5          1.02          4.62         1.73 o                         
  -6   3   5        204.19        205.67        11.29 o                         
  -5   3   5          8.92          6.61         1.68 o                         
  -4   3   5       2801.88       2806.63        86.80 o                         
  -3   3   5         12.38          5.58         1.32 o                         
  -2   3   5        745.95        740.32        20.85 o                         
  -1   3   5        937.24       1002.22        37.11 o                         
   0   3   5         51.40         54.98         2.84 o                         
   1   3   5          0.76          0.22         1.46 o                         
   2   3   5         37.32         39.86         2.44 o                         
   3   3   5        121.56        128.41         4.83 o                         
   4   3   5        176.89        152.03         6.10 o                         
   5   3   5         10.09          3.28         2.46 o                         
   6   3   5          0.45          1.39         2.56 o                         
  -8   4   5          8.79          5.45         3.41 o                         
  -7   4   5        114.59        120.46         7.08 o                         
  -6   4   5         13.04         17.49         2.57 o                         
  -5   4   5          0.15          1.12         1.54 o                         
  -4   4   5        798.19        726.57        24.24 o                         
  -3   4   5         92.51         88.10         3.37 o                         
  -2   4   5        459.90        503.81        13.92 o                         
  -1   4   5        226.38        253.40         7.27 o                         
   0   4   5         43.73         31.60         2.15 o                         
   1   4   5        296.83        328.72         9.47 o                         
   2   4   5         12.98          8.23         1.86 o                         
   3   4   5         40.70         61.30         6.31 o                         
   4   4   5          1.62         -0.03         1.89 o                         
   5   4   5         51.45         52.43         4.81 o                         
   6   4   5         10.71          7.28         4.58 o                         
  -8   5   5          3.09          4.14         3.56 o                         
  -7   5   5         23.71         17.67         3.23 o                         
  -6   5   5         54.42         44.91         4.06 o                         
  -5   5   5        146.94        180.19        10.33 o                         
  -4   5   5         12.75         16.64         1.33 o                         
  -3   5   5        170.86        145.19         7.39 o                         
  -2   5   5       1213.75       1255.43        40.91 o                         
  -1   5   5        372.30        417.44        11.67 o                         
   0   5   5        175.77        173.22         7.83 o                         
   1   5   5        394.88        408.67        12.90 o                         
   2   5   5         14.82         12.43         1.64 o                         
   3   5   5          6.90          2.39         1.82 o                         
   4   5   5        140.25        122.48         6.05 o                         
   5   5   5         19.98         17.85         2.12 o                         
   6   5   5         13.03         27.38         3.91 o                         
  -8   6   5         67.81         80.17        11.72 o                         
  -7   6   5          1.26          6.54         3.07 o                         
  -6   6   5        220.35        191.45         9.18 o                         
  -5   6   5        576.35        568.50        18.65 o                         
  -4   6   5         20.80         28.92         1.77 o                         
  -3   6   5         63.12         84.70         3.46 o                         
  -2   6   5         26.77         23.38         1.68 o                         
  -1   6   5         25.62         25.04         1.98 o                         
   0   6   5         22.56         31.10         1.91 o                         
   1   6   5        117.11         98.77         3.84 o                         
   2   6   5         12.33         10.70         1.47 o                         
   3   6   5          4.71          6.49         1.64 o                         
   4   6   5         72.79         68.20         5.71 o                         
   5   6   5         30.90         31.23         2.35 o                         
   6   6   5        110.70         98.55        18.24 o                         
  -8   7   5         33.63         47.90         6.34 o                         
  -7   7   5        242.78        247.60        16.15 o                         
  -6   7   5         56.72         48.97         4.53 o                         
  -5   7   5          5.88          0.92         2.00 o                         
  -4   7   5          8.09         11.06         1.81 o                         
  -3   7   5        372.03        394.60        13.11 o                         
  -2   7   5          0.03          1.96         1.08 o                         
  -1   7   5          0.62          0.24         0.98 o                         
   0   7   5        104.05         93.03         4.10 o                         
   1   7   5        267.12        304.05        11.64 o                         
   2   7   5        298.11        293.60        10.53 o                         
   3   7   5          0.57          3.57         3.24 o                         
   4   7   5          1.86         -0.93         2.26 o                         
   5   7   5          0.04         -1.82         1.82 o                         
   6   7   5         27.21         20.07         2.75 o                         
  -8   8   5          9.30         -1.47         3.31 o                         
  -7   8   5         72.65         69.37         6.61 o                         
  -6   8   5         27.74         26.72         3.38 o                         
  -5   8   5         88.91         94.22         4.15 o                         
  -4   8   5          6.56          3.32         1.57 o                         
  -3   8   5         21.70         22.70         2.00 o                         
  -2   8   5        392.52        425.66        13.35 o                         
  -1   8   5       2170.68       2037.61        67.52 o                         
   0   8   5          1.50          2.74         1.49 o                         
   1   8   5         24.78         31.01         2.84 o                         
   2   8   5        805.36        846.47        30.56 o                         
   3   8   5          2.02         -1.02         1.31 o                         
   4   8   5         12.77         24.69         4.17 o                         
   5   8   5          0.84          1.90         2.02 o                         
   6   8   5         20.24         16.49         3.61 o                         
  -8   9   5          0.40         -2.27         3.34 o                         
  -7   9   5         79.93         51.96         7.25 o                         
  -6   9   5        102.66        108.26         7.07 o                         
  -5   9   5        594.11        553.94        18.46 o                         
  -4   9   5          0.42          1.43         1.11 o                         
  -3   9   5          2.67          5.25         2.13 o                         
  -2   9   5        249.57        250.81         9.77 o                         
  -1   9   5          2.62          3.46         1.22 o                         
   0   9   5          2.27          2.64         1.64 o                         
   1   9   5        207.75        227.50        12.76 o                         
   2   9   5        202.75        192.46        10.21 o                         
   3   9   5        111.94         98.69         4.47 o                         
   4   9   5          9.14          6.31         1.96 o                         
   5   9   5         64.70         58.71         4.46 o                         
   6   9   5          2.49          6.42         2.64 o                         
  -7  10   5          6.54         -2.06         2.52 o                         
  -6  10   5         53.20         51.10         4.22 o                         
  -5  10   5         66.56         68.82         3.47 o                         
  -4  10   5          0.09          4.40         1.82 o                         
  -3  10   5         13.38          7.96         1.04 o                         
  -2  10   5          0.04          2.19         0.99 o                         
  -1  10   5        307.66        315.37        10.30 o                         
   0  10   5        184.72        224.68         8.70 o                         
   1  10   5        935.64        959.61        32.92 o                         
   2  10   5         35.77         49.32         4.09 o                         
   3  10   5         20.46         18.79         2.43 o                         
   4  10   5         73.83         81.64         5.01 o                         
   5  10   5         26.05         17.38         2.36 o                         
  -7  11   5         15.03         15.14         4.25 o                         
  -6  11   5          0.29         -1.98         4.65 o                         
  -5  11   5        223.78        238.86         9.75 o                         
  -4  11   5          7.51          3.43         1.85 o                         
  -3  11   5        216.24        208.78         6.77 o                         
  -2  11   5        406.00        441.93        15.90 o                         
  -1  11   5        321.72        322.36        10.35 o                         
   0  11   5          5.02          8.82         2.09 o                         
   1  11   5         61.84         61.98         3.36 o                         
   2  11   5        365.91        382.47        13.22 o                         
   3  11   5          1.63         10.71         2.05 o                         
   4  11   5        128.75        116.97         8.49 o                         
   5  11   5         28.24         39.16         2.75 o                         
  -7  12   5          4.11          5.61         3.66 o                         
  -6  12   5          2.21          1.59         4.01 o                         
  -5  12   5         39.20         41.93         2.79 o                         
  -4  12   5        149.76        146.66         7.80 o                         
  -3  12   5         81.80         73.61         3.11 o                         
  -2  12   5        274.20        257.20         8.94 o                         
  -1  12   5         51.60         50.25         3.97 o                         
   0  12   5         19.47         17.57         2.33 o                         
   1  12   5        812.10        737.63        32.86 o                         
   2  12   5        436.78        446.86        15.50 o                         
   3  12   5        207.75        214.32        10.06 o                         
   4  12   5         10.58         10.56         2.25 o                         
   5  12   5         68.94         57.55         3.88 o                         
  -7  13   5         11.46         16.44         4.43 o                         
  -6  13   5          3.26          5.74         2.96 o                         
  -5  13   5         12.65          4.71         1.65 o                         
  -4  13   5         18.39         33.18         3.29 o                         
  -3  13   5         26.11         20.29         1.62 o                         
  -2  13   5         88.97         78.79         3.20 o                         
  -1  13   5          2.10          5.49         1.15 o                         
   0  13   5        377.23        331.89        19.81 o                         
   1  13   5       1373.57       1403.30        51.48 o                         
   2  13   5       1016.51       1054.39        39.35 o                         
   3  13   5         71.77         54.27         3.77 o                         
   4  13   5         20.11         22.57         4.47 o                         
   5  13   5         25.23         26.87         3.51 o                         
  -7  14   5          0.08         -2.63         2.63 o                         
  -6  14   5          7.60          5.13         3.57 o                         
  -5  14   5          0.28          2.83         3.27 o                         
  -4  14   5        209.45        218.03         9.38 o                         
  -3  14   5        184.62        154.05         6.36 o                         
  -2  14   5          0.20          0.44         2.77 o                         
  -1  14   5        635.92        654.79        22.76 o                         
   0  14   5       1147.05       1169.22        41.85 o                         
   1  14   5          0.78          3.05         3.00 o                         
   2  14   5          2.10          1.38         1.27 o                         
   3  14   5        269.75        248.10        13.91 o                         
   4  14   5          8.91         13.00         3.29 o                         
   5  14   5         56.59         63.75         5.07 o                         
  -7  15   5          7.96          5.47         5.27 o                         
  -6  15   5          1.75          0.09         2.88 o                         
  -5  15   5        214.81        214.44        15.66 o                         
  -4  15   5          0.02         -1.53         1.59 o                         
  -3  15   5        253.09        201.92         9.81 o                         
  -2  15   5         70.29         70.91         4.35 o                         
  -1  15   5         36.16         26.92         4.34 o                         
   0  15   5        894.61        875.68        30.57 o                         
   1  15   5          4.93          9.81         2.73 o                         
   2  15   5         41.75         36.01         3.00 o                         
   3  15   5         77.88         72.75         3.90 o                         
   4  15   5          0.00          6.34         2.31 o                         
   5  15   5         38.75         32.46         5.10 o                         
  -6  16   5          1.77          0.68         2.48 o                         
  -5  16   5          3.06          2.88         2.62 o                         
  -4  16   5         36.84         32.97         3.52 o                         
  -3  16   5         11.88          0.79         2.56 o                         
  -2  16   5         88.77         78.62         4.51 o                         
  -1  16   5        186.30        196.18         6.99 o                         
   0  16   5        679.02        701.24        22.69 o                         
   1  16   5        223.07        213.44         9.25 o                         
   2  16   5         73.66         83.35         5.49 o                         
   3  16   5         81.14         91.23         5.20 o                         
   4  16   5         19.61         26.77         2.66 o                         
   5  16   5          0.79          0.88         1.87 o                         
  -6  17   5         16.30          9.56         5.55 o                         
  -5  17   5          4.35          8.44         3.53 o                         
  -4  17   5        139.50        175.19         9.17 o                         
  -3  17   5          8.65         11.71         1.82 o                         
  -2  17   5         18.49         15.15         2.65 o                         
  -1  17   5          1.89          4.41         1.60 o                         
   0  17   5          9.35          6.02         2.38 o                         
   1  17   5          5.01          7.44         1.68 o                         
   2  17   5         17.68         15.00         2.64 o                         
   3  17   5          0.45          8.34         3.09 o                         
   4  17   5         13.86         17.83         2.61 o                         
  -6  18   5         24.69         22.57         4.62 o                         
  -5  18   5          6.66          1.94         2.66 o                         
  -4  18   5        199.05        192.66        10.44 o                         
  -3  18   5          6.13         11.36         2.94 o                         
  -2  18   5          2.92          4.14         1.83 o                         
  -1  18   5          7.39          7.60         1.40 o                         
   0  18   5        401.37        401.15        14.61 o                         
   1  18   5          1.42          1.93         1.61 o                         
   2  18   5         61.65         47.48         4.13 o                         
   3  18   5         54.18         26.43         3.30 o                         
   4  18   5          1.48          9.35         2.36 o                         
  -6  19   5          0.04          1.45         4.15 o                         
  -5  19   5         13.59          9.37         3.77 o                         
  -4  19   5          1.71         -0.18         2.22 o                         
  -3  19   5        324.93        319.79        16.04 o                         
  -2  19   5         29.34         20.23         2.75 o                         
  -1  19   5        262.89        253.62        14.00 o                         
   0  19   5          1.44          1.14         1.29 o                         
   1  19   5          3.28         -1.64         1.64 o                         
   2  19   5         29.28         23.55         2.45 o                         
   3  19   5         73.67         84.65         7.23 o                         
   4  19   5          5.51          7.45         2.11 o                         
  -5  20   5         85.11         86.10         8.76 o                         
  -4  20   5         14.96         21.07         3.73 o                         
  -3  20   5         34.01         44.74         4.19 o                         
  -2  20   5        183.01        180.96         9.75 o                         
  -1  20   5         19.06         17.49         3.35 o                         
   0  20   5          4.43          0.83         1.15 o                         
   1  20   5         44.17         40.82         5.50 o                         
   2  20   5         36.02         41.53         3.74 o                         
   3  20   5         57.35         61.52         4.74 o                         
  -5  21   5          0.00          8.39         3.25 o                         
  -4  21   5         44.71         52.55         5.90 o                         
  -3  21   5        170.21        155.85        14.66 o                         
  -2  21   5          3.73         -1.10         1.97 o                         
  -1  21   5          2.10          1.39         2.21 o                         
   0  21   5         33.74         25.34         4.74 o                         
   1  21   5        105.14         86.95         9.81 o                         
   2  21   5         13.25          8.99         3.29 o                         
   3  21   5          0.33          1.51         1.70 o                         
  -5  22   5         82.29         92.69         9.94 o                         
  -4  22   5          0.07         -0.59         5.85 o                         
  -3  22   5        114.73         96.18         5.88 o                         
  -2  22   5        100.84         99.13         8.08 o                         
  -1  22   5          9.14          7.83         2.35 o                         
   0  22   5         91.80         76.16         6.21 o                         
   1  22   5          4.18          5.55         3.18 o                         
   2  22   5         14.08         10.48         2.85 o                         
   3  22   5         10.90          9.02         2.02 o                         
  -4  23   5         43.88         46.52         7.77 o                         
  -3  23   5          0.01          4.55         2.94 o                         
  -2  23   5        245.17        272.57        13.17 o                         
  -1  23   5         24.08         22.33         5.74 o                         
   0  23   5         72.79         60.60         4.96 o                         
   1  23   5        244.82        261.52        16.56 o                         
   2  23   5         20.06         15.35         3.56 o                         
  -4  24   5         18.03          9.29         2.65 o                         
  -3  24   5        116.25        111.62         7.50 o                         
  -2  24   5         25.84         32.20         3.39 o                         
  -1  24   5          8.88         20.11         4.56 o                         
   1  24   5          1.96         -2.05         2.28 o                         
   2  24   5          8.65         16.08         3.53 o                         
  -3  25   5         34.06         22.70         2.84 o                         
  -2  25   5         80.24         95.08        12.28 o                         
  -1  25   5         45.10         39.97         8.03 o                         
   0  25   5         48.59         52.70         6.89 o                         
   1  25   5        281.91        305.62        22.99 o                         
  -2  26   5          0.42         -2.25         2.25 o                         
  -1  26   5         16.11         26.41         6.10 o                         
   0  26   5        156.45        107.69        10.69 o                         
  -6   0   6         91.48         82.44         6.30 o                         
  -4   0   6         12.14         12.05         2.69 o                         
  -2   0   6        296.88        244.38        11.31 o                         
   0   0   6        321.02        332.73        18.62 o                         
   2   0   6        349.40        328.15        14.72 o                         
   4   0   6         46.07         49.21         5.53 o                         
  -8   1   6          7.86         10.00         4.01 o                         
  -7   1   6          0.26          4.78         2.20 o                         
  -6   1   6        133.58        133.32         8.35 o                         
  -5   1   6         36.49         43.97         2.73 o                         
  -4   1   6         70.54         64.31         4.10 o                         
  -3   1   6        353.85        347.52        15.18 o                         
  -2   1   6        271.46        295.98         9.35 o                         
  -1   1   6       1152.10       1254.92        35.75 o                         
   0   1   6         33.49         24.40         2.75 o                         
   1   1   6         23.24         16.17         2.24 o                         
   2   1   6         80.40         74.12         3.29 o                         
   3   1   6         55.71         58.30         3.11 o                         
   4   1   6         11.71         15.53         2.08 o                         
   5   1   6         12.84         10.18         2.00 o                         
  -8   2   6          1.17          1.69         2.24 o                         
  -7   2   6         34.83         38.15         4.30 o                         
  -6   2   6        124.33        125.18         6.88 o                         
  -5   2   6         20.59         25.92         2.40 o                         
  -4   2   6         92.07         81.94         4.55 o                         
  -3   2   6        197.71        209.42         7.24 o                         
  -2   2   6        105.71        106.43         3.84 o                         
  -1   2   6        366.69        348.67        11.01 o                         
   0   2   6        520.88        577.53        16.91 o                         
   1   2   6         91.55        103.35         5.69 o                         
   2   2   6          4.48          0.84         1.27 o                         
   3   2   6        196.55        206.25         7.64 o                         
   4   2   6          0.55          6.40         1.97 o                         
   5   2   6          0.12          7.90         3.01 o                         
  -8   3   6         73.62         98.51         7.27 o                         
  -7   3   6         20.68         30.87         5.53 o                         
  -6   3   6          0.04          3.62         1.86 o                         
  -5   3   6          0.24          8.35         2.30 o                         
  -4   3   6        420.02        412.35        14.26 o                         
  -3   3   6         39.39         47.82         2.90 o                         
  -2   3   6         17.49         12.81         1.57 o                         
  -1   3   6         71.73         64.94         3.72 o                         
   0   3   6        820.29        810.49        24.34 o                         
   1   3   6         20.51         19.11         3.53 o                         
   2   3   6         41.99         43.89         4.46 o                         
   3   3   6         58.61         61.76         3.39 o                         
   4   3   6          0.48          1.05         1.49 o                         
   5   3   6         20.82         24.90         2.85 o                         
  -8   4   6          5.10          6.46         2.42 o                         
  -7   4   6         50.92         39.66         3.79 o                         
  -6   4   6          0.13          0.05         1.60 o                         
  -5   4   6       2090.93       2019.77        57.18 o                         
  -4   4   6        520.87        481.40        17.60 o                         
  -3   4   6          1.88          3.93         1.19 o                         
  -2   4   6         96.06         89.14         7.90 o                         
  -1   4   6        328.69        301.78         9.52 o                         
   0   4   6        266.00        235.47         7.84 o                         
   1   4   6        218.44        221.63         7.42 o                         
   2   4   6         46.88         39.73         2.46 o                         
   3   4   6        289.67        246.83         9.84 o                         
   4   4   6         24.18         11.71         1.85 o                         
   5   4   6          3.20          2.07         1.50 o                         
  -7   5   6         11.47          7.20         2.28 o                         
  -6   5   6         82.46         68.73         5.36 o                         
  -5   5   6        372.84        383.64        14.42 o                         
  -4   5   6         27.82         25.97         2.52 o                         
  -3   5   6          4.71          4.03         1.12 o                         
  -2   5   6          0.97          2.72         1.75 o                         
  -1   5   6        141.92        156.06         7.55 o                         
   0   5   6          9.12          9.98         2.00 o                         
   1   5   6        185.84        182.15         6.61 o                         
   2   5   6         24.36         35.94         3.26 o                         
   3   5   6          2.98         -0.09         2.48 o                         
   4   5   6         74.65         76.87         4.64 o                         
   5   5   6        129.50        140.90         8.31 o                         
  -8   6   6         47.23         43.16         8.12 o                         
  -7   6   6          9.31         12.72         2.16 o                         
  -6   6   6         84.62         74.95         4.79 o                         
  -5   6   6          0.04          0.73         1.43 o                         
  -4   6   6          0.03          0.08         0.99 o                         
  -3   6   6          3.82          3.90         0.91 o                         
  -2   6   6         52.63         54.34         5.06 o                         
  -1   6   6         52.19         54.23         4.85 o                         
   0   6   6          0.52         16.88         3.31 o                         
   1   6   6        139.54        157.86         5.96 o                         
   2   6   6          7.67          5.76         1.90 o                         
   3   6   6         38.78         29.61         3.90 o                         
   4   6   6        159.40        165.73        12.87 o                         
   5   6   6          1.50          7.02         2.39 o                         
  -7   7   6        131.47        153.09         9.18 o                         
  -6   7   6          0.00          6.31         2.35 o                         
  -5   7   6          0.02         -1.25         1.25 o                         
  -4   7   6         59.78         45.37         2.96 o                         
  -3   7   6         44.12         38.16         2.20 o                         
  -2   7   6         28.77         33.03         2.09 o                         
  -1   7   6        138.94        116.37         7.75 o                         
   0   7   6         35.46         35.11         3.40 o                         
   1   7   6         36.88         38.25         3.33 o                         
   2   7   6         83.98         75.96         5.54 o                         
   3   7   6          1.16         -0.87         1.46 o                         
   4   7   6        189.76        202.53        12.43 o                         
   5   7   6          0.21         -1.58         1.58 o                         
  -7   8   6          1.57          1.17         1.70 o                         
  -6   8   6        154.50        151.86        10.88 o                         
  -5   8   6         38.42         36.17         3.77 o                         
  -4   8   6        300.45        292.61        11.88 o                         
  -3   8   6        148.14        159.60         6.27 o                         
  -2   8   6          1.00         -0.99         0.99 o                         
  -1   8   6        284.79        287.53        10.73 o                         
   0   8   6          0.80          0.28         1.45 o                         
   1   8   6        508.44        518.56        19.23 o                         
   2   8   6          0.04         -1.65         1.65 o                         
   3   8   6         58.19         64.77         6.17 o                         
   4   8   6          0.84          5.41         1.47 o                         
   5   8   6         26.47         20.95         2.99 o                         
  -7   9   6        173.58        186.07        13.67 o                         
  -6   9   6         11.62         19.85         2.75 o                         
  -5   9   6          2.04         11.59         3.05 o                         
  -4   9   6         18.68         19.69         1.85 o                         
  -3   9   6         60.57         68.00         3.94 o                         
  -2   9   6         48.15         35.02         2.02 o                         
  -1   9   6          7.45          8.28         1.65 o                         
   0   9   6          1.42          8.62         1.93 o                         
   1   9   6        796.67        852.24        29.45 o                         
   2   9   6        177.13        170.67        12.04 o                         
   3   9   6         63.09         53.21         3.69 o                         
   4   9   6          1.30          2.12         3.23 o                         
   5   9   6          6.86         12.38         4.52 o                         
  -6  10   6          1.52          1.35         1.77 o                         
  -5  10   6         91.30         77.58         5.39 o                         
  -4  10   6         61.36         51.03         2.99 o                         
  -3  10   6          0.52         -0.36         2.28 o                         
  -2  10   6         63.73         59.09         3.18 o                         
  -1  10   6        417.64        416.88        15.07 o                         
   0  10   6        423.11        425.99        14.84 o                         
   1  10   6        666.28        684.47        22.56 o                         
   2  10   6         60.98         48.70         4.35 o                         
   3  10   6          1.65          5.10         5.64 o                         
   4  10   6         97.38         99.09         6.00 o                         
   5  10   6         13.60         14.41         2.48 o                         
  -7  11   6          0.72          1.80         5.92 o                         
  -6  11   6         14.27         18.71         3.24 o                         
  -5  11   6         22.55         18.31         2.31 o                         
  -4  11   6        242.52        264.70        10.69 o                         
  -3  11   6         42.46         28.79         2.60 o                         
  -2  11   6         26.88         38.39         2.25 o                         
  -1  11   6         20.78         19.00         1.85 o                         
   0  11   6        791.93        803.76        29.23 o                         
   1  11   6       1725.20       1714.67        86.85 o                         
   2  11   6         82.35         86.64         4.46 o                         
   3  11   6          4.74          4.74         1.77 o                         
   4  11   6         34.43         32.14         3.53 o                         
   5  11   6          0.03          3.26         1.63 o                         
  -7  12   6          0.70          1.28         4.37 o                         
  -6  12   6         62.63         62.73         5.39 o                         
  -5  12   6         16.33         20.25         2.69 o                         
  -4  12   6          0.66          2.93         1.45 o                         
  -3  12   6          0.44          1.64         1.24 o                         
  -2  12   6        274.90        311.77        20.59 o                         
  -1  12   6         51.41         39.71         4.02 o                         
   0  12   6         27.39         13.17         2.20 o                         
   1  12   6          0.01         -0.40         2.00 o                         
   2  12   6          2.38          9.69         2.07 o                         
   3  12   6         77.05         67.86         4.41 o                         
   4  12   6          0.18          2.09         2.20 o                         
   5  12   6          1.53          3.40         1.81 o                         
  -7  13   6         59.13         60.48         7.94 o                         
  -6  13   6         10.73          6.16         3.53 o                         
  -5  13   6         36.47         50.08         3.62 o                         
  -4  13   6         45.32         45.35         4.57 o                         
  -3  13   6        166.90        172.89         7.69 o                         
  -2  13   6         50.80         64.00         4.34 o                         
  -1  13   6        578.64        583.46        20.85 o                         
   0  13   6         79.15         84.49        12.73 o                         
   1  13   6         47.10         55.41         3.41 o                         
   2  13   6        105.04        101.11         5.82 o                         
   3  13   6        109.63        116.50         5.65 o                         
   4  13   6         11.45          8.07         2.23 o                         
  -7  14   6         13.14          9.12         5.23 o                         
  -6  14   6         53.55         52.30         9.03 o                         
  -5  14   6          1.88          2.50         1.37 o                         
  -4  14   6         17.03         18.46         2.53 o                         
  -3  14   6        233.38        225.04        10.19 o                         
  -2  14   6          6.06          6.63         2.09 o                         
  -1  14   6         70.53         67.01         5.99 o                         
   0  14   6        107.16        122.91         9.42 o                         
   1  14   6         41.71         35.09         3.09 o                         
   2  14   6          4.44          4.23         3.69 o                         
   3  14   6          2.26          3.64         1.80 o                         
   4  14   6          0.19          9.06         2.52 o                         
  -6  15   6         43.63         62.75         6.34 o                         
  -5  15   6         41.19         44.96         4.11 o                         
  -4  15   6        433.70        420.93        18.30 o                         
  -3  15   6         17.68         11.76         8.99 o                         
  -2  15   6        137.89        135.58         7.39 o                         
  -1  15   6        100.49         83.93         4.60 o                         
   0  15   6         74.13         75.67         4.68 o                         
   1  15   6          0.25          0.84         1.79 o                         
   2  15   6        156.30        149.18         8.83 o                         
   3  15   6         61.70         68.09         4.52 o                         
   4  15   6          3.94          3.29         3.93 o                         
  -6  16   6         61.35         76.43         6.89 o                         
  -5  16   6         31.61         36.18         4.19 o                         
  -4  16   6        243.17        230.35        10.65 o                         
  -3  16   6         15.16         14.91         2.50 o                         
  -2  16   6        101.92         97.02         6.66 o                         
  -1  16   6        181.99        171.10         8.04 o                         
   0  16   6         30.90         42.88         3.24 o                         
   1  16   6        150.39        148.63        13.30 o                         
   2  16   6        274.72        270.80        14.94 o                         
   3  16   6        149.81        169.85         8.32 o                         
   4  16   6         14.11         29.30         4.38 o                         
  -6  17   6         20.10         24.73         5.69 o                         
  -5  17   6         35.80         29.81         3.43 o                         
  -4  17   6          5.93          8.02         3.01 o                         
  -3  17   6         29.63         26.09         3.67 o                         
  -2  17   6          6.87          8.43         2.46 o                         
  -1  17   6         59.37         58.76         4.44 o                         
   0  17   6         65.30         63.42         4.05 o                         
   1  17   6          2.37          4.20         2.09 o                         
   2  17   6        246.09        234.95        10.48 o                         
   3  17   6         90.27         86.57         7.01 o                         
   4  17   6          3.50         11.05         3.20 o                         
  -6  18   6         50.02         53.82         6.28 o                         
  -5  18   6         95.81        113.60         8.32 o                         
  -4  18   6          0.41          3.33         4.23 o                         
  -3  18   6         54.03         48.44         4.61 o                         
  -2  18   6         76.80         77.46         4.92 o                         
  -1  18   6         92.17        104.08         5.85 o                         
   0  18   6         37.01         35.63         4.07 o                         
   1  18   6         28.42         23.93         2.82 o                         
   2  18   6        290.35        247.27        14.17 o                         
   3  18   6        119.90        112.78         9.24 o                         
  -5  19   6          0.13          3.91         3.13 o                         
  -4  19   6         10.81         11.53         3.43 o                         
  -3  19   6        171.27        169.91         9.12 o                         
  -2  19   6         19.95         11.40         2.36 o                         
  -1  19   6         57.78         70.05         6.53 o                         
   0  19   6          3.49          7.93         2.66 o                         
   1  19   6        205.51        219.16        16.76 o                         
   2  19   6         12.81          2.55         5.96 o                         
   3  19   6          1.08         -0.28         1.56 o                         
  -5  20   6          1.18         -1.49         4.36 o                         
  -4  20   6         25.26         38.02         4.33 o                         
  -3  20   6         21.53         15.30         4.62 o                         
  -2  20   6          1.95          2.01         2.61 o                         
  -1  20   6          2.08          5.84         2.28 o                         
   0  20   6          0.01         -1.78         3.82 o                         
   1  20   6          3.36         -1.89         1.89 o                         
   2  20   6        358.62        444.26        24.97 o                         
   3  20   6         18.01         25.25         3.04 o                         
  -5  21   6         33.28         19.17         5.69 o                         
  -4  21   6        104.85         97.49         6.46 o                         
  -3  21   6        100.56         90.75         6.27 o                         
  -2  21   6          5.63          3.30         2.34 o                         
  -1  21   6         14.04         13.46         2.35 o                         
   0  21   6          3.53         11.92         4.70 o                         
   1  21   6         27.67         27.36         5.52 o                         
   2  21   6        603.28        667.47        38.28 o                         
  -4  22   6         19.62         24.53         3.16 o                         
  -3  22   6        112.71        105.28         7.53 o                         
  -2  22   6         10.91          9.09         3.36 o                         
  -1  22   6          1.27         -0.83         3.10 o                         
   0  22   6         21.29         22.98         5.31 o                         
   1  22   6          0.18         -4.77         4.77 o                         
   2  22   6          2.66          4.73         2.38 o                         
  -3  23   6        152.30        160.21        10.13 o                         
  -2  23   6        103.09        109.80         9.19 o                         
  -1  23   6         17.34         13.92         3.24 o                         
   0  23   6        129.51        140.39        22.25 o                         
   1  23   6         81.18         77.62        13.88 o                         
  -3  24   6        144.28        137.98         9.01 o                         
  -2  24   6         28.95         29.89         5.54 o                         
  -1  24   6         24.47         20.18         4.33 o                         
   0  24   6         94.00        107.24         8.60 o                         
  -1  25   6         12.52         21.87         5.04 o                         
  -7   0   7          1.60          2.11         2.66 o                         
  -5   0   7         56.44         63.38         7.88 o                         
  -3   0   7       1250.34       1251.38        77.74 o                         
  -1   0   7         11.05         13.39         4.30 o                         
   1   0   7         10.29          8.47         2.08 o                         
   3   0   7        197.69        241.80        18.75 o                         
   5   0   7        135.01        169.10        14.00 o                         
  -7   1   7         34.66         38.17         4.67 o                         
  -6   1   7         86.16         95.77         6.23 o                         
  -5   1   7          0.11         -0.96         1.66 o                         
  -4   1   7       2188.24       2211.14        70.33 o                         
  -3   1   7         93.49        123.10        11.99 o                         
  -2   1   7         31.90         32.12         3.75 o                         
  -1   1   7          1.92          2.11         1.59 o                         
   0   1   7        174.84        177.66         6.90 o                         
   1   1   7          0.55         -1.11         3.92 o                         
   2   1   7         11.17         10.07         3.13 o                         
   3   1   7         18.51         19.86         2.18 o                         
   4   1   7         30.01         18.08         2.78 o                         
   5   1   7         26.22         35.88         4.36 o                         
  -7   2   7         81.89         86.81         9.27 o                         
  -6   2   7         47.05         39.72         3.17 o                         
  -5   2   7          4.39          6.19         1.77 o                         
  -4   2   7         59.06         67.75         4.38 o                         
  -3   2   7          5.13          8.54         1.58 o                         
  -2   2   7          0.27         -1.07         1.64 o                         
  -1   2   7        184.42        179.01         6.50 o                         
   0   2   7         74.43         70.18         4.72 o                         
   1   2   7         32.11         31.35         2.35 o                         
   2   2   7          0.51          1.00         1.39 o                         
   3   2   7         36.45         46.18         3.01 o                         
   4   2   7          1.54         -0.25         1.38 o                         
   5   2   7         53.34         42.13         4.08 o                         
  -7   3   7         23.42         19.40         3.12 o                         
  -6   3   7         79.11         83.33         6.23 o                         
  -5   3   7         23.46         30.79         2.69 o                         
  -4   3   7         93.14         82.91         7.09 o                         
  -3   3   7        107.10         82.70         4.95 o                         
  -2   3   7          0.49         -0.36         1.27 o                         
  -1   3   7         76.48         70.16         4.35 o                         
   0   3   7       1300.22       1302.79        40.55 o                         
   1   3   7         38.25         44.09         3.46 o                         
   2   3   7         42.25         32.52         4.28 o                         
   3   3   7         34.04         40.62         2.79 o                         
   4   3   7         52.05         52.87         5.77 o                         
   5   3   7         13.21         13.86         2.73 o                         
  -7   4   7        156.70        153.00        10.03 o                         
  -6   4   7         14.08         14.12         3.05 o                         
  -5   4   7        157.32        171.95         7.06 o                         
  -4   4   7         45.13         62.84         5.97 o                         
  -3   4   7         77.46         89.16         5.90 o                         
  -2   4   7         67.57         63.99         3.56 o                         
  -1   4   7          9.20          5.97         1.66 o                         
   0   4   7        266.57        243.89         9.05 o                         
   1   4   7         10.62         10.77         1.64 o                         
   2   4   7         33.99         56.70         4.02 o                         
   3   4   7        181.66        195.12         7.53 o                         
   4   4   7         41.02         52.39         3.74 o                         
   5   4   7         13.87         22.35         2.79 o                         
  -7   5   7         23.54         22.65         7.76 o                         
  -6   5   7          9.53          7.16         1.97 o                         
  -5   5   7         52.59         42.85         3.48 o                         
  -4   5   7         35.73         25.34         2.48 o                         
  -3   5   7         72.70         59.49         3.18 o                         
  -2   5   7         12.66         14.95         1.90 o                         
  -1   5   7          0.41          1.90         3.73 o                         
   0   5   7         38.90         42.89         3.01 o                         
   1   5   7         81.50         72.33         4.48 o                         
   2   5   7        389.28        410.13        13.26 o                         
   3   5   7          8.57         10.95         2.18 o                         
   4   5   7          6.64         -0.82         1.83 o                         
   5   5   7         29.95         29.05         4.40 o                         
  -7   6   7         13.35         20.09         3.33 o                         
  -6   6   7         19.88         16.33         2.41 o                         
  -5   6   7        178.20        194.44         8.47 o                         
  -4   6   7         19.63         31.28         2.64 o                         
  -3   6   7         82.78         78.23         4.90 o                         
  -2   6   7        111.57        110.92         5.34 o                         
  -1   6   7        359.22        385.57        12.75 o                         
   0   6   7          0.66         -1.11         1.39 o                         
   1   6   7        540.79        556.97        18.02 o                         
   2   6   7        620.71        665.72        22.15 o                         
   3   6   7         11.98         10.95         1.97 o                         
   4   6   7        152.38        160.59         9.32 o                         
  -7   7   7          6.49          8.16         2.27 o                         
  -6   7   7          0.21         -2.34         2.34 o                         
  -5   7   7        216.22        228.26         9.75 o                         
  -4   7   7          0.13          2.88         5.18 o                         
  -3   7   7        103.61         99.94         6.57 o                         
  -2   7   7         19.55         20.74         2.68 o                         
  -1   7   7         22.35         27.87         2.99 o                         
   0   7   7          2.11          6.94         1.94 o                         
   1   7   7          4.52          2.32         1.70 o                         
   2   7   7         47.44         55.76         3.34 o                         
   3   7   7        152.05        175.34        10.20 o                         
   4   7   7          2.27          1.20         2.17 o                         
  -7   8   7          4.91          3.61         2.10 o                         
  -6   8   7         73.42         63.84         6.26 o                         
  -5   8   7         21.12         17.65         2.59 o                         
  -4   8   7          0.08         -0.70         1.30 o                         
  -3   8   7         73.36         67.94         4.07 o                         
  -2   8   7        114.25        124.47         5.96 o                         
  -1   8   7        392.63        409.65        15.75 o                         
   0   8   7        115.60        116.18         6.96 o                         
   1   8   7         37.44         29.87         5.87 o                         
   2   8   7         36.55         28.54         3.69 o                         
   3   8   7          9.08         18.14         3.58 o                         
   4   8   7          4.59          4.08         2.18 o                         
  -7   9   7         31.88         37.21         5.09 o                         
  -6   9   7         14.97         22.30         3.62 o                         
  -5   9   7          0.80          2.77         3.78 o                         
  -4   9   7        118.71        123.81         7.07 o                         
  -3   9   7        113.32        141.00         8.59 o                         
  -2   9   7         84.04         72.07         5.50 o                         
  -1   9   7          0.03         -0.41         2.35 o                         
   0   9   7          0.96          1.96         1.88 o                         
   1   9   7         60.25         76.91         9.57 o                         
   2   9   7         54.48         62.73         6.61 o                         
   3   9   7          0.44         10.44         2.70 o                         
   4   9   7        109.65         73.79         8.46 o                         
  -7  10   7         18.31         11.12         5.25 o                         
  -6  10   7          4.86         10.15         4.75 o                         
  -5  10   7        187.63        191.66        10.88 o                         
  -4  10   7          1.31         -2.16         2.16 o                         
  -3  10   7        525.10        481.35        20.11 o                         
  -2  10   7        161.48        146.97         8.92 o                         
  -1  10   7        465.71        498.51        19.22 o                         
   0  10   7        178.07        171.81         7.40 o                         
   1  10   7          5.44         10.71         2.06 o                         
   2  10   7         11.98         15.23         4.05 o                         
   3  10   7         14.44         17.91         2.85 o                         
   4  10   7         22.26         11.92         2.99 o                         
  -7  11   7          7.33         16.90         5.99 o                         
  -6  11   7         17.61         19.69         5.22 o                         
  -5  11   7        117.43        130.19        12.13 o                         
  -4  11   7          7.26          3.20         1.95 o                         
  -3  11   7        493.24        435.70        19.45 o                         
  -2  11   7        243.97        230.05        10.09 o                         
  -1  11   7         70.55         65.15         3.75 o                         
   0  11   7        396.51        394.41        21.71 o                         
   1  11   7        198.34        205.22         8.71 o                         
   2  11   7         17.29         15.55         3.45 o                         
   3  11   7          0.90          0.17         1.53 o                         
   4  11   7         10.51         16.38         3.68 o                         
  -6  12   7          1.82          3.12         6.89 o                         
  -5  12   7          0.92          0.14         3.17 o                         
  -4  12   7          1.32          1.62         2.70 o                         
  -3  12   7         29.06         17.49         3.50 o                         
  -2  12   7         54.37         61.78         3.41 o                         
  -1  12   7        166.77        153.97        17.94 o                         
   0  12   7        172.19        180.19         8.33 o                         
   1  12   7         19.83         24.21         2.73 o                         
   2  12   7         71.02         67.82         4.55 o                         
   3  12   7          0.37          2.21         2.20 o                         
   4  12   7          1.63         -1.13         1.65 o                         
  -6  13   7         30.26         20.80         4.97 o                         
  -5  13   7         22.17         12.34         2.99 o                         
  -4  13   7          7.16         14.03         3.01 o                         
  -3  13   7          3.92         11.16         3.20 o                         
  -2  13   7          5.93          4.70         1.68 o                         
  -1  13   7         10.07          7.52         1.67 o                         
   0  13   7          0.61          2.49         2.03 o                         
   1  13   7         35.83         48.30         3.39 o                         
   2  13   7         82.59         89.24        14.09 o                         
   3  13   7         15.00         20.90         3.14 o                         
   4  13   7         15.99         15.70         3.08 o                         
  -6  14   7         59.61         39.69         6.41 o                         
  -5  14   7         12.58         15.62         2.97 o                         
  -4  14   7         31.07         37.47         4.59 o                         
  -3  14   7          6.97          4.48         3.82 o                         
  -2  14   7         69.01         60.34         3.66 o                         
  -1  14   7         16.97         15.51         2.44 o                         
   0  14   7          0.97          3.17         1.68 o                         
   1  14   7        267.39        270.92        14.83 o                         
   2  14   7        353.68        332.73        20.66 o                         
   3  14   7         15.87         13.79         3.17 o                         
  -6  15   7         13.55         17.91         5.33 o                         
  -5  15   7          0.80          2.07         5.60 o                         
  -4  15   7          0.63          2.96         2.16 o                         
  -3  15   7         13.46          5.90         1.99 o                         
  -2  15   7         15.79         11.67         2.57 o                         
  -1  15   7         10.22         17.08         3.32 o                         
   0  15   7         25.49         29.37         2.91 o                         
   1  15   7         79.03         59.74         3.86 o                         
   2  15   7        143.43        124.17         6.53 o                         
   3  15   7          3.53         11.44         2.99 o                         
  -6  16   7          4.24          0.69         2.78 o                         
  -5  16   7          8.89         16.10         5.23 o                         
  -4  16   7        113.28        127.94         6.88 o                         
  -3  16   7         23.72         18.77         3.60 o                         
  -2  16   7          4.49          1.27         2.87 o                         
  -1  16   7        131.75        160.70         7.82 o                         
   0  16   7        103.25        101.59         9.24 o                         
   1  16   7          3.52          0.71         5.89 o                         
   2  16   7        139.62        127.70         7.03 o                         
   3  16   7        428.09        442.45        20.45 o                         
  -4  17   7         14.26          9.35         2.64 o                         
  -3  17   7          4.82          6.68         2.51 o                         
  -2  17   7          1.12          0.93         2.10 o                         
  -1  17   7          2.66          6.90         3.94 o                         
   0  17   7         55.21         50.28         3.80 o                         
   1  17   7         10.23          9.22         3.29 o                         
   2  17   7         92.52        102.89         5.58 o                         
   3  17   7         34.86         59.40         5.08 o                         
  -5  18   7         42.49         26.83         5.37 o                         
  -4  18   7          3.49          1.43         2.99 o                         
  -3  18   7          1.37          0.15         2.78 o                         
  -2  18   7         23.73         22.75         3.43 o                         
  -1  18   7         94.21         74.29         6.88 o                         
   0  18   7          5.02          1.84         1.83 o                         
   1  18   7          3.55         14.55         3.06 o                         
   2  18   7          5.09         10.11         2.59 o                         
  -5  19   7          2.40          3.85         3.22 o                         
  -4  19   7         58.50         75.60         8.90 o                         
  -3  19   7         32.14         19.15         5.06 o                         
  -2  19   7         18.84         24.59         3.38 o                         
  -1  19   7         40.31         32.50         3.88 o                         
   0  19   7          2.39          2.94         2.63 o                         
   1  19   7        128.35        128.50         7.56 o                         
   2  19   7          2.34          9.14         3.90 o                         
  -4  20   7          3.60          8.80         4.71 o                         
  -3  20   7         12.70          8.23         3.37 o                         
  -2  20   7         42.28         46.07         4.34 o                         
  -1  20   7          0.00          6.26         3.24 o                         
   0  20   7          1.24          1.56         2.62 o                         
   1  20   7          5.02          8.42         3.00 o                         
  -4  21   7         48.56         63.50         6.36 o                         
  -3  21   7        130.68        126.60        11.74 o                         
  -2  21   7          2.52         13.48         3.00 o                         
  -1  21   7          1.13         21.69         6.18 o                         
   0  21   7          0.01          2.59         3.85 o                         
   1  21   7         60.47         61.78         9.94 o                         
  -3  22   7         13.16         22.56         5.30 o                         
  -2  22   7        110.53        120.65        13.81 o                         
  -1  22   7         43.39         63.11         8.05 o                         
   0  22   7          8.72         17.38         4.65 o                         
  -2  23   7          5.81         -1.81         2.38 o                         
  -1  23   7        113.65        114.68        12.59 o                         
  -6   0   8        172.51        185.26        16.52 o                         
  -4   0   8        332.17        362.64        19.56 o                         
  -2   0   8        410.48        390.13        26.95 o                         
   0   0   8         43.67         41.74         3.24 o                         
   2   0   8         32.94         22.00         3.84 o                         
   4   0   8          3.50          4.71         2.49 o                         
  -7   1   8        102.04        111.72         9.21 o                         
  -6   1   8         11.93          6.59         2.32 o                         
  -5   1   8         13.67          9.66         2.38 o                         
  -4   1   8        258.93        267.28        10.11 o                         
  -3   1   8         28.47         24.06         3.35 o                         
  -2   1   8          9.80         12.71         3.28 o                         
  -1   1   8         30.29         24.93         3.38 o                         
   0   1   8        179.18        184.13         6.66 o                         
   1   1   8          3.90         -1.54         1.54 o                         
   2   1   8        114.54        105.63         4.73 o                         
   3   1   8         74.58         68.31         6.70 o                         
   4   1   8          8.94          5.92         1.84 o                         
  -7   2   8          4.38          5.30         2.72 o                         
  -6   2   8          0.22          7.91         3.96 o                         
  -5   2   8         33.41         30.52         3.02 o                         
  -4   2   8          7.92         20.71         3.65 o                         
  -3   2   8        141.50        132.49         5.45 o                         
  -2   2   8         29.19         15.41         2.52 o                         
  -1   2   8        131.90        134.38         5.32 o                         
   0   2   8         71.22         72.01         4.97 o                         
   1   2   8        188.42        196.39         7.20 o                         
   2   2   8          1.90          1.02         1.63 o                         
   3   2   8          4.95          1.08         2.83 o                         
   4   2   8         19.44         22.17         2.67 o                         
  -6   3   8          0.19          5.75         2.72 o                         
  -5   3   8        235.52        252.90        12.93 o                         
  -4   3   8         63.70         59.02         3.87 o                         
  -3   3   8         14.77         20.23         2.66 o                         
  -2   3   8          0.13         -0.97         2.30 o                         
  -1   3   8        345.70        387.36        13.06 o                         
   0   3   8         17.09         23.16         3.79 o                         
   1   3   8          4.26          0.62         1.80 o                         
   2   3   8          0.13          1.76         3.16 o                         
   3   3   8          0.62          2.85         1.85 o                         
   4   3   8          6.68          3.14         2.05 o                         
  -7   4   8         92.65        105.32        12.13 o                         
  -6   4   8          1.29          0.80         2.19 o                         
  -5   4   8         31.95         34.55         4.02 o                         
  -4   4   8        230.72        260.50        10.54 o                         
  -3   4   8        961.35       1012.78        39.56 o                         
  -2   4   8          0.81          0.62         1.50 o                         
  -1   4   8          1.00          1.76         2.26 o                         
   0   4   8        310.50        335.79        22.76 o                         
   1   4   8          3.86          9.74         2.53 o                         
   2   4   8          1.27          0.06         1.72 o                         
   3   4   8          0.00          1.75         1.43 o                         
   4   4   8          0.46          0.58         2.71 o                         
  -7   5   8         33.31         38.77         3.90 o                         
  -6   5   8          0.36         -0.82         1.47 o                         
  -5   5   8         21.97         22.78         3.63 o                         
  -4   5   8          4.75          6.13         3.21 o                         
  -3   5   8        347.02        384.94        15.34 o                         
  -2   5   8         28.62         34.98         3.16 o                         
  -1   5   8        320.94        324.93        20.32 o                         
   0   5   8         49.36         63.45         4.58 o                         
   1   5   8        200.99        205.61         7.63 o                         
   2   5   8         31.44         35.86         3.13 o                         
   3   5   8          0.30          1.06         2.08 o                         
   4   5   8          2.96          2.96         2.04 o                         
  -7   6   8         89.98         99.92         9.08 o                         
  -6   6   8         16.74         27.88         2.95 o                         
  -5   6   8          9.02          7.41         2.19 o                         
  -4   6   8          6.47          7.62         2.70 o                         
  -3   6   8         58.46         64.08         5.38 o                         
  -2   6   8        424.61        385.77        29.30 o                         
  -1   6   8        368.15        364.85        13.37 o                         
   0   6   8         94.21         80.02         4.91 o                         
   1   6   8        401.47        420.33        17.23 o                         
   2   6   8         84.66         89.72         5.22 o                         
   3   6   8         51.34         59.78         4.18 o                         
   4   6   8          0.20         -0.88         1.56 o                         
  -7   7   8        119.58        140.51        14.36 o                         
  -6   7   8          5.20          6.98         4.92 o                         
  -5   7   8         29.05         34.63         3.37 o                         
  -4   7   8        123.48        104.19         6.60 o                         
  -3   7   8         37.20         39.09         3.47 o                         
  -2   7   8         79.35         75.75         6.61 o                         
  -1   7   8         85.23        101.49         5.34 o                         
   0   7   8          0.01          0.39         1.49 o                         
   1   7   8        659.12        675.49        34.45 o                         
   2   7   8         72.60         85.15         4.92 o                         
   4   7   8          1.33          3.34         4.10 o                         
  -6   8   8          0.43         -0.07         2.25 o                         
  -5   8   8         55.69         44.04         3.82 o                         
  -4   8   8          1.00          4.39         2.91 o                         
  -3   8   8         11.86         12.51         3.08 o                         
  -2   8   8         57.70         59.62         4.65 o                         
  -1   8   8         17.50         13.16         2.69 o                         
   0   8   8        102.07        103.54         5.00 o                         
   1   8   8        423.18        429.63        18.30 o                         
   2   8   8          1.51          6.56         1.97 o                         
   3   8   8        119.41        130.38         9.67 o                         
  -6   9   8          4.50          8.41         2.96 o                         
  -5   9   8          2.15          1.06         2.55 o                         
  -4   9   8         32.06         26.38         4.54 o                         
  -3   9   8         51.29         53.16         3.72 o                         
  -2   9   8         21.59         27.89         2.55 o                         
  -1   9   8          7.40          3.70         1.70 o                         
   0   9   8        109.65        106.71         8.44 o                         
   1   9   8         22.06         21.07         3.00 o                         
   2   9   8         70.57         73.46         4.86 o                         
   3   9   8          1.81          7.71         3.08 o                         
  -6  10   8         44.04         54.03         5.60 o                         
  -5  10   8         16.16         14.78         2.33 o                         
  -4  10   8         11.71         18.97         3.70 o                         
  -3  10   8         39.74         24.88         2.81 o                         
  -2  10   8         13.42          9.68         1.99 o                         
  -1  10   8         64.01         59.14         3.73 o                         
   0  10   8          0.82          0.59         2.21 o                         
   1  10   8         77.52         65.26         5.33 o                         
   2  10   8         21.77         31.97         3.91 o                         
   3  10   8          0.02          4.74         2.33 o                         
  -6  11   8          0.07          0.99         2.57 o                         
  -5  11   8         13.11          7.49         3.12 o                         
  -4  11   8         95.84        111.20         6.53 o                         
  -3  11   8          0.41         -2.81         3.96 o                         
  -2  11   8         33.03         41.05         3.07 o                         
  -1  11   8         51.10         49.43         3.27 o                         
   0  11   8         14.58          7.88         3.50 o                         
   1  11   8         42.94         36.99         3.51 o                         
   2  11   8         24.73         33.56         3.86 o                         
   3  11   8         29.26         12.22         3.55 o                         
  -6  12   8         19.82         26.19         3.24 o                         
  -5  12   8          3.21          5.66         2.30 o                         
  -4  12   8         99.46         93.02         6.00 o                         
  -3  12   8          0.01          3.06         2.40 o                         
  -2  12   8          0.00          0.78         1.81 o                         
  -1  12   8          4.71          6.74         1.84 o                         
   0  12   8         16.04          7.35         2.32 o                         
   1  12   8          7.69          6.06         2.42 o                         
   2  12   8          5.08          5.93         2.22 o                         
   3  12   8          1.03          5.04         2.08 o                         
  -6  13   8         60.85         80.08         7.60 o                         
  -5  13   8          0.29          4.24         3.49 o                         
  -4  13   8        174.24        199.99        15.31 o                         
  -3  13   8          3.10         10.46         3.30 o                         
  -2  13   8          1.56          1.73         1.79 o                         
  -1  13   8        221.41        212.53        15.06 o                         
   0  13   8          1.68          6.64         3.42 o                         
   1  13   8         50.58         37.93         6.32 o                         
   2  13   8          0.00         -1.67         1.71 o                         
   3  13   8         51.72         35.15         3.79 o                         
  -5  14   8         28.69         23.62         3.48 o                         
  -4  14   8          5.15         11.87         2.79 o                         
  -3  14   8         10.04          5.62         2.51 o                         
  -2  14   8         65.41         75.03         5.50 o                         
  -1  14   8         53.61         44.15         3.97 o                         
   0  14   8          0.06         -1.58         1.58 o                         
   1  14   8          0.54          0.10         1.55 o                         
   2  14   8         26.60         35.37         3.97 o                         
  -5  15   8         33.55         34.45         4.90 o                         
  -4  15   8          6.02          2.89         5.62 o                         
  -3  15   8          0.39          3.16         3.08 o                         
  -2  15   8         91.64        104.45         7.55 o                         
  -1  15   8        154.38        154.50        12.61 o                         
   0  15   8        108.89        129.53         8.74 o                         
   1  15   8         21.28         28.58         3.90 o                         
   2  15   8          2.23          7.42         3.74 o                         
  -5  16   8          3.84          1.13         2.30 o                         
  -4  16   8         51.51         34.08         6.96 o                         
  -3  16   8         35.06         60.99         6.21 o                         
  -2  16   8         85.98        105.47         8.23 o                         
  -1  16   8         33.68         39.95         5.10 o                         
   0  16   8          9.40          1.89         2.25 o                         
   1  16   8          5.43          9.68         2.09 o                         
   2  16   8         67.49         73.91         5.71 o                         
  -4  17   8         26.97         19.63         7.62 o                         
  -3  17   8          0.14          6.16         2.46 o                         
  -2  17   8         53.14         42.55         5.26 o                         
  -1  17   8          4.26          5.42         2.79 o                         
   0  17   8          0.31         -4.30         4.30 o                         
   1  17   8          0.12         -0.30         2.59 o                         
  -4  18   8          0.46         12.94         4.82 o                         
  -3  18   8        123.73        118.34         8.30 o                         
  -2  18   8          4.50          4.91         1.97 o                         
  -1  18   8         45.00         30.50         5.08 o                         
   0  18   8          0.04          3.86         3.79 o                         
   1  18   8         15.52         18.37         3.68 o                         
  -3  19   8         13.52         16.29         3.17 o                         
  -2  19   8          1.47         -0.35         2.53 o                         
  -1  19   8          2.30         -1.12         2.75 o                         
   0  19   8          0.01         10.60         4.74 o                         
  -3  20   8          2.01         -1.58         2.07 o                         
  -2  20   8          3.47          0.86         3.19 o                         
  -1  20   8          1.29          4.47         8.14 o                         
   0  20   8         23.51         25.49         4.48 o                         
  -5   0   9         36.79         28.00         4.61 o                         
  -3   0   9        375.67        414.68        21.09 o                         
  -1   0   9          0.28         -1.04         3.09 o                         
   1   0   9        174.44        205.54        17.25 o                         
   3   0   9         48.25         44.75         5.74 o                         
  -6   1   9         44.38         45.01         6.92 o                         
  -5   1   9          7.02          6.66         3.20 o                         
  -4   1   9         14.07         16.67         2.60 o                         
  -3   1   9          9.68          6.39         4.54 o                         
  -2   1   9          4.49          8.69         2.40 o                         
  -1   1   9         80.29         80.81         8.71 o                         
   0   1   9          8.35          1.71         7.93 o                         
   1   1   9         29.67         31.41         4.07 o                         
   2   1   9        222.36        194.60        13.37 o                         
   3   1   9         23.55         20.34         3.02 o                         
  -6   2   9          8.20          8.30         3.37 o                         
  -5   2   9         27.79         29.72         4.20 o                         
  -4   2   9         73.65         64.79         4.24 o                         
  -3   2   9         16.74         16.66         2.38 o                         
  -2   2   9          1.31          1.78         1.56 o                         
  -1   2   9          9.62         10.13         2.65 o                         
   0   2   9        133.36        141.15         8.78 o                         
   1   2   9         19.36         14.15         2.62 o                         
   2   2   9        280.89        331.21        14.40 o                         
   3   2   9         58.66         71.95         5.18 o                         
  -6   3   9         40.40         45.66         8.34 o                         
  -5   3   9          0.00         -1.01         2.43 o                         
  -4   3   9        448.08        481.62        20.34 o                         
  -3   3   9          0.50          3.48         2.93 o                         
  -2   3   9          3.40         -0.62         1.61 o                         
  -1   3   9          0.01          1.04         1.77 o                         
   0   3   9        155.85        149.34         7.60 o                         
   1   3   9        254.90        281.75        12.82 o                         
   2   3   9        465.85        485.64        22.77 o                         
   3   3   9         59.05         57.06         4.30 o                         
  -6   4   9         33.17         56.32         5.38 o                         
  -5   4   9         13.68         10.60         3.64 o                         
  -4   4   9         69.98         69.15         4.88 o                         
  -3   4   9        468.01        465.84        18.58 o                         
  -1   4   9          3.09          0.12         1.54 o                         
   0   4   9        128.98        138.01         8.00 o                         
   1   4   9          4.40          4.56         1.74 o                         
   2   4   9          6.06         12.64         3.75 o                         
   3   4   9         36.80         29.01         3.49 o                         
  -6   5   9          0.16         -0.71         3.01 o                         
  -5   5   9         43.51         57.41         6.22 o                         
  -4   5   9          2.50         -0.70         2.67 o                         
  -3   5   9        151.97        145.97         7.53 o                         
  -2   5   9        211.45        218.64         9.20 o                         
  -1   5   9          1.08         -1.30         3.69 o                         
   0   5   9          0.63          1.02         3.95 o                         
   1   5   9          3.09         -0.92         2.37 o                         
   2   5   9         55.37         60.31         4.44 o                         
   3   5   9         40.95         47.36         3.71 o                         
  -6   6   9          4.96          8.39         7.85 o                         
  -5   6   9         20.18         16.59         2.90 o                         
  -4   6   9         35.16         25.37         5.34 o                         
  -3   6   9          0.19          9.07         4.81 o                         
  -2   6   9        148.92        164.29        13.19 o                         
  -1   6   9          1.93         -1.93         1.93 o                         
   0   6   9         78.23         74.43         7.16 o                         
   1   6   9          0.15          1.15         1.89 o                         
   2   6   9         22.96         13.74         2.77 o                         
  -6   7   9          1.24         -3.31         3.80 o                         
  -5   7   9         17.72         22.52         3.32 o                         
  -4   7   9         50.81         58.09         4.94 o                         
  -3   7   9          0.39          2.46         1.67 o                         
  -2   7   9         30.25         18.06         3.14 o                         
  -1   7   9          7.79          4.70         1.78 o                         
   0   7   9         11.02         22.43         3.04 o                         
   1   7   9         14.02         19.61         4.87 o                         
   2   7   9          3.30          0.44         2.12 o                         
  -6   8   9         68.85         79.23         8.11 o                         
  -5   8   9         19.75         29.70         3.25 o                         
  -4   8   9         34.61         42.56         4.17 o                         
  -3   8   9        175.15        172.60         9.00 o                         
  -2   8   9          1.99          3.02         1.74 o                         
  -1   8   9         32.97         33.83         5.25 o                         
   0   8   9         61.32         56.28         5.20 o                         
   1   8   9          1.08          4.08         2.38 o                         
   2   8   9          0.26          3.66         2.41 o                         
  -6   9   9         10.27         21.52         6.75 o                         
  -5   9   9         82.19         83.24         6.41 o                         
  -4   9   9          7.82          6.91         4.21 o                         
  -3   9   9        326.37        206.37        17.27 o                         
  -2   9   9         47.04         35.31         6.57 o                         
  -1   9   9          1.72          2.08         1.86 o                         
   0   9   9         14.64         15.08         2.37 o                         
   1   9   9         38.97         31.11         3.25 o                         
   2   9   9          6.44         12.57         3.11 o                         
  -5  10   9         16.89         20.45         4.25 o                         
  -4  10   9         26.90         27.57         4.09 o                         
  -3  10   9          0.43          8.55         3.45 o                         
  -2  10   9         50.84         56.74         8.27 o                         
  -1  10   9         57.78         59.42         4.32 o                         
   0  10   9          1.13          1.59         1.77 o                         
   1  10   9         86.16         81.91         4.55 o                         
   2  10   9          9.52         10.66         4.21 o                         
  -5  11   9         18.93         33.78         4.77 o                         
  -4  11   9         19.94         20.41         4.11 o                         
  -3  11   9        169.71        174.78        10.34 o                         
  -2  11   9         30.78         26.56         4.10 o                         
  -1  11   9          0.92          5.86         6.50 o                         
   0  11   9         41.39         32.46         4.12 o                         
   1  11   9          2.85          2.80         4.09 o                         
   2  11   9         14.62          8.97         3.24 o                         
  -5  12   9         20.22         26.02         3.16 o                         
  -4  12   9         32.89         27.40         4.28 o                         
  -3  12   9         21.23         11.54         5.79 o                         
  -2  12   9         14.59         12.41         3.80 o                         
  -1  12   9         82.08         75.19         6.00 o                         
   0  12   9         35.04         36.02         4.10 o                         
   1  12   9         25.94         16.26         2.95 o                         
  -5  13   9          1.77          1.44         2.92 o                         
  -4  13   9          3.13         -1.74         2.36 o                         
  -3  13   9        184.46        227.10        14.63 o                         
  -2  13   9         17.97         19.11         6.38 o                         
  -1  13   9         36.05         41.03         3.25 o                         
   0  13   9          5.03          4.93         2.21 o                         
   1  13   9          9.73         10.35         2.15 o                         
  -4  14   9          1.26          1.76         2.36 o                         
  -3  14   9         24.45         29.31         6.38 o                         
  -2  14   9         55.74         49.45         5.23 o                         
  -1  14   9         34.81         50.32         6.06 o                         
   0  14   9          0.57          0.95         2.36 o                         
   1  14   9         48.74         52.56         4.96 o                         
  -4  15   9          0.04          2.44         2.24 o                         
  -3  15   9          8.59         -4.37         4.53 o                         
  -2  15   9          0.32         -0.92         2.96 o                         
  -1  15   9         21.26         14.80         3.32 o                         
   0  15   9          1.31         -1.37         3.08 o                         
  -3  16   9          8.28         17.26         4.79 o                         
  -2  16   9         41.55         21.73         4.89 o                         
  -1  16   9         16.42          9.46         3.90 o                         
   0  16   9          1.44         -3.39         3.39 o                         
  -3  17   9          0.14          7.34         8.33 o                         
  -2  17   9          9.35         12.35         3.38 o                         
  -1  17   9          2.63         11.67         3.17 o                         
  -4   0  10          2.19          1.50         2.34 o                         
  -2   0  10          2.17          3.31         3.53 o                         
   0   0  10         10.62          7.62         4.26 o                         
  -5   1  10          1.89          1.95         3.57 o                         
  -4   1  10         36.22         41.51         3.51 o                         
  -3   1  10          8.62          9.28         1.99 o                         
  -2   1  10          3.77          3.05         2.17 o                         
  -1   1  10         99.71        106.51         7.15 o                         
   0   1  10         28.12         37.20         4.48 o                         
   1   1  10         14.89         20.97         4.38 o                         
  -5   2  10         27.02         28.66         5.09 o                         
  -4   2  10          2.74         -0.33         2.45 o                         
  -3   2  10         70.37         82.52         6.32 o                         
  -2   2  10         26.86         19.13         2.95 o                         
  -1   2  10         29.83         37.24         3.44 o                         
   0   2  10          0.47          2.27         7.71 o                         
   1   2  10         16.30         22.12         3.08 o                         
  -5   3  10          6.39         10.14         5.25 o                         
  -4   3  10          0.26          1.55         1.75 o                         
  -3   3  10         75.44         82.99         4.88 o                         
  -2   3  10         45.21         43.57         3.46 o                         
  -1   3  10         40.63         38.01         5.47 o                         
   0   3  10          3.72          7.01         3.34 o                         
   1   3  10        331.39        336.04        18.91 o                         
  -5   4  10         33.31         49.71         6.93 o                         
  -4   4  10         25.38         12.13         4.63 o                         
  -3   4  10        173.09        189.06        10.28 o                         
  -2   4  10         46.85         35.73         3.80 o                         
  -1   4  10         37.92         32.82         3.02 o                         
   0   4  10          4.52          4.36         3.37 o                         
   1   4  10         68.51         58.86         5.99 o                         
  -5   5  10         24.79         24.85         4.16 o                         
  -4   5  10          0.78          2.13         2.50 o                         
  -3   5  10          3.33          7.12         3.16 o                         
  -2   5  10        185.78        179.52         8.99 o                         
  -1   5  10         14.50          7.23         3.10 o                         
   0   5  10         34.40         34.96         3.49 o                         
   1   5  10         74.42         74.20         5.35 o                         
  -5   6  10          1.49          2.15         2.66 o                         
  -4   6  10          7.04          4.93         2.37 o                         
  -3   6  10         80.14         58.06         5.78 o                         
  -2   6  10        163.56        137.37         9.09 o                         
  -1   6  10         32.08         41.45         4.10 o                         
   0   6  10         47.41         46.18         6.03 o                         
   1   6  10         14.68         11.36         2.88 o                         
  -5   7  10        148.04        163.51        13.82 o                         
  -4   7  10         28.52         26.04         3.67 o                         
  -3   7  10         21.26         10.28         6.37 o                         
  -2   7  10        130.39        123.97         8.23 o                         
  -1   7  10          4.06          6.58         2.00 o                         
   0   7  10          0.28         -1.20         1.79 o                         
   1   7  10          2.29         10.10         5.23 o                         
  -5   8  10          2.93         -0.36         2.79 o                         
  -4   8  10          6.30          1.11         2.69 o                         
  -3   8  10         42.46         36.48         4.31 o                         
  -2   8  10        184.39        184.95        17.00 o                         
  -1   8  10          6.93          5.81         5.06 o                         
   0   8  10          0.01         -1.98         2.57 o                         
   1   8  10         72.45         74.62         5.58 o                         
  -4   9  10         33.87         38.66         4.27 o                         
  -3   9  10        176.09        165.50        15.92 o                         
  -2   9  10         58.08         57.42         4.55 o                         
  -1   9  10          7.20         13.36         3.33 o                         
   0   9  10          5.76          9.79         2.44 o                         
  -4  10  10          7.71          1.89         5.02 o                         
  -3  10  10         95.19         92.61        17.03 o                         
  -2  10  10         69.66         70.40         6.91 o                         
  -1  10  10         10.80         12.90         2.42 o                         
   0  10  10         54.47         44.44         8.44 o                         
  -4  11  10         88.55         78.93         7.28 o                         
  -3  11  10         26.50         23.76         5.92 o                         
  -2  11  10          5.55          5.12         2.63 o                         
  -1  11  10         11.17         13.33         3.22 o                         
   0  11  10          4.66          5.78         1.85 o                         
  -3  12  10         19.17         20.71         3.82 o                         
  -2  12  10          3.37          3.72         2.66 o                         
  -1  12  10          5.95          9.75         2.73 o                         
  -2  13  10         82.23         92.41         9.75 o                         
  -1  13  10          0.31         -0.41         4.66 o                         
  -1   0  11        107.71        110.25        13.81 o                         
  -3   1  11         13.77         19.07         2.40 o                         
  -2   1  11         14.10         10.25         2.66 o                         
  -1   1  11        122.67        131.05        10.76 o                         
  -3   2  11         45.02         47.28         4.10 o                         
  -2   2  11          1.12          1.42         2.35 o                         
  -1   2  11         42.11         42.20         4.24 o                         
  -3   3  11          3.89          4.11         2.09 o                         
  -2   3  11         15.20         10.53         2.08 o                         
  -1   3  11         15.45         19.01         3.16 o                         
  -3   4  11         48.34         52.15         5.29 o                         
  -2   4  11         14.63         19.29         2.59 o                         
  -1   4  11          4.76          3.54         2.16 o                         
  -3   5  11         38.52         58.04         8.16 o                         
  -2   5  11          0.78          8.54         2.57 o                         
  -2   6  11          0.29          2.09         2.14 o                         
                                                                                
