# Supplementary material for: Crystal structures of the 1:1 salts of 2-amino-4-nitro­benzoate with each of (2-hy­droxy­eth­yl)di­methyl­aza­nium, tert-but­yl(2-hy­droxy­eth­yl)aza­nium and 1,3-dihy­droxy-2-(hy­droxy­meth­yl)propan-2-aminium
Source: Acta Crystallogr E Crystallogr Commun. 2018 Nov 9;74(Pt 12):1735–40. doi: 10.1107/S2056989018015578 (PMC6281114; doi:10.1107/S2056989018015578)
Supplement: Supplementary file 3 [file e-74-01735-IIsup3.hkl]

data_II                                                                         
_shelx_title ' 0848'                                                            
_shelx_refln_list_code          4                                               
_shelx_F_calc_maximum      343.68                                               
_exptl_crystal_F_000      1280.00                                               
_reflns_d_resolution_high  0.7684                                               
                                                                                
loop_                                                                           
 _space_group_symop_operation_xyz                                               
 'x, y, z'                                                                      
 '-x, y, -z+1/2'                                                                
 'x+1/2, y+1/2, z'                                                              
 '-x+1/2, y+1/2, -z+1/2'                                                        
 '-x, -y, -z'                                                                   
 'x, -y, z-1/2'                                                                 
 '-x+1/2, -y+1/2, -z'                                                           
 'x+1/2, -y+1/2, z-1/2'                                                         
                                                                                
_cell_length_a    21.1138                                                       
_cell_length_b    12.3635                                                       
_cell_length_c    13.1909                                                       
_cell_angle_alpha  90.000                                                       
_cell_angle_beta  120.627                                                       
_cell_angle_gamma  90.000                                                       
                                                                                
_shelx_F_squared_multiplier     1.000                                           
                                                                                
loop_                                                                           
 _refln_index_h                                                                 
 _refln_index_k                                                                 
 _refln_index_l                                                                 
 _refln_F_squared_calc                                                          
 _refln_F_squared_meas                                                          
 _refln_F_squared_sigma                                                         
 _refln_observed_status                                                         
   4   0   0          7.17         31.18         8.34 o                         
   6   0   0       1348.17       1233.20        42.80 o                         
   8   0   0         15.97         18.00        10.28 o                         
  10   0   0       2010.03       2062.07        50.68 o                         
  12   0   0       5712.76       5571.74       165.15 o                         
  14   0   0        800.76        794.36        44.38 o                         
  16   0   0        976.28        961.06        40.23 o                         
  18   0   0       1449.42       1472.01        56.06 o                         
  20   0   0        731.19        754.29        43.67 o                         
  22   0   0        100.40        112.60        37.83 o                         
   3   1   0      27629.65      23169.68       518.69 o                         
   5   1   0        156.44        248.96         8.85 o                         
   7   1   0        219.38        223.76         9.05 o                         
   9   1   0        116.53        180.44         9.07 o                         
  11   1   0         75.34         55.54         7.48 o                         
  13   1   0         74.83         81.01        10.62 o                         
  15   1   0        242.65        261.07        19.12 o                         
  17   1   0        116.59         76.86        11.85 o                         
  19   1   0          3.20          8.70        11.17 o                         
  21   1   0         10.50         -1.07        21.81 o                         
  23   1   0         92.27         71.57        32.28 o                         
   2   2   0        279.64        214.58         9.77 o                         
   4   2   0       1158.15        991.32        25.38 o                         
   6   2   0       3313.28       3313.23        60.41 o                         
   8   2   0        865.50        811.59        25.95 o                         
  10   2   0        282.99        347.17        13.46 o                         
  12   2   0       3381.93       3403.71        73.08 o                         
  14   2   0          2.37          8.39         9.32 o                         
  16   2   0       1378.79       1601.15        45.78 o                         
  18   2   0         22.64         15.06        12.02 o                         
  20   2   0        991.18        905.65        67.19 o                         
  22   2   0          3.30         29.81        31.51 o                         
   1   3   0      30924.68      26464.87       388.19 o                         
   3   3   0      15208.77      13968.88       297.79 o                         
   5   3   0        580.16        608.83        20.78 o                         
   7   3   0        129.14        177.33         9.78 o                         
   9   3   0        920.04        927.72        33.39 o                         
  11   3   0       1222.05       1283.68        35.22 o                         
  13   3   0       3569.90       3570.32        78.73 o                         
  15   3   0       3692.26       3870.89       101.06 o                         
  17   3   0        346.03        276.22        20.35 o                         
  19   3   0       1263.71       1216.27        47.99 o                         
  21   3   0          0.00          4.82        23.65 o                         
  23   3   0        277.04        246.87        65.20 o                         
   0   4   0       1445.43       1445.61        42.95 o                         
   2   4   0       4799.02       4715.36        82.48 o                         
   4   4   0      10710.01      10914.57       209.01 o                         
   6   4   0        986.67        964.90        29.00 o                         
   8   4   0        270.59        283.29        12.61 o                         
  10   4   0        607.89        641.46        20.74 o                         
  12   4   0        442.70        327.27        22.14 o                         
  14   4   0       6669.71       6856.13       168.79 o                         
  16   4   0        323.53        342.03        21.54 o                         
  18   4   0        129.73        121.55        22.09 o                         
  20   4   0          1.05          3.44        24.17 o                         
  22   4   0          0.95        -30.90       110.37 o                         
   1   5   0        403.32        542.86        17.93 o                         
   3   5   0       3081.15       2902.47        56.30 o                         
   5   5   0       1040.16       1074.44        28.68 o                         
   7   5   0       1870.44       2133.38        58.00 o                         
   9   5   0        270.09        234.15        13.09 o                         
  11   5   0          1.36         17.44        12.82 o                         
  13   5   0       2123.34       2087.78        65.86 o                         
  15   5   0          0.13          5.45         8.95 o                         
  17   5   0        172.72        162.88        17.96 o                         
  19   5   0        701.93        575.88        42.38 o                         
  21   5   0          9.78         39.01        41.98 o                         
   0   6   0        757.22        671.74        37.90 o                         
   2   6   0       2105.92       2361.35        56.03 o                         
   4   6   0       4621.84       4762.56        91.11 o                         
   6   6   0         16.91          8.16         8.97 o                         
   8   6   0        257.76        220.12        16.40 o                         
  10   6   0       4942.55       5166.13       120.72 o                         
  12   6   0        643.64        587.09        27.31 o                         
  14   6   0        617.83        645.49        40.56 o                         
  16   6   0        281.79        294.69        24.29 o                         
  18   6   0        207.96        157.59        46.78 o                         
  20   6   0         23.61          6.58        40.49 o                         
   1   7   0        228.14        174.02        14.22 o                         
   3   7   0        634.76        689.32        31.18 o                         
   5   7   0         25.55         15.03         8.99 o                         
   7   7   0       1453.82       1410.59        46.28 o                         
   9   7   0        201.26        237.64        18.44 o                         
  11   7   0       6941.42       7372.22       164.49 o                         
  13   7   0        599.23        591.69        29.81 o                         
  15   7   0         12.28         28.15        11.25 o                         
  17   7   0         44.13         83.54        21.58 o                         
  19   7   0        894.80        810.67        89.83 o                         
  21   7   0        178.78        146.46        74.80 o                         
   0   8   0        240.00        251.23        23.08 o                         
   2   8   0         31.92         41.20        11.53 o                         
   4   8   0        135.70        140.15        14.83 o                         
   6   8   0        581.45        621.48        24.80 o                         
   8   8   0          9.69          4.32         9.68 o                         
  10   8   0          4.62         -8.96         9.56 o                         
  12   8   0       1889.04       2057.69        57.86 o                         
  14   8   0        137.27        116.65        14.69 o                         
  16   8   0         72.69         91.78        22.55 o                         
  18   8   0        973.58       1369.40       117.63 o                         
  20   8   0        301.05        465.46       106.43 o                         
   1   9   0        197.61        196.98        18.99 o                         
   3   9   0       1720.55       1751.26        52.67 o                         
   5   9   0       3794.94       4005.44        93.59 o                         
   7   9   0        825.54       1013.10        39.56 o                         
   9   9   0         14.39         11.67        11.93 o                         
  11   9   0       2109.05       2097.90        66.38 o                         
  13   9   0         45.74         45.30        10.41 o                         
  15   9   0         13.90         50.51        28.24 o                         
  17   9   0         18.06         88.24        56.24 o                         
  19   9   0        226.91        236.21        65.53 o                         
   0  10   0          7.07         35.70        22.60 o                         
   2  10   0       6131.81       6325.92       176.10 o                         
   4  10   0       1879.40       1782.18        55.89 o                         
   6  10   0       1317.20       1411.11        53.24 o                         
   8  10   0        600.42        630.16        48.41 o                         
  10  10   0          0.03          0.63        15.71 o                         
  12  10   0        239.80        220.18        25.86 o                         
  14  10   0         15.59         17.80        31.07 o                         
  16  10   0          4.75         16.91        53.91 o                         
  18  10   0         25.95        -28.12        52.45 o                         
   1  11   0       4159.15       4262.34       150.55 o                         
   3  11   0       1983.72       2099.58        71.29 o                         
   5  11   0        115.21        122.37        22.67 o                         
   7  11   0         42.94        -17.38        19.82 o                         
   9  11   0          0.36         -5.12        21.55 o                         
  11  11   0         17.24         35.16        13.95 o                         
  13  11   0        101.98        199.31       122.43 o                         
  15  11   0         15.47         72.78        56.67 o                         
  17  11   0         63.45         10.16        85.27 o                         
   0  12   0         13.23         40.68        30.20 o                         
   2  12   0        136.51        154.99        23.06 o                         
   4  12   0        577.38        536.25        43.32 o                         
   6  12   0         45.73         30.90        20.40 o                         
   8  12   0       1347.76       1261.99        63.15 o                         
  10  12   0        206.50        175.42        55.25 o                         
  12  12   0         21.29         12.62        42.73 o                         
  14  12   0        607.18        646.68       147.66 o                         
   1  13   0        198.03        191.11        36.05 o                         
   3  13   0        775.92        666.44        51.69 o                         
   5  13   0         11.12         -8.25        22.36 o                         
   7  13   0          6.32         32.07        51.91 o                         
   9  13   0         19.12        -52.43        53.60 o                         
  11  13   0         33.88         62.17        71.77 o                         
  13  13   0        288.03        284.59       168.41 o                         
   0  14   0          0.01        -38.60        38.60 o                         
   2  14   0        487.76        395.93        49.92 o                         
   4  14   0        443.90        429.11       175.67 o                         
   6  14   0         80.75        143.98        52.47 o                         
   8  14   0        806.07        993.47       111.64 o                         
  10  14   0         10.86         -8.61       148.63 o                         
   1  15   0         18.51         25.61        68.67 o                         
   3  15   0        199.56        213.70        74.37 o                         
   5  15   0        202.55        116.24        91.72 o                         
   7  15   0        247.28        240.84        55.98 o                         
   0  16   0        215.77        235.59       123.14 o                         
   2  16   0         74.60        147.58        77.84 o                         
 -23   1   1        532.65        610.71        85.51 o                         
 -21   1   1         64.30         57.69        22.46 o                         
 -19   1   1        219.80        241.66        17.36 o                         
 -17   1   1        197.93        172.32        13.52 o                         
 -15   1   1        927.50        888.64        30.33 o                         
 -13   1   1       2021.84       2066.73        46.04 o                         
 -11   1   1      12746.43      12942.98       237.22 o                         
  -9   1   1       3865.92       3667.67        68.76 o                         
  -7   1   1        682.33        738.97        15.42 o                         
  -5   1   1       4739.85       4004.20        60.74 o                         
  -3   1   1          8.90         17.27         5.76 o                         
   1   1   1      31144.67      16354.93      1929.34 o                         
   3   1   1       1684.45       1598.16        35.22 o                         
   5   1   1      12493.44      11275.66       202.41 o                         
   7   1   1       1199.65       1281.22        29.67 o                         
   9   1   1       1905.92       1852.12        42.06 o                         
  11   1   1        417.16        440.85        24.36 o                         
  13   1   1        554.78        660.82        22.95 o                         
  15   1   1        453.03        394.61        18.92 o                         
  17   1   1         91.84         66.55        12.00 o                         
  19   1   1        170.67        151.12        22.07 o                         
  21   1   1         11.93         41.82        25.72 o                         
 -24   2   1        167.25        309.94        63.90 o                         
 -22   2   1         45.86         59.26        32.51 o                         
 -20   2   1          1.52          5.16        14.56 o                         
 -18   2   1         35.77         34.58        12.28 o                         
 -16   2   1       1882.07       1839.97        47.78 o                         
 -14   2   1        534.63        608.25        20.82 o                         
 -12   2   1       1032.66       1144.36        28.93 o                         
 -10   2   1        157.18        194.96         9.74 o                         
  -8   2   1        693.72        803.48        18.50 o                         
  -6   2   1         49.66         86.71         6.00 o                         
  -4   2   1       3967.27       3078.32        57.20 o                         
  -2   2   1        128.91        182.38         7.00 o                         
   0   2   1        797.04        664.03        25.10 o                         
   2   2   1      16987.96      14678.03       381.15 o                         
   4   2   1      31373.99      29214.46       555.79 o                         
   6   2   1        142.13        180.77         9.38 o                         
   8   2   1        474.88        537.37        18.40 o                         
  10   2   1        216.98        216.32        12.89 o                         
  12   2   1        374.05        371.79        14.21 o                         
  14   2   1       2064.39       1927.48        61.42 o                         
  16   2   1       3266.44       3187.88        91.15 o                         
  18   2   1          0.23         -1.30        15.13 o                         
  20   2   1        360.53        435.28        43.92 o                         
  22   2   1         87.91         94.04        34.59 o                         
 -23   3   1        270.81        271.07        57.01 o                         
 -21   3   1         21.10         43.12        21.95 o                         
 -19   3   1        110.79         85.40        17.32 o                         
 -17   3   1       1512.99       1613.12        50.70 o                         
 -15   3   1       2648.53       2676.28        68.30 o                         
 -13   3   1        806.76        850.48        27.17 o                         
 -11   3   1        130.90         91.40         8.25 o                         
  -9   3   1       1076.72       1070.61        26.90 o                         
  -7   3   1       1197.32       1235.34        28.08 o                         
  -5   3   1       1196.38       1020.47        29.31 o                         
  -3   3   1       2783.31       2457.31        43.88 o                         
  -1   3   1        308.56        344.07        12.01 o                         
   1   3   1        504.11        527.13        17.16 o                         
   3   3   1      23123.55      21671.60       432.25 o                         
   5   3   1      11402.10      11264.85       253.41 o                         
   7   3   1        571.07        564.50        19.50 o                         
   9   3   1        154.86        190.13        13.12 o                         
  11   3   1        843.12        872.70        29.43 o                         
  13   3   1          2.37          3.89         7.87 o                         
  15   3   1       3431.22       3453.10        98.46 o                         
  17   3   1        359.86        221.11        24.53 o                         
  19   3   1        328.28        470.38        50.02 o                         
  21   3   1          0.94         15.75        27.57 o                         
 -22   4   1        122.58        146.69        87.82 o                         
 -20   4   1         10.99         14.94        16.87 o                         
 -18   4   1          7.81         13.30        12.33 o                         
 -16   4   1        410.93        382.42        15.88 o                         
 -14   4   1       9593.49       9851.77       223.32 o                         
 -12   4   1       1795.23       1817.30        41.20 o                         
 -10   4   1       1067.25       1054.75        27.36 o                         
  -8   4   1       2259.77       2350.38        53.42 o                         
  -6   4   1       4025.25       4085.10        83.26 o                         
  -4   4   1       2852.64       2841.03        56.82 o                         
  -2   4   1       1401.82       1259.54        27.63 o                         
   0   4   1          4.53          1.74         6.64 o                         
   2   4   1         23.06         15.55         8.13 o                         
   4   4   1      21717.31      21727.01       473.43 o                         
   6   4   1       1175.95       1242.72        37.05 o                         
   8   4   1        299.49        356.14        18.15 o                         
  10   4   1        210.10        217.46        13.99 o                         
  12   4   1          1.11          9.55         7.99 o                         
  14   4   1        107.66        101.70        13.31 o                         
  16   4   1        158.18        169.06        17.06 o                         
  18   4   1        161.51        112.79        18.60 o                         
  20   4   1         67.22         78.17        28.08 o                         
  22   4   1        144.42         70.99        72.43 o                         
 -23   5   1          3.53        -56.91        57.97 o                         
 -21   5   1         65.41         13.20        46.65 o                         
 -19   5   1         74.09         89.79        19.24 o                         
 -17   5   1        108.53        101.02         9.03 o                         
 -15   5   1         43.43         44.36        11.37 o                         
 -13   5   1        290.90        320.35        18.62 o                         
 -11   5   1       1130.35       1174.40        32.19 o                         
  -9   5   1        305.19        305.74        14.86 o                         
  -7   5   1       1036.92       1051.14        26.35 o                         
  -5   5   1         72.24         61.80         8.98 o                         
  -3   5   1       4384.73       4095.75        69.72 o                         
  -1   5   1       3662.97       3513.02        61.38 o                         
   1   5   1        583.30        575.78        19.18 o                         
   3   5   1       1327.94       1274.65        39.04 o                         
   5   5   1       4537.78       4934.39        92.72 o                         
   7   5   1        279.34        289.73        14.64 o                         
   9   5   1          9.97         12.61         8.48 o                         
  11   5   1         40.14         43.04        10.49 o                         
  13   5   1        182.12        117.56        13.95 o                         
  15   5   1       5687.87       5866.78       127.56 o                         
  17   5   1        717.03        746.96        50.53 o                         
  19   5   1        298.29        271.19        36.59 o                         
  21   5   1         69.56        108.72        53.45 o                         
 -22   6   1         13.79        -16.05        47.20 o                         
 -20   6   1          5.22          2.04        40.38 o                         
 -18   6   1        307.14        332.50        32.32 o                         
 -16   6   1         57.98         36.06        10.78 o                         
 -14   6   1          1.94          3.59         8.82 o                         
 -12   6   1       4594.70       4651.93       106.00 o                         
 -10   6   1       6635.67       6589.02       149.01 o                         
  -8   6   1        225.60        202.53        17.36 o                         
  -6   6   1        833.48        812.58        31.60 o                         
  -4   6   1       8544.96       8493.68       129.94 o                         
  -2   6   1       1356.41       1394.30        33.49 o                         
   0   6   1       9748.37       9807.97       159.50 o                         
   2   6   1       1336.53       1589.36        33.57 o                         
   4   6   1        130.74        144.34        11.63 o                         
   6   6   1       3576.24       3559.53        88.95 o                         
   8   6   1       2170.35       2199.24        57.52 o                         
  10   6   1       2445.06       2551.44        64.88 o                         
  12   6   1        383.16        326.75        24.72 o                         
  14   6   1       1318.94       1336.03        48.08 o                         
  16   6   1          1.22         -2.28        10.08 o                         
  18   6   1        689.43        739.63        71.11 o                         
  20   6   1        473.94        367.78        65.99 o                         
 -21   7   1        144.01        108.47        53.42 o                         
 -19   7   1          6.20        -44.41        80.89 o                         
 -17   7   1        252.08        223.07        18.12 o                         
 -15   7   1       1884.59       1807.15        62.16 o                         
 -13   7   1       4568.83       4748.21       104.94 o                         
 -11   7   1       2832.01       3076.97        76.50 o                         
  -9   7   1        229.21        269.49        14.87 o                         
  -7   7   1        259.12        304.30        19.94 o                         
  -5   7   1       1278.17       1423.21        36.18 o                         
  -3   7   1        279.04        362.28        19.74 o                         
  -1   7   1        459.01        483.17        20.24 o                         
   1   7   1        345.36        402.14        19.17 o                         
   3   7   1       6966.37       7541.59       142.98 o                         
   5   7   1        155.35        175.48        22.89 o                         
   7   7   1        418.51        362.01        21.28 o                         
   9   7   1         21.41          0.96         8.88 o                         
  11   7   1        628.70        695.92        24.15 o                         
  13   7   1        273.34        245.51        25.37 o                         
  15   7   1         48.48         41.13        13.17 o                         
  17   7   1        555.87        581.24        96.22 o                         
  19   7   1         94.37        223.15       111.98 o                         
 -20   8   1         49.20        144.43        49.83 o                         
 -18   8   1         84.26         85.77        47.68 o                         
 -16   8   1         13.63         -3.61        14.12 o                         
 -14   8   1        302.07        217.68        29.08 o                         
 -12   8   1          3.72         11.09        10.70 o                         
 -10   8   1         58.07         61.12        10.33 o                         
  -8   8   1        631.51        667.58        39.73 o                         
  -6   8   1        763.99        806.99        27.30 o                         
  -4   8   1        348.59        311.03        18.71 o                         
  -2   8   1        187.62        197.19        13.52 o                         
   0   8   1       3844.03       3888.92        80.53 o                         
   2   8   1       2825.86       2812.74        59.91 o                         
   4   8   1       1898.95       1886.96        49.06 o                         
   6   8   1       1139.45       1174.32        39.69 o                         
   8   8   1         52.65         52.96        16.64 o                         
  10   8   1        385.79        286.20        22.98 o                         
  12   8   1       2869.87       3143.15       101.66 o                         
  14   8   1         24.51          8.12        12.67 o                         
  16   8   1        821.23        548.68       127.75 o                         
  18   8   1        837.09       1027.01       111.87 o                         
 -19   9   1        223.07        233.20       115.89 o                         
 -17   9   1        152.52        129.90        41.48 o                         
 -15   9   1        270.63        222.18        26.56 o                         
 -13   9   1        190.63        117.55        11.07 o                         
 -11   9   1        143.26        134.20        15.93 o                         
  -9   9   1        703.52        713.53        36.43 o                         
  -7   9   1        385.00        306.88        25.48 o                         
  -5   9   1        471.28        498.38        24.37 o                         
  -3   9   1        539.38        513.16        26.53 o                         
  -1   9   1        282.74        328.74        22.91 o                         
   1   9   1        193.81        190.32        14.85 o                         
   3   9   1        658.10        548.92        25.05 o                         
   5   9   1          2.42         -8.72        11.69 o                         
   7   9   1          9.40          1.06        11.74 o                         
   9   9   1        910.34        827.62        50.17 o                         
  11   9   1        781.38        737.79        62.78 o                         
  13   9   1        202.82        179.68        15.93 o                         
  15   9   1        294.53        445.35        71.55 o                         
  17   9   1        142.39        154.28        60.50 o                         
 -18  10   1        982.30       1066.89       165.97 o                         
 -16  10   1       1062.70       1562.53       133.80 o                         
 -14  10   1          2.30          2.39        20.18 o                         
 -12  10   1          0.07         20.41        12.20 o                         
 -10  10   1        878.95        665.81        54.74 o                         
  -8  10   1       1249.97       1391.60        54.17 o                         
  -6  10   1       1945.72       1863.67        63.63 o                         
  -4  10   1       4702.82       5093.84       151.00 o                         
  -2  10   1          7.36          8.43        15.23 o                         
   0  10   1       1421.97       1546.35        51.53 o                         
   2  10   1       1749.43       1694.87        57.85 o                         
   4  10   1       5042.55       4932.73       139.46 o                         
   6  10   1        249.26        259.75        21.10 o                         
   8  10   1         76.64         31.81        17.24 o                         
  10  10   1         19.23          9.67        14.21 o                         
  12  10   1        297.73        222.16        27.41 o                         
  14  10   1         29.05          6.65        36.82 o                         
  16  10   1        271.44        300.88        69.27 o                         
 -17  11   1        193.36        160.81        61.09 o                         
 -15  11   1         11.22        -34.28        50.23 o                         
 -13  11   1        134.10         69.30        39.95 o                         
 -11  11   1        128.96        136.15        16.01 o                         
  -9  11   1        146.19        122.28        19.23 o                         
  -7  11   1        637.04        618.95        35.00 o                         
  -5  11   1        138.33        105.87        16.78 o                         
  -3  11   1       1556.68       1797.94       127.01 o                         
  -1  11   1       1199.33       1253.50        51.45 o                         
   1  11   1       5168.36       5575.64       174.06 o                         
   3  11   1        572.21        478.71        29.06 o                         
   5  11   1         90.40         95.31        19.18 o                         
   7  11   1        517.58        457.10        35.64 o                         
   9  11   1          6.67         17.08        19.60 o                         
  11  11   1         28.29          7.29        17.16 o                         
  13  11   1        688.81        835.87        92.08 o                         
  15  11   1        353.84        381.66        79.38 o                         
 -16  12   1         88.20          6.65        64.65 o                         
 -14  12   1         99.66        223.58        72.51 o                         
 -12  12   1          6.54         58.69        64.05 o                         
 -10  12   1         45.79         53.29        28.37 o                         
  -8  12   1        675.75        595.42        40.97 o                         
  -6  12   1        348.24        238.56        24.50 o                         
  -4  12   1         57.26         43.13        21.53 o                         
  -2  12   1        103.34         44.69        26.33 o                         
   0  12   1        731.59        723.60        40.07 o                         
   2  12   1          2.54          8.48        16.76 o                         
   4  12   1          7.25         -2.20        17.46 o                         
   6  12   1        522.32        489.88        36.89 o                         
   8  12   1         31.40         29.78        19.25 o                         
  10  12   1         17.62         24.35        42.80 o                         
  12  12   1          4.95         58.10        56.51 o                         
  14  12   1          0.05        -24.39        62.14 o                         
 -13  13   1          7.72          5.55       134.54 o                         
 -11  13   1         11.79        -11.58        55.63 o                         
  -9  13   1        405.18        406.66        58.84 o                         
  -7  13   1        126.54        133.67        34.51 o                         
  -5  13   1         15.78         24.91        28.24 o                         
  -3  13   1        474.90        436.34        40.79 o                         
  -1  13   1        158.45        126.07        26.45 o                         
   1  13   1         43.43         55.53        24.45 o                         
   3  13   1         62.90         79.23        23.51 o                         
   5  13   1         14.20         -9.10        26.68 o                         
   7  13   1          1.29         44.49        32.91 o                         
   9  13   1        132.50        141.42        61.91 o                         
  11  13   1        365.98        318.53        67.42 o                         
 -12  14   1        178.94        175.73        74.33 o                         
 -10  14   1         79.74         68.84        57.19 o                         
  -8  14   1         66.38         57.90        37.24 o                         
  -6  14   1         61.05         17.75       146.26 o                         
  -4  14   1        128.76         77.21        75.80 o                         
  -2  14   1         46.89         -2.40        32.04 o                         
   0  14   1          0.09        -22.77        31.34 o                         
   2  14   1          5.55         10.21        31.65 o                         
   4  14   1         23.42         17.33        44.49 o                         
   6  14   1        150.67        165.01        66.18 o                         
   8  14   1       2009.74       2299.84       203.65 o                         
  10  14   1         20.45         70.51        83.63 o                         
  -9  15   1        291.70        321.64       145.91 o                         
  -7  15   1         58.53        234.91       110.50 o                         
  -5  15   1         87.66         39.48        85.35 o                         
  -3  15   1         11.71        103.78        72.33 o                         
  -1  15   1        172.22        189.76        86.62 o                         
   1  15   1          4.32         98.02        94.75 o                         
   3  15   1         64.46         41.57        59.98 o                         
   5  15   1        129.01        198.74        62.65 o                         
   7  15   1        751.41        807.09       103.58 o                         
  -2  16   1        320.89        490.31       100.53 o                         
   0  16   1         61.57         42.06        64.31 o                         
 -24   0   2         23.30         54.75        33.92 o                         
 -22   0   2       1752.40       1819.52       164.57 o                         
 -20   0   2       1141.56       1162.18        60.00 o                         
 -18   0   2         97.84        100.23        17.99 o                         
 -16   0   2        517.94        492.05        27.19 o                         
 -14   0   2       1036.29       1105.80        49.71 o                         
 -12   0   2         28.99          1.88         9.36 o                         
 -10   0   2      35544.70      36693.23       753.76 o                         
  -8   0   2       1332.37       1088.19        28.43 o                         
  -6   0   2      34368.95      29341.62       546.20 o                         
  -4   0   2      12818.52      11190.78       195.80 o                         
  -2   0   2       6265.31       5563.01       124.19 o                         
   0   0   2      13544.43      10519.94      1143.21 o                         
   2   0   2         18.42         11.74         4.92 o                         
   4   0   2      28097.70      24607.92       651.28 o                         
   6   0   2      19776.39      21049.32       594.00 o                         
   8   0   2       3016.60       3544.49       108.24 o                         
  10   0   2        952.91        870.78        34.86 o                         
  12   0   2        117.68        120.58        25.92 o                         
  14   0   2        301.06        225.87        20.97 o                         
  16   0   2       1255.94       1311.61        51.75 o                         
  18   0   2        268.78        236.00        26.56 o                         
  20   0   2        657.30        771.62        63.68 o                         
 -25   1   2         86.70         52.14        43.21 o                         
 -23   1   2         12.70         20.01        27.22 o                         
 -21   1   2        562.64        522.37        29.48 o                         
 -19   1   2        208.83        238.93        18.99 o                         
 -17   1   2        200.66        166.84        17.28 o                         
 -15   1   2         20.67          5.33         8.42 o                         
 -13   1   2        147.06        146.99         9.20 o                         
 -11   1   2       1160.60       1314.70        27.23 o                         
  -9   1   2       4790.24       5168.85        88.39 o                         
  -7   1   2       5039.04       4382.51        63.05 o                         
  -5   1   2      14019.92      12153.63       184.57 o                         
  -3   1   2      15991.86      12959.41       266.72 o                         
  -1   1   2       2437.32       1954.72        36.73 o                         
   1   1   2       1020.09        881.15        22.12 o                         
   3   1   2        415.08        371.60        10.55 o                         
   5   1   2        673.42        648.94        21.64 o                         
   7   1   2       1200.75       1540.40        33.77 o                         
   9   1   2        282.67        345.07        11.61 o                         
  11   1   2        417.67        412.88        15.64 o                         
  13   1   2         29.03         43.39         9.94 o                         
  15   1   2        277.15        255.44        15.20 o                         
  17   1   2        411.06        415.54        25.20 o                         
  19   1   2         37.46         31.80        19.36 o                         
  21   1   2          3.66        -20.55        38.39 o                         
 -24   2   2        262.32        215.16        46.42 o                         
 -22   2   2        217.44        213.92        46.30 o                         
 -20   2   2          0.95         20.62        13.41 o                         
 -18   2   2        619.33        582.73        26.41 o                         
 -16   2   2        756.62        750.37        26.01 o                         
 -14   2   2         50.00         59.83        10.91 o                         
 -12   2   2       1530.39       1713.01        38.84 o                         
 -10   2   2         22.91         28.37         5.58 o                         
  -8   2   2      15883.41      15282.09       231.72 o                         
  -6   2   2        545.28        635.66        15.95 o                         
  -4   2   2      11036.24       9842.46       182.20 o                         
  -2   2   2       5853.81       5205.47        93.38 o                         
   0   2   2      21855.32      18674.98       376.84 o                         
   2   2   2       4813.36       4425.77       111.46 o                         
   4   2   2       6917.96       6303.24       147.92 o                         
   6   2   2        619.00        602.12        18.48 o                         
   8   2   2       2630.73       2730.12        58.03 o                         
  10   2   2        273.47        305.90        22.28 o                         
  12   2   2        175.53        170.27        13.72 o                         
  14   2   2        573.35        558.44        27.89 o                         
  16   2   2         11.67         22.15        13.23 o                         
  18   2   2        230.87        237.43        29.81 o                         
  20   2   2        623.76        568.08        89.32 o                         
 -23   3   2         40.06         82.25        43.18 o                         
 -21   3   2        327.23        346.15        42.66 o                         
 -19   3   2       2472.36       2532.17        85.01 o                         
 -17   3   2        556.14        534.76        23.20 o                         
 -15   3   2        945.88        991.87        26.91 o                         
 -13   3   2       1008.45       1113.27        27.91 o                         
 -11   3   2        168.54        148.05         9.28 o                         
  -9   3   2       4428.38       4420.66        81.61 o                         
  -7   3   2       1186.81       1376.96        35.30 o                         
  -5   3   2       1696.27       1575.20        34.81 o                         
  -3   3   2         11.19         11.96         5.21 o                         
  -1   3   2         52.59         56.51         7.56 o                         
   1   3   2        715.18        676.61        19.78 o                         
   3   3   2       7294.36       7504.24       181.06 o                         
   5   3   2         29.57         34.30         5.15 o                         
   7   3   2        108.88        118.89         9.08 o                         
   9   3   2        274.09        238.82        13.08 o                         
  11   3   2        469.33        524.85        22.14 o                         
  13   3   2         37.27         30.71        11.06 o                         
  15   3   2        583.28        587.12        37.84 o                         
  17   3   2       3004.74       3063.05       135.67 o                         
  19   3   2        310.72        292.70        57.55 o                         
  21   3   2         69.50         27.39        51.73 o                         
 -24   4   2          3.60         59.38        45.44 o                         
 -22   4   2          1.40         10.27        31.05 o                         
 -20   4   2       1199.37       1058.86        66.70 o                         
 -18   4   2        268.37        192.11        19.48 o                         
 -16   4   2       1691.34       1850.76        48.03 o                         
 -14   4   2         96.68         92.00        10.83 o                         
 -12   4   2        123.06        134.92        17.89 o                         
 -10   4   2       1037.49       1022.01        24.77 o                         
  -8   4   2      33089.16      32484.45       654.72 o                         
  -6   4   2       1048.29       1220.15        34.50 o                         
  -4   4   2          2.61          5.87         4.64 o                         
  -2   4   2        189.10        181.63        16.30 o                         
   0   4   2       2962.58       2652.21        59.29 o                         
   2   4   2       3718.28       3463.41        79.76 o                         
   4   4   2      36325.86      36852.36       691.59 o                         
   6   4   2       5584.05       5674.39       125.34 o                         
   8   4   2       3686.92       3569.88        82.81 o                         
  10   4   2         12.67         15.87         6.85 o                         
  12   4   2       2340.37       2479.34        73.86 o                         
  14   4   2         77.43         68.36        10.25 o                         
  16   4   2        161.27        132.95        16.88 o                         
  18   4   2        378.91        321.68        44.05 o                         
  20   4   2         19.08          4.75        51.56 o                         
 -23   5   2         69.56         34.80        45.63 o                         
 -21   5   2          1.53         44.91        45.47 o                         
 -19   5   2        439.87        415.92        23.84 o                         
 -17   5   2        149.41        152.58        19.50 o                         
 -15   5   2         13.86          4.23         8.61 o                         
 -13   5   2        958.64        981.65        30.87 o                         
 -11   5   2        718.55        737.15        26.70 o                         
  -9   5   2       2215.33       2711.82       114.33 o                         
  -7   5   2        601.65        593.72        20.93 o                         
  -5   5   2       2625.73       2778.61        55.11 o                         
  -3   5   2       7366.03       7679.38       130.66 o                         
  -1   5   2       1363.16       1461.33        33.04 o                         
   1   5   2       5285.44       5511.59       104.45 o                         
   3   5   2       3449.02       3616.11        69.08 o                         
   5   5   2          4.48         14.09         7.15 o                         
   7   5   2        308.38        249.67        14.64 o                         
   9   5   2          3.49         -0.99         5.88 o                         
  11   5   2         74.56         66.83        10.53 o                         
  13   5   2        154.12        167.28        12.52 o                         
  15   5   2        312.61        265.08        29.12 o                         
  17   5   2         17.38         16.51        26.36 o                         
  19   5   2         11.17         23.74        54.66 o                         
 -22   6   2         52.88         82.07        46.26 o                         
 -20   6   2        404.57        451.82        58.03 o                         
 -18   6   2          2.24         11.12         7.01 o                         
 -16   6   2        279.08        277.92        22.54 o                         
 -14   6   2         79.14         89.82        14.86 o                         
 -12   6   2        204.46        219.54        17.06 o                         
 -10   6   2        983.71       1064.76        37.28 o                         
  -8   6   2       1403.18       1280.35        40.37 o                         
  -6   6   2       6186.84       6771.78       130.19 o                         
  -4   6   2       2827.80       3053.53        60.23 o                         
  -2   6   2         77.94         56.09         9.99 o                         
   0   6   2       5242.68       5152.02       102.28 o                         
   2   6   2        231.71        340.19        16.92 o                         
   4   6   2         83.30        223.71        23.11 o                         
   6   6   2        403.72        444.96        21.89 o                         
   8   6   2         65.84         52.29         8.48 o                         
  10   6   2        230.15        231.54        16.14 o                         
  12   6   2        302.10        321.69        18.67 o                         
  14   6   2          0.69          7.22         9.78 o                         
  16   6   2        411.16        324.78        52.18 o                         
  18   6   2         19.51         39.21        93.92 o                         
  20   6   2        494.06        484.59        76.23 o                         
 -21   7   2        541.94        566.50        85.08 o                         
 -19   7   2        251.75        317.41        52.61 o                         
 -17   7   2        126.97        102.60        22.48 o                         
 -15   7   2        142.67        119.16        25.53 o                         
 -13   7   2       4373.75       4623.96       124.60 o                         
 -11   7   2       1078.73       1149.69        46.85 o                         
  -9   7   2         14.36          9.26        12.80 o                         
  -7   7   2          6.47          9.21         8.88 o                         
  -5   7   2       1592.96       1669.84        42.82 o                         
  -3   7   2       1543.19       1527.60        33.96 o                         
  -1   7   2       3265.00       3231.68        72.64 o                         
   1   7   2       3880.72       4054.72        92.59 o                         
   3   7   2        757.51        768.46        35.24 o                         
   5   7   2        645.56        696.75        40.27 o                         
   7   7   2        681.13        660.60        31.38 o                         
   9   7   2       1679.92       1674.46        68.90 o                         
  11   7   2        318.69        318.03        16.25 o                         
  13   7   2         89.40         85.51        13.80 o                         
  15   7   2       1504.46       1621.86        82.47 o                         
  17   7   2          0.03          6.88        54.03 o                         
  19   7   2       1709.33       2128.04       155.71 o                         
 -20   8   2        357.07        450.19        59.81 o                         
 -18   8   2        287.66        259.02        39.77 o                         
 -16   8   2        147.41         94.59        22.73 o                         
 -14   8   2          9.24         -6.73        13.57 o                         
 -12   8   2         21.22         32.01        15.57 o                         
 -10   8   2        105.75        129.13        12.09 o                         
  -8   8   2          1.47          1.62        12.30 o                         
  -6   8   2         70.56         69.88        14.06 o                         
  -4   8   2        257.30        282.71        15.92 o                         
  -2   8   2       1141.73       1185.30        36.73 o                         
   0   8   2       2006.34       2111.61        54.46 o                         
   2   8   2         85.16         76.69        13.96 o                         
   4   8   2          0.25         -8.77        11.66 o                         
   6   8   2          1.46          7.17        14.46 o                         
   8   8   2        135.70        138.81        20.76 o                         
  10   8   2         45.30         88.72        19.78 o                         
  12   8   2        130.59        115.61        12.20 o                         
  14   8   2         17.07         40.36        23.26 o                         
  16   8   2        704.22        904.98        98.08 o                         
  18   8   2        882.12       1017.47       100.96 o                         
 -21   9   2         94.11         33.34        60.33 o                         
 -19   9   2          8.94        -10.56        41.86 o                         
 -17   9   2         41.13          8.93        31.38 o                         
 -15   9   2        249.82        193.55        24.00 o                         
 -13   9   2        910.19        794.68        54.77 o                         
 -11   9   2        130.17        139.79        22.28 o                         
  -9   9   2        264.00        247.43        18.65 o                         
  -7   9   2       1648.66       1729.14        50.12 o                         
  -5   9   2        302.62        330.76        21.11 o                         
  -3   9   2          9.50         -9.29        11.64 o                         
  -1   9   2        238.41        253.82        17.45 o                         
   1   9   2          6.87          6.43        11.14 o                         
   3   9   2       1543.28       1738.34        54.06 o                         
   5   9   2          4.69         14.25        13.59 o                         
   7   9   2         18.53         23.91        11.28 o                         
   9   9   2        391.65        265.54        24.55 o                         
  11   9   2        992.91        903.11        48.94 o                         
  13   9   2          1.23          2.46        11.60 o                         
  15   9   2         19.23         20.73        43.43 o                         
  17   9   2         13.30        -12.22        64.70 o                         
 -18  10   2          0.21        -10.67        75.13 o                         
 -16  10   2          9.10        -42.87        66.32 o                         
 -14  10   2        324.69        293.51        65.88 o                         
 -12  10   2       1438.74       1365.90       134.65 o                         
 -10  10   2        417.19        520.99        35.87 o                         
  -8  10   2       1733.91       1817.79        60.62 o                         
  -6  10   2         22.85         18.72        14.05 o                         
  -4  10   2       2281.65       2402.52        79.01 o                         
  -2  10   2        119.87        122.87        15.00 o                         
   0  10   2       1065.22       1116.17        43.35 o                         
   2  10   2         77.91         48.90        17.02 o                         
   4  10   2        317.80        289.78        21.32 o                         
   6  10   2        236.66        174.77        18.70 o                         
   8  10   2         46.08         27.03        18.14 o                         
  10  10   2       1612.18       1560.27        70.10 o                         
  12  10   2         22.12         35.77        14.97 o                         
  14  10   2        107.08         69.28        45.82 o                         
  16  10   2         33.80         11.68        47.84 o                         
 -17  11   2          3.47        -24.72        46.26 o                         
 -15  11   2        161.36        163.99        58.59 o                         
 -13  11   2          2.26         -7.60        26.26 o                         
 -11  11   2        425.28        376.35        27.91 o                         
  -9  11   2       1317.34       1183.15        53.57 o                         
  -7  11   2        904.58        752.90        50.36 o                         
  -5  11   2        531.87        539.02        33.49 o                         
  -3  11   2          3.90          9.36        19.61 o                         
  -1  11   2         46.78         39.26        19.07 o                         
   1  11   2        480.52        600.28        36.79 o                         
   3  11   2       1795.55       1634.63        71.63 o                         
   5  11   2       1228.82       1152.86        59.50 o                         
   7  11   2        129.93         71.52        19.84 o                         
   9  11   2        163.03        164.21        27.22 o                         
  11  11   2        631.72        653.65        76.86 o                         
  13  11   2         56.15         93.73        66.65 o                         
  15  11   2        227.06        289.55        68.79 o                         
 -16  12   2          0.08         15.49        47.26 o                         
 -14  12   2        321.22        399.03        78.88 o                         
 -12  12   2         21.84          5.94        38.99 o                         
 -10  12   2        129.15        166.38        31.49 o                         
  -8  12   2         80.10         51.79        20.39 o                         
  -6  12   2         97.97         88.51        26.59 o                         
  -4  12   2          6.52         36.72        21.40 o                         
  -2  12   2         23.15         78.28        22.53 o                         
   0  12   2         79.16         98.28        25.12 o                         
   2  12   2         15.95         26.53        17.18 o                         
   4  12   2         17.74         19.27        19.82 o                         
   6  12   2          0.09         -7.35        25.59 o                         
   8  12   2         17.06         10.90        46.37 o                         
  10  12   2         58.97         55.00        88.41 o                         
  12  12   2          0.05        -24.31        68.03 o                         
 -15  13   2        104.94         62.68        54.75 o                         
 -13  13   2         77.17        228.71        67.70 o                         
 -11  13   2         81.90        109.39        50.12 o                         
  -9  13   2         93.96        155.07        48.64 o                         
  -7  13   2        334.02        400.75        59.63 o                         
  -5  13   2         66.89         82.47        29.16 o                         
  -3  13   2         90.97        155.40        33.33 o                         
  -1  13   2         12.09        -11.11        21.51 o                         
   1  13   2         27.55         22.19        19.55 o                         
   3  13   2        293.47        236.50        30.88 o                         
   5  13   2          6.20         43.84        28.76 o                         
   7  13   2         16.15         98.24        83.86 o                         
   9  13   2        668.81        932.30       230.94 o                         
  11  13   2        297.40        396.77       107.61 o                         
 -12  14   2         28.30         48.02        45.94 o                         
 -10  14   2        389.05        256.01       139.23 o                         
  -8  14   2          8.58         18.82        53.70 o                         
  -6  14   2         91.63         65.61        42.89 o                         
  -4  14   2        254.57        246.26        56.95 o                         
  -2  14   2          2.65          5.93        36.94 o                         
   0  14   2        132.21         39.33        45.91 o                         
   2  14   2        231.56        260.37        52.02 o                         
   4  14   2         60.97        163.91        53.15 o                         
   6  14   2        168.89        175.88        67.81 o                         
   8  14   2        223.91        228.37        71.29 o                         
  -9  15   2        281.21        206.46       116.58 o                         
  -7  15   2        165.34        153.91        70.40 o                         
  -5  15   2          2.81         -0.30        62.55 o                         
  -3  15   2          0.18         18.52        56.22 o                         
  -1  15   2          3.47         28.89        61.05 o                         
   1  15   2          0.18        -49.99       101.81 o                         
   3  15   2         74.30         72.38        41.41 o                         
   5  15   2        439.27        546.01        87.01 o                         
 -25   1   3          0.11        -11.89        47.36 o                         
 -23   1   3          1.15         14.80        21.08 o                         
 -21   1   3        153.06        147.09        20.04 o                         
 -19   1   3         85.27         62.70        12.70 o                         
 -17   1   3         96.24         84.07        13.26 o                         
 -15   1   3        985.98       1012.00        27.40 o                         
 -13   1   3        192.78        196.82        11.07 o                         
 -11   1   3       1404.31       1447.85        25.09 o                         
  -9   1   3       3367.96       3319.61        44.79 o                         
  -7   1   3       1783.30       1578.34        28.11 o                         
  -5   1   3      38409.02      34862.21       513.77 o                         
  -3   1   3       4946.58       4382.15        81.63 o                         
  -1   1   3         60.86         88.47         5.91 o                         
   1   1   3       3568.18       3036.84        56.84 o                         
   3   1   3       1985.62       1814.44        39.76 o                         
   5   1   3         11.55         24.96         4.71 o                         
   7   1   3      14928.01      14900.56       345.70 o                         
   9   1   3        537.86        474.20        15.12 o                         
  11   1   3       2042.11       2117.97        47.24 o                         
  13   1   3        389.55        358.59        21.34 o                         
  15   1   3        202.54        226.35        14.85 o                         
  17   1   3          8.98         22.32        16.47 o                         
  19   1   3        230.64        186.84        34.56 o                         
 -24   2   3        160.90        246.52        57.43 o                         
 -22   2   3         27.09         47.72        17.55 o                         
 -20   2   3       1377.66       1314.70        41.73 o                         
 -18   2   3       4125.62       4113.32       105.67 o                         
 -16   2   3        160.06        199.06        11.53 o                         
 -14   2   3        407.03        404.97        14.32 o                         
 -12   2   3        152.73        148.90         8.79 o                         
 -10   2   3        388.70        356.29        12.79 o                         
  -8   2   3        927.26        788.88        17.93 o                         
  -6   2   3       5481.76       5380.60       101.05 o                         
  -4   2   3      12453.56      11443.14       218.41 o                         
  -2   2   3      11502.33      10868.68       210.64 o                         
   0   2   3         51.76         40.97         7.94 o                         
   2   2   3         54.23         54.89         5.66 o                         
   4   2   3       1007.92       1049.79        35.02 o                         
   6   2   3        939.79       1011.68        31.58 o                         
   8   2   3        820.40        886.57        26.18 o                         
  10   2   3        189.40        182.79        12.35 o                         
  12   2   3        445.46        426.11        22.86 o                         
  14   2   3        322.05        311.90        18.50 o                         
  16   2   3          7.72         -9.65        10.77 o                         
  18   2   3          0.81          4.42        26.87 o                         
  20   2   3        231.93        311.74        75.89 o                         
 -25   3   3        128.88        224.72        77.23 o                         
 -23   3   3        236.90        163.59        43.96 o                         
 -21   3   3         10.91          2.94        17.68 o                         
 -19   3   3       3303.53       3332.90        98.63 o                         
 -17   3   3        129.30        135.30        11.96 o                         
 -15   3   3         48.07         44.15         7.69 o                         
 -13   3   3       1674.05       1878.36        41.48 o                         
 -11   3   3        178.32        228.57        12.21 o                         
  -9   3   3       8220.60       8391.61       139.02 o                         
  -7   3   3      17787.93      17114.73       320.39 o                         
  -5   3   3        146.92        149.74        11.39 o                         
  -3   3   3       1466.58       1250.91        27.22 o                         
  -1   3   3       3202.92       3122.94        56.45 o                         
   1   3   3        318.30        235.90        13.75 o                         
   3   3   3       2259.83       2235.53        51.14 o                         
   5   3   3       2601.52       2671.64        66.22 o                         
   7   3   3       1967.69       1926.91        55.32 o                         
   9   3   3       2507.46       2659.83        93.63 o                         
  11   3   3       2186.53       2238.84        81.01 o                         
  13   3   3       3331.28       3389.85       134.08 o                         
  15   3   3          6.66         26.23        22.89 o                         
  17   3   3        166.17        167.87        47.03 o                         
  19   3   3         54.81         96.60        34.40 o                         
 -24   4   3          6.22         11.56        35.70 o                         
 -22   4   3          9.55         24.22        30.02 o                         
 -20   4   3         19.08         17.81         9.47 o                         
 -18   4   3        255.63        245.25        14.79 o                         
 -16   4   3        842.89        856.14        32.61 o                         
 -14   4   3        150.21        151.98        15.13 o                         
 -12   4   3        391.47        383.86        24.31 o                         
 -10   4   3        776.45        794.74        25.36 o                         
  -8   4   3      14734.14      14426.49       229.87 o                         
  -6   4   3       3900.27       3973.42        68.39 o                         
  -4   4   3       5523.71       5200.64        83.85 o                         
  -2   4   3       1577.02       1332.80        37.71 o                         
   0   4   3       1290.11       1338.70        40.02 o                         
   2   4   3       6719.62       6795.36       162.83 o                         
   4   4   3        985.76       1145.02        30.56 o                         
   6   4   3        610.55        582.77        25.07 o                         
   8   4   3         39.54         50.63        10.78 o                         
  10   4   3       6024.30       6111.78       183.41 o                         
  12   4   3        967.22        942.31        88.19 o                         
  14   4   3         23.77         25.35        23.73 o                         
  16   4   3        149.29        163.97        30.38 o                         
  18   4   3        248.04        278.38        65.29 o                         
  20   4   3        697.00        778.13       148.49 o                         
 -23   5   3        167.12         74.57        36.13 o                         
 -21   5   3        135.59        110.70        34.87 o                         
 -19   5   3        957.54        920.11        49.04 o                         
 -17   5   3        696.91        776.37        33.79 o                         
 -15   5   3        950.58       1001.01        34.55 o                         
 -13   5   3          0.71          2.11        11.93 o                         
 -11   5   3         78.67         58.04        12.15 o                         
  -9   5   3        541.94        580.95        27.40 o                         
  -7   5   3       4416.22       4400.96        82.17 o                         
  -5   5   3        356.48        376.51        20.67 o                         
  -3   5   3       2414.08       2425.21        52.22 o                         
  -1   5   3       3049.35       3100.12        60.74 o                         
   1   5   3       1375.81       1467.28        39.36 o                         
   3   5   3        586.79        654.57        29.33 o                         
   5   5   3        197.53        169.98        10.65 o                         
   7   5   3       1316.29       1260.76        39.53 o                         
   9   5   3        707.68        686.23        31.88 o                         
  11   5   3        136.74         98.38        13.76 o                         
  13   5   3        591.73        623.94        37.95 o                         
  15   5   3         27.18        -13.56        22.41 o                         
  17   5   3         21.73         17.38        30.25 o                         
  19   5   3        285.25        365.95        58.61 o                         
 -22   6   3        563.84        576.50        83.08 o                         
 -20   6   3        323.25        386.97        41.24 o                         
 -18   6   3          2.15         18.06        17.24 o                         
 -16   6   3       1109.71       1154.44        44.36 o                         
 -14   6   3       7412.14       7749.38       164.62 o                         
 -12   6   3       1005.10       1002.17        35.32 o                         
 -10   6   3        254.32        218.77        16.84 o                         
  -8   6   3       1896.69       1938.81        50.75 o                         
  -6   6   3        242.01        201.99        12.00 o                         
  -4   6   3      13897.94      13656.15       234.91 o                         
  -2   6   3          7.57         19.47         8.48 o                         
   0   6   3        635.17        658.82        23.17 o                         
   2   6   3         90.46        100.78        16.92 o                         
   4   6   3       2494.11       2522.45        62.15 o                         
   6   6   3         85.48         71.18        12.68 o                         
   8   6   3       4835.77       5035.43       127.10 o                         
  10   6   3       1647.42       1780.78        66.49 o                         
  12   6   3         78.66         77.78        18.84 o                         
  14   6   3        382.11        381.57        37.87 o                         
  16   6   3          0.01          0.20        27.84 o                         
  18   6   3         22.08        -36.77        47.53 o                         
 -23   7   3        355.93        325.09        68.28 o                         
 -21   7   3        170.20        146.71        58.01 o                         
 -19   7   3        706.10        745.94       102.20 o                         
 -17   7   3        120.31        142.78        25.50 o                         
 -15   7   3       1915.32       1969.78        72.58 o                         
 -13   7   3        186.64        237.33        20.83 o                         
 -11   7   3          1.93         25.52        11.68 o                         
  -9   7   3         11.99          8.37         7.44 o                         
  -7   7   3       6415.67       6387.46       131.77 o                         
  -5   7   3        740.70        826.48        30.11 o                         
  -3   7   3       1210.52       1175.73        37.44 o                         
  -1   7   3        900.19        863.46        36.56 o                         
   1   7   3       2752.87       2827.24        70.39 o                         
   3   7   3        801.93        815.96        31.82 o                         
   5   7   3        223.79        247.32        18.90 o                         
   7   7   3       6157.55       6996.20       188.80 o                         
   9   7   3       1635.15       1645.91        44.03 o                         
  11   7   3       1375.87       1481.48        93.57 o                         
  13   7   3         38.02         13.73        22.50 o                         
  15   7   3         48.25         37.09        23.99 o                         
  17   7   3        143.71         83.42        49.77 o                         
 -22   8   3        336.88        362.42       111.00 o                         
 -20   8   3         20.60        -44.15        44.15 o                         
 -18   8   3         65.69         46.08        23.32 o                         
 -16   8   3       1730.08       1766.29        68.15 o                         
 -14   8   3         15.01         19.54        16.10 o                         
 -12   8   3         10.12         11.98        15.27 o                         
 -10   8   3        373.62        370.01        26.47 o                         
  -8   8   3        206.57        194.38        14.65 o                         
  -6   8   3        275.47        270.64        27.65 o                         
  -4   8   3       8774.49       9143.36       186.20 o                         
  -2   8   3       1914.38       1907.13        51.22 o                         
   0   8   3          5.81         -0.21        11.44 o                         
   2   8   3       1245.50       1118.44        36.11 o                         
   4   8   3         71.61         69.76        16.34 o                         
   6   8   3       1125.87       1202.27        46.89 o                         
   8   8   3         14.45          6.75        18.30 o                         
  10   8   3       1170.57       1152.74        40.21 o                         
  12   8   3        330.50        279.11        34.22 o                         
  14   8   3         22.00         51.53        35.53 o                         
  16   8   3         99.39        157.05        53.08 o                         
 -21   9   3         13.95          6.34       137.27 o                         
 -19   9   3        228.77        338.39        56.99 o                         
 -17   9   3         85.70         55.89        35.32 o                         
 -15   9   3         40.81         40.83        26.78 o                         
 -13   9   3       1534.47       1324.54        66.09 o                         
 -11   9   3         28.97         30.40        15.88 o                         
  -9   9   3         33.77         45.22        14.05 o                         
  -7   9   3        910.68        886.32        34.38 o                         
  -5   9   3        122.21        108.36        17.94 o                         
  -3   9   3          0.01         -9.99        13.96 o                         
  -1   9   3       1979.05       1962.15        62.21 o                         
   1   9   3        138.98        134.29        23.73 o                         
   3   9   3          0.02          5.26        11.81 o                         
   5   9   3         17.00          7.85        11.11 o                         
   7   9   3         28.67         29.30        15.49 o                         
   9   9   3         21.73         -7.28        17.22 o                         
  11   9   3         64.43         45.43        23.25 o                         
  13   9   3          2.66        -18.15        34.42 o                         
  15   9   3        139.99         66.47        47.47 o                         
 -20  10   3         11.37        -18.50        49.85 o                         
 -18  10   3        121.37        149.10       106.03 o                         
 -16  10   3         36.35         91.51        45.76 o                         
 -14  10   3        375.12        368.54        50.13 o                         
 -12  10   3         77.34        110.73        26.38 o                         
 -10  10   3        255.94        175.50        22.94 o                         
  -8  10   3       1221.62       1097.26        48.32 o                         
  -6  10   3       4470.56       4819.10       130.69 o                         
  -4  10   3        663.43        748.61        31.14 o                         
  -2  10   3        380.16        351.01        22.22 o                         
   0  10   3       3146.18       3651.27       101.52 o                         
   2  10   3        482.24        604.89        38.81 o                         
   4  10   3          8.27          7.53        13.02 o                         
   6  10   3        824.93        803.10        40.37 o                         
   8  10   3        112.12        173.16        20.14 o                         
  10  10   3        295.44        333.25        24.71 o                         
  12  10   3        676.07        725.85        69.57 o                         
  14  10   3         19.94         43.67        68.78 o                         
 -19  11   3         68.91        111.89        67.03 o                         
 -17  11   3         87.32        109.18        53.96 o                         
 -15  11   3         84.36        154.50        39.71 o                         
 -13  11   3        191.18        223.87        42.34 o                         
 -11  11   3         98.52         80.02        11.75 o                         
  -9  11   3       1486.08       1358.76        79.72 o                         
  -7  11   3         57.10         41.67        17.19 o                         
  -5  11   3       4458.89       4966.93       166.26 o                         
  -3  11   3          0.22         15.21        15.37 o                         
  -1  11   3       4826.15       5259.00       159.33 o                         
   1  11   3        487.68        399.40        27.05 o                         
   3  11   3       1273.69       1164.57        48.70 o                         
   5  11   3          3.19         -7.58        16.63 o                         
   7  11   3        289.91        357.88        29.03 o                         
   9  11   3         15.96        -21.90        21.90 o                         
  11  11   3        134.85        109.30        31.25 o                         
  13  11   3        198.87        263.48        69.13 o                         
 -16  12   3          1.34         41.07        49.91 o                         
 -14  12   3         30.97        -37.81        63.67 o                         
 -12  12   3        265.46        280.31        38.17 o                         
 -10  12   3         44.81         96.20        33.35 o                         
  -8  12   3         54.88         15.75        29.99 o                         
  -6  12   3         64.09         60.65        22.54 o                         
  -4  12   3         70.21         91.93        24.50 o                         
  -2  12   3         24.75          9.74        15.28 o                         
   0  12   3        179.23        171.00        24.01 o                         
   2  12   3        235.18        249.62        26.58 o                         
   4  12   3       1105.07       1063.77        61.95 o                         
   6  12   3        624.81        560.12        46.02 o                         
   8  12   3          0.00         97.28        44.83 o                         
  10  12   3         82.15         44.68        60.30 o                         
  12  12   3         10.92         34.34        92.33 o                         
 -15  13   3         56.91         80.19        70.45 o                         
 -13  13   3        271.96        232.26        62.04 o                         
 -11  13   3         28.28         18.53        50.61 o                         
  -9  13   3         61.16         21.14        42.09 o                         
  -7  13   3        108.86        146.07        43.50 o                         
  -5  13   3        183.07        167.65        31.76 o                         
  -3  13   3        337.29        343.29        41.30 o                         
  -1  13   3         85.21         80.05        29.80 o                         
   1  13   3         32.82         23.57        26.81 o                         
   3  13   3          6.18         -5.44        29.26 o                         
   5  13   3         94.59         11.67        30.52 o                         
   7  13   3         42.86        101.17        53.98 o                         
   9  13   3          5.93        -52.18        73.74 o                         
 -12  14   3        850.86        725.08       159.29 o                         
 -10  14   3        683.78        640.47       107.08 o                         
  -8  14   3        152.31         88.39        87.19 o                         
  -6  14   3         26.58         16.55        55.42 o                         
  -4  14   3          9.19          7.26        51.11 o                         
  -2  14   3        117.29        133.34        38.63 o                         
   0  14   3         32.56         64.75        30.58 o                         
   2  14   3         15.39        208.26       130.16 o                         
   4  14   3        443.81        523.49        86.71 o                         
   6  14   3         42.78         35.74        59.01 o                         
   8  14   3        118.84        243.60        89.46 o                         
  -9  15   3        418.80        483.05       153.33 o                         
  -7  15   3         32.81         74.19        67.08 o                         
  -5  15   3         24.82         37.30        73.07 o                         
  -3  15   3          6.77         73.44        70.65 o                         
  -1  15   3         11.46        -22.47        59.61 o                         
   1  15   3         18.62        118.52        86.15 o                         
   3  15   3        164.45        131.15       108.22 o                         
 -24   0   4         47.35        114.22        32.12 o                         
 -22   0   4          0.01         -4.38        21.21 o                         
 -20   0   4        384.35        220.66        34.59 o                         
 -18   0   4       2401.93       2558.78        86.58 o                         
 -16   0   4       1646.32       1794.19        58.12 o                         
 -14   0   4        329.26        389.99        20.70 o                         
 -12   0   4        450.03        475.15        24.80 o                         
 -10   0   4       2954.14       2789.02        82.37 o                         
  -8   0   4       8842.55       8449.09       161.22 o                         
  -6   0   4       6567.84       6003.58       113.11 o                         
  -2   0   4     118117.95     106653.41      2239.95 o                         
   0   0   4      20738.25      19255.29       460.44 o                         
   2   0   4       7885.70       7281.65       240.00 o                         
   4   0   4       2450.46       2310.33        67.55 o                         
   6   0   4       1786.06       1792.66        53.83 o                         
   8   0   4       2565.30       2609.46        87.35 o                         
  10   0   4         34.24         27.35        17.59 o                         
  12   0   4       3736.36       3838.98       133.55 o                         
  14   0   4       1822.22       1740.25        64.66 o                         
  16   0   4        378.47        408.69        35.07 o                         
  18   0   4         85.92        138.08        60.16 o                         
 -25   1   4        115.87        142.22        64.72 o                         
 -23   1   4          0.45         14.41        18.17 o                         
 -21   1   4          0.30         10.68        14.26 o                         
 -19   1   4       1044.25       1035.45        38.81 o                         
 -17   1   4        207.94        178.88        12.72 o                         
 -15   1   4         17.92         16.97         7.72 o                         
 -13   1   4          7.01         25.96         6.94 o                         
 -11   1   4       8610.04       9079.45       129.53 o                         
  -9   1   4       2683.12       2667.55        45.11 o                         
  -7   1   4        615.36        608.42        17.30 o                         
  -5   1   4      16000.48      14844.70       208.92 o                         
  -3   1   4      71646.22      65360.66       813.22 o                         
  -1   1   4       5781.30       5251.96        85.67 o                         
   1   1   4       2159.25       2200.28        43.59 o                         
   3   1   4       2244.12       2300.27        49.81 o                         
   5   1   4       1294.16       1346.54        34.38 o                         
   7   1   4         34.91         19.64         5.30 o                         
   9   1   4         18.09         26.36         5.81 o                         
  11   1   4        241.51        204.28        13.30 o                         
  13   1   4        115.17         77.85        10.32 o                         
  15   1   4         39.90         18.09        10.49 o                         
  17   1   4        109.49         80.50        29.00 o                         
  19   1   4         10.45         -8.58        37.71 o                         
 -26   2   4         94.41        110.15        40.01 o                         
 -24   2   4         29.59        -16.49        46.40 o                         
 -22   2   4        998.98       1092.43        52.13 o                         
 -20   2   4       1201.53       1297.28        44.07 o                         
 -18   2   4         14.69         43.26        12.22 o                         
 -16   2   4       2569.67       2612.13        61.54 o                         
 -14   2   4        932.86        954.90        28.97 o                         
 -12   2   4        804.02        849.43        20.70 o                         
 -10   2   4       1735.74       1778.18        34.78 o                         
  -8   2   4       2097.02       2228.70        46.67 o                         
  -6   2   4        383.36        431.91        19.30 o                         
  -4   2   4       7636.31       6683.70       113.22 o                         
  -2   2   4       1359.00       1218.73        23.51 o                         
   0   2   4       1423.45       1660.65        36.24 o                         
   2   2   4       1153.15       1244.29        31.92 o                         
   4   2   4        235.18        261.73        18.76 o                         
   6   2   4         31.46         32.89        12.57 o                         
   8   2   4       2721.84       2851.43        89.07 o                         
  10   2   4         54.97         41.67         9.90 o                         
  12   2   4       1370.93       1551.53        59.25 o                         
  14   2   4        319.86        429.96        34.01 o                         
  16   2   4       1553.26       1407.10        83.06 o                         
  18   2   4        154.95        148.11        51.77 o                         
 -25   3   4        102.41         87.75        43.84 o                         
 -23   3   4        320.52        361.18        40.78 o                         
 -21   3   4        849.66        808.98        33.35 o                         
 -19   3   4       1546.31       1808.10        48.25 o                         
 -17   3   4       3420.77       3658.88        83.02 o                         
 -15   3   4        315.40        261.87        18.96 o                         
 -13   3   4        766.84        828.29        24.64 o                         
 -11   3   4        733.46        792.48        21.98 o                         
  -9   3   4       2780.92       2878.31        61.53 o                         
  -7   3   4        202.46        222.79        11.79 o                         
  -5   3   4       1634.35       1483.32        32.43 o                         
  -3   3   4      11818.65      10585.83       169.24 o                         
  -1   3   4       3776.56       3644.89        62.77 o                         
   1   3   4        233.99        284.35        12.61 o                         
   3   3   4       1631.91       1651.48        53.43 o                         
   5   3   4          2.23         20.89        15.14 o                         
   7   3   4        135.36        108.82        17.48 o                         
   9   3   4         30.61         77.06        19.63 o                         
  11   3   4       8880.01       9333.78       309.86 o                         
  13   3   4        524.24        460.62        26.00 o                         
  15   3   4        885.13        836.17        72.36 o                         
  17   3   4          3.23        -20.40        37.60 o                         
  19   3   4         31.82         47.48        39.11 o                         
 -24   4   4         17.65         10.99        35.39 o                         
 -22   4   4         50.10         33.57        24.93 o                         
 -20   4   4          1.43          7.30        12.62 o                         
 -18   4   4       7160.20       7355.25       187.49 o                         
 -16   4   4        768.01        793.63        32.45 o                         
 -14   4   4        269.37        255.79        16.27 o                         
 -12   4   4       2564.59       2739.46        71.39 o                         
 -10   4   4         37.08         32.28         9.64 o                         
  -8   4   4        555.16        494.36        29.73 o                         
  -6   4   4       1112.34        882.72        28.01 o                         
  -4   4   4       1893.61       1945.24        37.89 o                         
  -2   4   4       1974.55       1961.66        43.34 o                         
   0   4   4        108.77         70.99        11.69 o                         
   2   4   4       5526.96       5986.69       134.10 o                         
   4   4   4        298.48        341.55        24.17 o                         
   6   4   4        372.20        357.61        29.28 o                         
   8   4   4        168.42        158.49        22.14 o                         
  10   4   4       3989.42       4000.06       122.76 o                         
  12   4   4        706.62        684.24        38.69 o                         
  14   4   4          2.71         -9.35        27.24 o                         
  16   4   4         68.09         62.96        27.94 o                         
  18   4   4         64.81         80.24        42.75 o                         
 -25   5   4          0.37         37.61        83.76 o                         
 -23   5   4        137.00         98.39        43.28 o                         
 -21   5   4        689.87        701.97        47.15 o                         
 -19   5   4        115.14         99.93        16.07 o                         
 -17   5   4        940.06        924.45        33.25 o                         
 -15   5   4       2117.43       2286.32        59.28 o                         
 -13   5   4         18.10         11.12        10.88 o                         
 -11   5   4         28.64         27.36        10.80 o                         
  -9   5   4         47.59         69.68        13.12 o                         
  -7   5   4       3028.90       3119.08        61.14 o                         
  -5   5   4       1292.34       1282.14        33.01 o                         
  -3   5   4       1841.20       1576.34        36.72 o                         
  -1   5   4       3651.69       3738.35        72.62 o                         
   1   5   4         13.00         17.12        13.05 o                         
   3   5   4          1.73          4.16         8.49 o                         
   5   5   4        961.41       1131.15        48.40 o                         
   7   5   4         66.46         39.95        14.37 o                         
   9   5   4       1421.33       1431.13        62.55 o                         
  11   5   4        216.41        165.62        19.98 o                         
  13   5   4          1.32         28.41        39.70 o                         
  15   5   4        567.04        483.51        78.06 o                         
  17   5   4        108.58         61.98        34.26 o                         
 -24   6   4         30.89         24.70        41.15 o                         
 -22   6   4        170.64        163.11        41.13 o                         
 -20   6   4         67.00        126.33        97.83 o                         
 -18   6   4          0.19        -15.91        16.55 o                         
 -16   6   4         61.52         26.45        14.49 o                         
 -14   6   4       4116.68       4331.58        99.46 o                         
 -12   6   4        796.70        857.39        32.44 o                         
 -10   6   4         34.36         38.88        13.78 o                         
  -8   6   4       1298.10       1334.33        39.58 o                         
  -6   6   4        664.32        768.52        24.54 o                         
  -4   6   4       1301.08       1430.76        40.76 o                         
  -2   6   4         89.87         57.05        16.61 o                         
   0   6   4       2843.78       2973.84        66.73 o                         
   2   6   4        274.40        320.15        25.21 o                         
   4   6   4         14.25          5.19         9.31 o                         
   6   6   4        876.34        792.34        27.67 o                         
   8   6   4       1812.97       1865.15        64.51 o                         
  10   6   4        509.82        524.74        30.32 o                         
  12   6   4        253.81        311.29        54.66 o                         
  14   6   4        426.45        451.48        59.76 o                         
  16   6   4         11.05        -18.62        25.98 o                         
 -23   7   4        684.39        764.05       111.96 o                         
 -21   7   4          2.03         14.83        48.78 o                         
 -19   7   4         76.01         66.79        23.87 o                         
 -17   7   4        140.45         85.81        28.59 o                         
 -15   7   4       6008.81       6428.83       164.55 o                         
 -13   7   4         87.00         73.89        14.61 o                         
 -11   7   4         46.27         72.88        14.88 o                         
  -9   7   4        329.22        394.71        26.47 o                         
  -7   7   4        542.29        553.88        25.41 o                         
  -5   7   4         14.13          4.91         8.45 o                         
  -3   7   4       1464.30       1474.65        37.61 o                         
  -1   7   4       1730.92       1733.90        48.71 o                         
   1   7   4        464.46        421.19        28.33 o                         
   3   7   4        149.41        138.96        13.94 o                         
   5   7   4         52.93         51.22        13.84 o                         
   7   7   4       1645.99       1890.93        57.44 o                         
   9   7   4       4981.69       5315.60       159.80 o                         
  11   7   4        410.86        427.41        35.62 o                         
  13   7   4         56.63         78.81        32.10 o                         
  15   7   4       1331.92       1523.19        87.66 o                         
  17   7   4         87.48        116.72        49.78 o                         
 -22   8   4       1336.19       1474.04       149.00 o                         
 -20   8   4         91.54        161.23        51.85 o                         
 -18   8   4        318.88        310.84        30.74 o                         
 -16   8   4        366.24        437.64        35.98 o                         
 -14   8   4        115.82        126.03        18.21 o                         
 -12   8   4        152.04        152.14        18.86 o                         
 -10   8   4        139.93         99.27        17.97 o                         
  -8   8   4        389.93        370.85        20.69 o                         
  -6   8   4          0.20          2.66        13.65 o                         
  -4   8   4        101.95         76.28        15.24 o                         
  -2   8   4         73.63         65.29        11.87 o                         
   0   8   4         52.26         53.31        12.81 o                         
   2   8   4        163.78        147.66        23.62 o                         
   4   8   4         14.29          1.02         9.18 o                         
   6   8   4        117.37         68.31        16.62 o                         
   8   8   4        620.40        627.81        26.73 o                         
  10   8   4        301.29        374.36        52.87 o                         
  12   8   4         19.29         17.87        24.21 o                         
  14   8   4        992.40       1397.54       204.05 o                         
  16   8   4        229.73        248.54        61.68 o                         
 -21   9   4        130.73        214.59        55.61 o                         
 -19   9   4          8.07         -6.61        57.17 o                         
 -17   9   4          7.20         -6.93        21.17 o                         
 -15   9   4        108.33         71.41        21.16 o                         
 -13   9   4        985.68        950.66        46.33 o                         
 -11   9   4       2197.57       2208.70        79.99 o                         
  -9   9   4       3170.73       3113.98       109.06 o                         
  -7   9   4        287.91        307.50        23.68 o                         
  -5   9   4        352.63        349.03        23.71 o                         
  -3   9   4        211.55        207.24        17.46 o                         
  -1   9   4        284.36        292.81        20.93 o                         
   1   9   4       4545.29       4849.68       131.78 o                         
   3   9   4          3.41          5.16        12.15 o                         
   5   9   4        126.32        102.32        17.14 o                         
   7   9   4       2170.80       2255.01       121.03 o                         
   9   9   4        126.79        110.76        18.65 o                         
  11   9   4         20.33         18.12        26.43 o                         
  13   9   4         10.29         35.83        31.44 o                         
  15   9   4        129.79        138.77        97.04 o                         
 -20  10   4        102.59         52.79        83.01 o                         
 -18  10   4        134.10        197.55       126.08 o                         
 -16  10   4        333.62        279.42        41.60 o                         
 -14  10   4         52.97         86.16        29.07 o                         
 -12  10   4        379.25        388.72        42.20 o                         
 -10  10   4        146.73         93.18        23.14 o                         
  -8  10   4       2047.72       2092.17        84.43 o                         
  -6  10   4       3255.58       3537.23       108.36 o                         
  -4  10   4        320.41        283.82        21.50 o                         
  -2  10   4       1709.65       1776.46        63.87 o                         
   0  10   4       6590.24       7235.38       207.46 o                         
   2  10   4        292.89        306.80        22.38 o                         
   4  10   4         90.49         99.08        22.51 o                         
   6  10   4        176.50        163.92        21.11 o                         
   8  10   4        599.92        536.30        59.40 o                         
  10  10   4         87.79         73.34        13.38 o                         
  12  10   4         42.80         39.06        39.21 o                         
  14  10   4         79.79         48.18        58.58 o                         
 -19  11   4          4.40         34.12        67.11 o                         
 -17  11   4        272.40        307.90        62.00 o                         
 -15  11   4         75.29        152.18        39.65 o                         
 -13  11   4          0.01        -33.63        33.63 o                         
 -11  11   4         44.81          3.90        47.80 o                         
  -9  11   4          2.37         88.67        33.10 o                         
  -7  11   4        696.06        782.13        46.64 o                         
  -5  11   4       5365.42       5819.22       211.40 o                         
  -3  11   4       1912.65       2030.15        76.08 o                         
  -1  11   4       2631.28       2815.10        96.14 o                         
   1  11   4        530.61        587.11        45.03 o                         
   3  11   4        370.68        386.15        27.62 o                         
   5  11   4          4.00         -4.74        16.60 o                         
   7  11   4        109.88        188.48        60.78 o                         
   9  11   4         43.81         67.28        33.30 o                         
  11  11   4          7.28        150.00        73.29 o                         
  13  11   4         74.35         97.60        82.06 o                         
 -16  12   4         78.86        150.19        52.84 o                         
 -14  12   4         59.79        -43.15        51.31 o                         
 -12  12   4        418.91        408.50        60.00 o                         
 -10  12   4        548.81        479.95        69.30 o                         
  -8  12   4        705.73        665.10        48.04 o                         
  -6  12   4         10.06         16.86        23.89 o                         
  -4  12   4        103.45         92.30        26.23 o                         
  -2  12   4        124.13        105.21        19.44 o                         
   0  12   4        136.76        139.95        27.42 o                         
   2  12   4          1.59         -4.10        17.80 o                         
   4  12   4        289.96        220.97        36.70 o                         
   6  12   4         48.52         59.62        39.10 o                         
   8  12   4        315.24        363.48       125.26 o                         
  10  12   4        745.12       1028.64       121.06 o                         
 -15  13   4         55.99         42.53       100.03 o                         
 -13  13   4         28.40         56.81        72.13 o                         
 -11  13   4         24.65        -26.01        68.72 o                         
  -9  13   4          1.07         14.45        41.12 o                         
  -7  13   4        113.29        135.26        40.97 o                         
  -5  13   4        457.80        414.46        50.59 o                         
  -3  13   4        164.49        132.38        28.47 o                         
  -1  13   4        326.12        285.55        43.68 o                         
   1  13   4        254.52        243.74        34.47 o                         
   3  13   4        417.03        387.14        55.43 o                         
   5  13   4          0.28         57.23        79.47 o                         
   7  13   4         19.13         33.60        44.76 o                         
   9  13   4         41.42         62.82        51.95 o                         
 -12  14   4        111.43         45.79       111.58 o                         
 -10  14   4         43.67         47.93        56.75 o                         
  -8  14   4        469.47        327.15        99.00 o                         
  -6  14   4        383.09        440.60        87.50 o                         
  -4  14   4         19.01         40.39        64.05 o                         
  -2  14   4         65.28        103.08        39.48 o                         
   0  14   4          5.36         49.51        43.60 o                         
   2  14   4        561.11        708.20       235.07 o                         
   4  14   4       1485.49       2024.83       225.12 o                         
   6  14   4          4.89        -46.04        54.13 o                         
  -9  15   4         41.03          0.27        75.22 o                         
  -7  15   4         66.42         66.74        65.78 o                         
  -5  15   4        190.28         99.26        67.98 o                         
  -3  15   4         43.62         15.49        68.85 o                         
  -1  15   4         36.40         71.52        48.38 o                         
   1  15   4          4.97         12.78        49.37 o                         
   3  15   4        345.27        420.90        75.76 o                         
 -25   1   5          3.45          5.29        29.21 o                         
 -23   1   5          5.49          5.18        18.15 o                         
 -21   1   5         59.62         55.56        16.29 o                         
 -19   1   5         35.32         31.26        10.33 o                         
 -17   1   5       3275.20       3290.29        74.60 o                         
 -15   1   5       7564.84       7661.75       150.68 o                         
 -13   1   5       1069.40       1129.87        30.70 o                         
 -11   1   5          9.58         14.70         6.81 o                         
  -9   1   5         78.65         55.61         9.77 o                         
  -7   1   5        105.50        128.36        12.02 o                         
  -5   1   5       2073.64       1989.40        37.84 o                         
  -3   1   5      13107.37      12526.38       183.63 o                         
  -1   1   5       6608.12       6493.38       128.78 o                         
   1   1   5      15459.67      14624.93       276.34 o                         
   3   1   5        232.67        220.90         9.32 o                         
   5   1   5       1808.17       1847.43        44.18 o                         
   7   1   5        410.36        400.93        16.19 o                         
   9   1   5        454.56        485.91        19.45 o                         
  11   1   5          0.02          0.37         4.20 o                         
  13   1   5       1248.80       1189.78        52.29 o                         
  15   1   5          0.07          9.68        25.21 o                         
  17   1   5         32.40         25.79        26.94 o                         
 -26   2   5         42.09         34.14        40.68 o                         
 -24   2   5         72.06         50.26        27.14 o                         
 -22   2   5        115.24        102.42        22.02 o                         
 -20   2   5        957.75       1062.39        44.50 o                         
 -18   2   5         25.64          7.23        10.85 o                         
 -16   2   5        258.91        242.55        19.96 o                         
 -14   2   5       1788.80       1904.54        42.40 o                         
 -12   2   5        694.89        683.83        19.49 o                         
 -10   2   5        227.33        193.56        10.58 o                         
  -8   2   5        861.84        855.41        23.92 o                         
  -6   2   5         72.22         78.36        10.18 o                         
  -4   2   5         43.01         48.37         8.20 o                         
  -2   2   5       1366.92       1426.24        28.84 o                         
   0   2   5        513.56        495.04        17.48 o                         
   2   2   5       4213.04       4046.17        81.15 o                         
   4   2   5        119.94         92.18        15.41 o                         
   6   2   5        560.72        576.39        29.44 o                         
   8   2   5        119.87        145.68        14.35 o                         
  10   2   5        551.06        556.47        28.33 o                         
  12   2   5       2187.51       2190.84        90.32 o                         
  14   2   5        236.01        169.84        26.32 o                         
  16   2   5        349.84        442.34        54.32 o                         
  18   2   5         82.00        131.35        36.48 o                         
 -25   3   5         43.07        -24.45        35.56 o                         
 -23   3   5         17.82         50.38        24.68 o                         
 -21   3   5        154.12        147.45        16.46 o                         
 -19   3   5       2646.28       2644.86        76.36 o                         
 -17   3   5        268.09        282.60        15.77 o                         
 -15   3   5        698.59        832.32        30.89 o                         
 -13   3   5       1640.65       1643.80        39.99 o                         
 -11   3   5       1222.57       1363.50        31.28 o                         
  -9   3   5        736.80        791.21        21.37 o                         
  -7   3   5        157.43        130.51        10.59 o                         
  -5   3   5          4.68         28.39         9.42 o                         
  -3   3   5        145.49        144.48        10.41 o                         
  -1   3   5       8529.44       8176.19       120.58 o                         
   1   3   5        175.88        159.08        10.42 o                         
   3   3   5       8678.79       8726.48       229.86 o                         
   5   3   5        540.59        570.27        25.62 o                         
   7   3   5       1374.25       1490.56        52.74 o                         
   9   3   5        167.42        139.98        21.22 o                         
  11   3   5       1870.98       1879.98        86.32 o                         
  13   3   5       1523.38       1525.29        72.55 o                         
  15   3   5        511.07        582.23        80.15 o                         
  17   3   5          5.31          0.88        32.45 o                         
 -24   4   5        437.93        491.03        52.57 o                         
 -22   4   5        768.33        878.99        48.78 o                         
 -20   4   5         11.10         29.53        16.89 o                         
 -18   4   5       5676.44       5716.20       135.24 o                         
 -16   4   5       2665.44       2650.96        71.41 o                         
 -14   4   5       1430.76       1499.73        59.08 o                         
 -12   4   5       1299.03       1338.42        40.07 o                         
 -10   4   5        486.07        526.38        15.86 o                         
  -8   4   5        253.47        311.71        15.18 o                         
  -6   4   5        698.33        658.78        25.44 o                         
  -4   4   5          5.72         18.77         9.55 o                         
  -2   4   5        437.93        379.10        18.78 o                         
   0   4   5       7274.90       7538.77       121.58 o                         
   2   4   5       5092.22       5074.95        91.34 o                         
   4   4   5       1016.08       1019.08        39.23 o                         
   6   4   5       2137.78       2125.03        68.81 o                         
   8   4   5        105.51        128.09        17.48 o                         
  10   4   5        541.81        519.45        34.20 o                         
  12   4   5        553.99        509.57        51.25 o                         
  14   4   5        147.69        186.48        37.92 o                         
  16   4   5          4.99          0.18        34.14 o                         
 -25   5   5         36.93         29.18        48.75 o                         
 -23   5   5          1.78         -5.45        33.72 o                         
 -21   5   5         29.37       1373.92       430.77 o                         
 -19   5   5        119.51         72.44        15.49 o                         
 -17   5   5         15.73         12.58        14.77 o                         
 -15   5   5        422.41        416.64        25.03 o                         
 -13   5   5         12.57        -11.26        11.26 o                         
 -11   5   5        978.15        997.99        35.04 o                         
  -9   5   5        228.93        305.05        20.24 o                         
  -7   5   5        114.53        108.34        16.96 o                         
  -5   5   5         84.58         85.80        11.09 o                         
  -3   5   5       2031.92       1980.26        43.91 o                         
  -1   5   5       1098.98        967.21        33.97 o                         
   1   5   5         97.71        119.29        13.05 o                         
   3   5   5        899.07       1000.20        25.28 o                         
   5   5   5          0.00          3.22        11.20 o                         
   7   5   5         43.07         32.77        13.00 o                         
   9   5   5          1.87          5.54        13.44 o                         
  11   5   5       1031.32        969.05        63.35 o                         
  13   5   5         86.94         87.36        32.80 o                         
  15   5   5       1886.18       1931.99       155.04 o                         
  17   5   5         56.31         56.99        37.10 o                         
 -24   6   5        524.91        524.61        59.36 o                         
 -22   6   5         68.52         72.92        25.49 o                         
 -20   6   5         39.79         42.33        22.95 o                         
 -18   6   5         98.34         55.44        18.43 o                         
 -16   6   5       1413.21       1455.87        52.24 o                         
 -14   6   5       8527.63       8757.19       200.08 o                         
 -12   6   5        170.48        178.99        21.61 o                         
 -10   6   5         48.72          0.27        13.00 o                         
  -8   6   5       1339.84       1391.27        39.03 o                         
  -6   6   5         60.44         57.84        10.04 o                         
  -4   6   5       2094.95       2223.92        50.41 o                         
  -2   6   5       2853.01       2978.66        69.03 o                         
   0   6   5         11.36         11.15         9.53 o                         
   2   6   5        701.03        735.85        31.94 o                         
   4   6   5        195.86        209.91        13.74 o                         
   6   6   5         43.92         61.11        20.86 o                         
   8   6   5        776.13        742.45        41.47 o                         
  10   6   5       1061.91       1104.91        60.73 o                         
  12   6   5        309.95        217.86        35.50 o                         
  14   6   5        556.93        720.79        63.31 o                         
  16   6   5        207.96        199.73        51.91 o                         
 -23   7   5         20.60          2.18        47.48 o                         
 -21   7   5         94.45        113.02        36.41 o                         
 -19   7   5         51.78         27.32        22.48 o                         
 -17   7   5       4189.39       4277.05       160.34 o                         
 -15   7   5       1306.93       1505.18        51.10 o                         
 -13   7   5        459.67        459.93        28.83 o                         
 -11   7   5         43.06         50.26        15.73 o                         
  -9   7   5          1.29          0.69         6.24 o                         
  -7   7   5       1321.39       1190.09        40.61 o                         
  -5   7   5       1408.37       1394.42        40.89 o                         
  -3   7   5        316.61        277.95        15.34 o                         
  -1   7   5       1794.89       2042.18        74.45 o                         
   1   7   5       2506.77       2744.07        85.00 o                         
   3   7   5       1349.00       1463.48        56.60 o                         
   5   7   5        282.74        320.29        34.06 o                         
   7   7   5       1671.76       2002.90        94.33 o                         
   9   7   5        414.28        455.99        49.69 o                         
  11   7   5         63.04        108.17        26.90 o                         
  13   7   5        570.68        549.72        51.03 o                         
  15   7   5         22.22         30.83        31.44 o                         
 -22   8   5          0.27        -49.89        49.89 o                         
 -20   8   5         36.06         -2.88        27.19 o                         
 -18   8   5        207.54        161.07        26.78 o                         
 -16   8   5        164.38         83.98        27.69 o                         
 -14   8   5        100.33         86.47        21.97 o                         
 -12   8   5        121.40         92.10        24.26 o                         
 -10   8   5         97.18         99.23        18.29 o                         
  -8   8   5        165.98        173.33        13.40 o                         
  -6   8   5        146.54        168.27        23.45 o                         
  -4   8   5       1199.07       1255.10        38.68 o                         
  -2   8   5       1856.43       1927.82        56.56 o                         
   0   8   5        120.57        115.41        15.94 o                         
   2   8   5         21.84         14.43        12.43 o                         
   4   8   5        172.68        165.81        20.26 o                         
   6   8   5        336.12        385.96        22.08 o                         
   8   8   5         41.63         24.22        33.51 o                         
  10   8   5       1082.01       1224.32       178.00 o                         
  12   8   5        514.41        459.86        64.85 o                         
  14   8   5        153.47         78.72        70.44 o                         
 -21   9   5          1.57         43.52        45.03 o                         
 -19   9   5          7.61         70.77        51.13 o                         
 -17   9   5        197.48        120.61        35.35 o                         
 -15   9   5        405.63        504.53        48.40 o                         
 -13   9   5         72.42         43.89        25.14 o                         
 -11   9   5         43.33         26.11        18.87 o                         
  -9   9   5       1059.69       1076.61        45.94 o                         
  -7   9   5         25.66         13.96        10.27 o                         
  -5   9   5        258.15        273.73        19.44 o                         
  -3   9   5        358.98        387.24        22.72 o                         
  -1   9   5       1464.87       1469.94        48.29 o                         
   1   9   5        547.57        537.20        29.16 o                         
   3   9   5        527.24        505.29        27.46 o                         
   5   9   5        727.60        688.89        43.97 o                         
   7   9   5        350.10        340.24        26.33 o                         
   9   9   5        268.92        263.30        40.23 o                         
  11   9   5         92.82         79.80        34.41 o                         
  13   9   5          0.28         41.15        38.47 o                         
 -20  10   5        245.53        362.49        97.81 o                         
 -18  10   5        133.65        104.26        51.45 o                         
 -16  10   5        451.35        471.05        53.85 o                         
 -14  10   5         93.28         61.64        56.81 o                         
 -12  10   5       1101.93       1026.36        66.71 o                         
 -10  10   5       1561.90       1457.33        59.52 o                         
  -8  10   5        377.74        380.16        31.95 o                         
  -6  10   5       3224.04       3498.41        97.22 o                         
  -4  10   5       3503.88       3801.20       101.79 o                         
  -2  10   5        623.82        643.80        29.95 o                         
   0  10   5       1786.21       1681.68        58.60 o                         
   2  10   5         42.08         17.20        16.42 o                         
   4  10   5          0.56         12.90        16.03 o                         
   6  10   5         20.77         14.57        15.77 o                         
   8  10   5        838.26        879.77        66.34 o                         
  10  10   5         50.88         36.93        28.94 o                         
  12  10   5          1.72         31.86        64.89 o                         
 -19  11   5        167.91         78.44       134.87 o                         
 -17  11   5         94.93        103.10        51.65 o                         
 -15  11   5        345.80        433.74        60.55 o                         
 -13  11   5         94.95        112.72        42.27 o                         
 -11  11   5        113.95        100.01        36.48 o                         
  -9  11   5        318.46        326.54        28.62 o                         
  -7  11   5        413.33        444.73        29.78 o                         
  -5  11   5       1001.14       1087.68        48.61 o                         
  -3  11   5        273.72        309.99        30.23 o                         
  -1  11   5       3113.86       3237.86       110.87 o                         
   1  11   5        170.31        164.58        25.76 o                         
   3  11   5         35.20          2.86        23.44 o                         
   5  11   5          8.80        -15.38        15.38 o                         
   7  11   5        231.41        168.98        37.30 o                         
   9  11   5        123.47         91.95        31.60 o                         
  11  11   5         24.21        -20.86        57.24 o                         
 -18  12   5          0.09         21.82       113.56 o                         
 -16  12   5         11.19        -44.06        93.63 o                         
 -14  12   5         17.91        -20.19        50.81 o                         
 -12  12   5        496.98        441.29        60.97 o                         
 -10  12   5        564.09        397.54       125.95 o                         
  -8  12   5         47.41         51.35        24.01 o                         
  -6  12   5         86.05         86.36        21.52 o                         
  -4  12   5         35.48         77.72        25.12 o                         
  -2  12   5         39.68         35.09        19.44 o                         
   0  12   5         21.30         37.31        29.81 o                         
   2  12   5        264.90        220.99        47.30 o                         
   4  12   5       1059.92       1002.22       182.07 o                         
   6  12   5         15.03         10.07        74.40 o                         
   8  12   5         63.60         50.46        45.54 o                         
  10  12   5         12.01         62.85        55.28 o                         
 -15  13   5         58.94        -99.93        99.93 o                         
 -13  13   5        379.29        411.62        87.27 o                         
 -11  13   5        116.64        128.27        80.49 o                         
  -9  13   5         71.06         37.06        65.33 o                         
  -7  13   5       1089.53       1047.94       155.52 o                         
  -5  13   5         86.89         87.51        26.81 o                         
  -3  13   5        188.65        145.32        28.73 o                         
  -1  13   5         74.30         -7.05        44.94 o                         
   1  13   5         14.26         -4.28        33.52 o                         
   3  13   5         14.02         20.50        50.11 o                         
   5  13   5       1061.63       1289.70       131.39 o                         
   7  13   5          2.22         19.17        65.60 o                         
 -12  14   5          4.81        105.72        92.25 o                         
 -10  14   5          9.06         20.02        60.34 o                         
  -8  14   5         70.42         52.82        63.07 o                         
  -6  14   5        213.18        290.12        98.14 o                         
  -4  14   5         51.69         47.79        36.17 o                         
  -2  14   5         98.28         82.78        63.29 o                         
   0  14   5        182.72         93.55        59.70 o                         
   2  14   5         31.17         45.21        46.64 o                         
   4  14   5        935.34       1054.72       138.28 o                         
  -9  15   5         80.38        -47.16        98.78 o                         
  -7  15   5         10.36        -78.04        78.04 o                         
  -5  15   5         45.21         77.83        72.17 o                         
  -3  15   5          0.10        -63.69        63.69 o                         
  -1  15   5          3.39        -17.09        48.64 o                         
 -24   0   6        232.57        312.52        76.79 o                         
 -22   0   6       1108.43       1142.99        74.05 o                         
 -20   0   6       1224.25       1215.50        69.08 o                         
 -18   0   6       1290.11       1335.37        54.91 o                         
 -16   0   6        558.27        639.52        32.39 o                         
 -14   0   6      13355.60      13580.38       332.13 o                         
 -12   0   6       9142.58       8775.06       190.70 o                         
 -10   0   6         54.23         63.10        15.30 o                         
  -8   0   6        865.90        831.87        25.82 o                         
  -6   0   6       2833.58       3077.16        71.61 o                         
  -4   0   6       3000.64       3355.81        72.12 o                         
  -2   0   6         26.63         45.39        12.39 o                         
   0   0   6      18867.26      18203.33       427.45 o                         
   2   0   6       6216.84       6365.36       206.99 o                         
   4   0   6        397.15        430.04        33.93 o                         
   6   0   6        566.84        569.70        32.73 o                         
   8   0   6        763.08        813.30        50.76 o                         
  10   0   6         51.20         31.69        10.71 o                         
  12   0   6        109.90         82.52        20.16 o                         
  14   0   6          0.74         12.20        11.34 o                         
  16   0   6        147.94        190.63        95.20 o                         
 -25   1   6         29.04         72.84        47.88 o                         
 -23   1   6          9.37          3.83        18.80 o                         
 -21   1   6        149.92        137.58        17.91 o                         
 -19   1   6        193.72        191.96        21.90 o                         
 -17   1   6        339.80        361.92        18.26 o                         
 -15   1   6         52.83         57.16        12.97 o                         
 -13   1   6       2723.34       2871.34        52.00 o                         
 -11   1   6       1848.15       1937.23        36.57 o                         
  -9   1   6        598.99        603.77        20.66 o                         
  -7   1   6       2519.09       2475.76        41.94 o                         
  -5   1   6         19.45         35.32         8.97 o                         
  -3   1   6       2716.90       2629.28        49.32 o                         
  -1   1   6       1822.06       1831.42        43.14 o                         
   1   1   6          6.84         17.17         7.02 o                         
   3   1   6       2079.88       2178.18        48.10 o                         
   5   1   6       1927.35       2074.45        50.98 o                         
   7   1   6         44.18         34.70         9.86 o                         
   9   1   6        450.72        453.89        24.44 o                         
  11   1   6        330.52        270.83        30.03 o                         
  13   1   6          0.98        100.64        49.05 o                         
  15   1   6        165.39        148.98        37.94 o                         
  17   1   6         38.08        -59.72        64.35 o                         
 -26   2   6         13.00         72.83        54.80 o                         
 -24   2   6         17.85          5.48        31.47 o                         
 -22   2   6        440.20        436.81        36.05 o                         
 -20   2   6         13.85          9.80        11.44 o                         
 -18   2   6        154.19        154.94        15.62 o                         
 -16   2   6         43.46         44.54        10.32 o                         
 -14   2   6       1322.47       1456.43        34.67 o                         
 -12   2   6       5901.75       6138.87       103.66 o                         
 -10   2   6        145.11        135.59        16.13 o                         
  -8   2   6       1377.07       1282.49        48.45 o                         
  -6   2   6        586.18        646.06        19.90 o                         
  -4   2   6       3750.88       3635.93        60.86 o                         
  -2   2   6       4124.07       4239.38        80.50 o                         
   0   2   6         53.14         92.26         8.89 o                         
   2   2   6        331.29        337.01        12.58 o                         
   4   2   6       2763.77       3118.88        95.24 o                         
   6   2   6        887.20        922.51        39.21 o                         
   8   2   6        287.16        273.98        21.43 o                         
  10   2   6        489.39        496.99        28.50 o                         
  12   2   6        151.97        125.91        17.26 o                         
  14   2   6         76.83         71.42        22.94 o                         
  16   2   6         88.01        118.54        32.36 o                         
 -25   3   6          0.14         25.92        71.37 o                         
 -23   3   6        974.72        954.70        57.59 o                         
 -21   3   6         21.13         19.50        18.28 o                         
 -19   3   6        129.39        117.88        15.48 o                         
 -17   3   6        339.13        304.33        17.59 o                         
 -15   3   6         20.85         11.22        10.78 o                         
 -13   3   6         34.52         47.46         9.05 o                         
 -11   3   6       6055.05       6303.01       130.57 o                         
  -9   3   6       1046.24       1086.38        26.71 o                         
  -7   3   6        188.57        182.83        11.85 o                         
  -5   3   6        311.16        292.51        14.99 o                         
  -3   3   6          7.82         14.01         7.13 o                         
  -1   3   6        282.27        243.80        12.73 o                         
   1   3   6        500.57        467.60        22.32 o                         
   3   3   6        127.47        189.70        18.37 o                         
   5   3   6        431.42        453.01        25.33 o                         
   7   3   6       1117.22       1108.70        55.07 o                         
   9   3   6        727.17        785.32        38.06 o                         
  11   3   6         43.84         42.89        16.99 o                         
  13   3   6       1190.68       1138.78       104.14 o                         
  15   3   6        138.09        209.76        33.94 o                         
 -26   4   6         58.94        119.63       101.85 o                         
 -24   4   6        698.77        667.42        50.38 o                         
 -22   4   6         17.38         11.79        25.62 o                         
 -20   4   6        218.15        238.27        21.55 o                         
 -18   4   6       1939.44       2145.78        71.08 o                         
 -16   4   6         44.91          9.91        14.27 o                         
 -14   4   6          7.23          9.20        12.36 o                         
 -12   4   6       5450.50       5442.98        98.88 o                         
 -10   4   6       3165.68       3135.65        62.72 o                         
  -8   4   6       1168.31       1141.56        29.83 o                         
  -6   4   6       2662.72       2814.12        59.88 o                         
  -4   4   6        693.48        730.22        21.31 o                         
  -2   4   6        371.34        355.16        18.58 o                         
   0   4   6      13230.16      13502.61       255.03 o                         
   2   4   6       5423.10       5529.52       153.06 o                         
   4   4   6       2279.67       2322.77        69.67 o                         
   6   4   6        743.34        864.04        42.93 o                         
   8   4   6          3.50         20.91        17.00 o                         
  10   4   6        182.87        193.18        37.92 o                         
  12   4   6         57.25         48.02        21.05 o                         
  14   4   6        467.27        518.23        88.43 o                         
  16   4   6        149.99        136.64        43.63 o                         
 -25   5   6          0.19         -9.26        62.75 o                         
 -23   5   6        414.51        460.62        44.60 o                         
 -21   5   6          1.48          1.15        24.00 o                         
 -19   5   6         20.76          8.41        18.95 o                         
 -17   5   6          2.49         28.62        14.35 o                         
 -15   5   6       1388.86       1376.80        54.42 o                         
 -13   5   6         37.93         37.43        14.51 o                         
 -11   5   6       2224.97       2361.00        76.05 o                         
  -9   5   6       1447.07       1555.72        37.66 o                         
  -7   5   6       4498.32       4851.27        97.34 o                         
  -5   5   6        364.22        407.39        25.71 o                         
  -3   5   6       2504.52       2575.14        69.46 o                         
  -1   5   6        134.21        168.21        15.07 o                         
   1   5   6        637.45        747.74        25.67 o                         
   3   5   6         83.24        105.18        17.40 o                         
   5   5   6        122.45        116.36        15.27 o                         
   7   5   6         79.64         93.02        20.23 o                         
   9   5   6        317.39        301.02        29.52 o                         
  11   5   6       1033.12        919.10       136.07 o                         
  13   5   6         52.57        102.38        50.51 o                         
  15   5   6         60.57         52.10        31.92 o                         
 -24   6   6         53.15         64.53        51.96 o                         
 -22   6   6        185.64        166.26        31.43 o                         
 -20   6   6         63.54         59.24        27.50 o                         
 -18   6   6        142.15        188.67        28.98 o                         
 -16   6   6         55.03         13.02        18.50 o                         
 -14   6   6         67.58         75.52        15.65 o                         
 -12   6   6        273.25        257.38        20.66 o                         
 -10   6   6        490.89        550.96        24.72 o                         
  -8   6   6       4050.64       4321.71        96.19 o                         
  -6   6   6         46.42         38.68        10.29 o                         
  -4   6   6        142.60        118.97        13.38 o                         
  -2   6   6       2198.84       2347.79        81.32 o                         
   0   6   6          0.38         32.40        13.79 o                         
   2   6   6         82.04         65.12         8.76 o                         
   4   6   6        526.93        521.63        34.28 o                         
   6   6   6          5.92         10.80        14.61 o                         
   8   6   6        308.63        338.76        27.43 o                         
  10   6   6         42.04         75.99        34.59 o                         
  12   6   6          0.14         37.99        31.64 o                         
  14   6   6        242.37        239.44        47.06 o                         
 -23   7   6         52.06         22.45        66.18 o                         
 -21   7   6        607.13        733.51        55.95 o                         
 -19   7   6        244.42        201.21        51.18 o                         
 -17   7   6        671.45        749.86        50.71 o                         
 -15   7   6          9.11          9.72        18.09 o                         
 -13   7   6        306.89        325.81        30.55 o                         
 -11   7   6        776.33        743.49        34.07 o                         
  -9   7   6       2834.48       3216.46        98.98 o                         
  -7   7   6       1258.20       1357.37        40.51 o                         
  -5   7   6        163.03        139.38        20.82 o                         
  -3   7   6         24.73         27.51        11.60 o                         
  -1   7   6       3646.61       3819.29       110.34 o                         
   1   7   6       2333.68       2330.95        66.38 o                         
   3   7   6        969.57       1022.03        48.30 o                         
   5   7   6        492.50        494.48        34.79 o                         
   7   7   6       1257.36       1240.45        75.59 o                         
   9   7   6         94.87         56.89        21.35 o                         
  11   7   6        616.88        703.75        64.22 o                         
  13   7   6         11.61         51.60        36.84 o                         
 -22   8   6          0.10         15.43       111.08 o                         
 -20   8   6         11.64        -20.23        34.76 o                         
 -18   8   6         14.20          4.15        28.57 o                         
 -16   8   6         12.94         36.12        29.68 o                         
 -14   8   6         26.81         29.86        20.29 o                         
 -12   8   6        244.86        236.65        26.06 o                         
 -10   8   6        727.83        698.12        34.84 o                         
  -8   8   6        231.23        219.85        19.86 o                         
  -6   8   6        219.18        207.95        21.70 o                         
  -4   8   6        305.14        300.40        20.55 o                         
  -2   8   6        238.40        264.90        20.37 o                         
   0   8   6         52.10         50.60        13.44 o                         
   2   8   6         26.94         30.12        12.54 o                         
   4   8   6        766.24        711.21        43.31 o                         
   6   8   6         35.07         23.84        25.56 o                         
   8   8   6         15.39         16.72        24.05 o                         
  10   8   6         11.04         38.82        33.07 o                         
  12   8   6        748.93        790.75        74.85 o                         
 -21   9   6        274.75        281.50       120.20 o                         
 -19   9   6        655.35        738.35        84.34 o                         
 -17   9   6        199.80        220.84        52.29 o                         
 -15   9   6        236.16        129.69        63.60 o                         
 -13   9   6        242.25        244.92        34.55 o                         
 -11   9   6         33.98         39.55        19.26 o                         
  -9   9   6        414.45        437.77        24.88 o                         
  -7   9   6        259.31        222.76        17.63 o                         
  -5   9   6         22.74         29.85        12.44 o                         
  -3   9   6        133.00        118.07        19.79 o                         
  -1   9   6        162.63        198.29        19.92 o                         
   1   9   6        324.49        244.69        30.19 o                         
   3   9   6        197.94        190.19        26.44 o                         
   5   9   6        143.55        110.86        12.83 o                         
   7   9   6        334.59        358.97        36.80 o                         
   9   9   6        174.64        217.50        34.39 o                         
  11   9   6          2.05         -2.98        28.94 o                         
 -20  10   6         81.94         28.34        88.73 o                         
 -18  10   6          0.38         57.94        51.60 o                         
 -16  10   6        982.45        901.86        82.30 o                         
 -14  10   6         28.22          1.04        32.35 o                         
 -12  10   6        684.89        691.11        53.07 o                         
 -10  10   6        308.52        363.67        62.49 o                         
  -8  10   6        290.04        271.24        24.17 o                         
  -6  10   6        198.09        205.53        19.67 o                         
  -4  10   6       1082.24       1169.92        47.53 o                         
  -2  10   6         35.32         48.42        18.15 o                         
   0  10   6         68.32         62.65        19.15 o                         
   2  10   6        380.00        362.73        28.46 o                         
   4  10   6          4.39        -16.66        16.66 o                         
   6  10   6       1237.62       1163.28        74.56 o                         
   8  10   6         13.70         36.44        29.63 o                         
  10  10   6          5.93          0.64        34.41 o                         
 -19  11   6         10.58         -4.70       120.85 o                         
 -17  11   6         16.08         91.08        57.72 o                         
 -15  11   6        551.97        415.07        58.89 o                         
 -13  11   6        166.65        105.33        55.32 o                         
 -11  11   6       1177.37       1063.34        75.34 o                         
  -9  11   6         74.04         74.86        15.66 o                         
  -7  11   6        198.94        144.60        34.03 o                         
  -5  11   6         34.80         42.81        18.15 o                         
  -3  11   6        137.23        123.07        22.36 o                         
  -1  11   6       1134.56       1077.83        48.40 o                         
   1  11   6       1241.84       1134.40        51.57 o                         
   3  11   6         53.77         19.39        20.01 o                         
   5  11   6         19.65          0.79        62.64 o                         
   7  11   6        151.64        269.53        58.83 o                         
   9  11   6          0.79         34.98        34.97 o                         
 -18  12   6        322.93        333.24       162.17 o                         
 -16  12   6         32.38         59.26        69.83 o                         
 -14  12   6          8.59          4.96        54.87 o                         
 -12  12   6          3.28        -30.03        36.51 o                         
 -10  12   6        149.05         83.72        44.92 o                         
  -8  12   6          0.89         -3.84        30.91 o                         
  -6  12   6         98.59         90.74        27.52 o                         
  -4  12   6        217.11        294.65        30.68 o                         
  -2  12   6        603.32        655.16        58.21 o                         
   0  12   6         70.10         53.30        30.42 o                         
   2  12   6         52.79         24.96        50.64 o                         
   4  12   6          6.08        -26.98        47.17 o                         
   6  12   6          8.04        -48.98        74.47 o                         
   8  12   6         26.94         61.50        39.71 o                         
 -15  13   6          9.38        -12.23       129.38 o                         
 -13  13   6         19.23        -17.35        60.86 o                         
 -11  13   6        240.48        290.38        87.54 o                         
  -9  13   6         99.72        126.48        58.23 o                         
  -7  13   6        222.29        209.69        47.93 o                         
  -5  13   6          4.42          5.04        32.92 o                         
  -3  13   6         11.16         26.86        27.79 o                         
  -1  13   6        295.48        338.68       103.80 o                         
   1  13   6         58.32         45.36        41.13 o                         
   3  13   6         12.77          6.10        39.97 o                         
   5  13   6        154.40        220.21        70.53 o                         
 -12  14   6         84.42        106.92        65.90 o                         
 -10  14   6          0.67         81.35        67.18 o                         
  -8  14   6        336.82        462.37        93.30 o                         
  -6  14   6         81.55         67.34        33.54 o                         
  -4  14   6          3.22         31.11        38.32 o                         
  -2  14   6        188.42        143.57        47.82 o                         
   0  14   6         42.41         -3.17        61.45 o                         
   2  14   6          2.40        -35.88        58.80 o                         
  -5  15   6         22.72        151.71       136.59 o                         
  -3  15   6          1.47         32.12        88.54 o                         
 -27   1   7          4.90          0.78        53.35 o                         
 -25   1   7         12.08          4.42        45.80 o                         
 -23   1   7        436.47        450.07        39.96 o                         
 -21   1   7         55.83         44.30        16.17 o                         
 -19   1   7          0.09         13.71        11.97 o                         
 -17   1   7        501.31        527.95        22.60 o                         
 -15   1   7        149.68        161.01        13.29 o                         
 -13   1   7       1137.69       1139.17        29.96 o                         
 -11   1   7        214.42        203.82        15.93 o                         
  -9   1   7       3542.89       3650.42        59.94 o                         
  -7   1   7        626.91        716.12        21.93 o                         
  -5   1   7       7172.24       7103.59       111.90 o                         
  -3   1   7        173.12        186.31        16.14 o                         
  -1   1   7       2369.29       2420.76        51.96 o                         
   1   1   7         10.96          8.25         6.00 o                         
   3   1   7       3570.66       3711.35        93.38 o                         
   5   1   7        383.61        385.70        13.57 o                         
   7   1   7       3395.20       3478.61       127.16 o                         
   9   1   7        778.18        746.20        41.41 o                         
  11   1   7        104.67         97.37        15.53 o                         
  13   1   7          1.86         28.18        21.49 o                         
  15   1   7         88.19         29.32        50.14 o                         
 -26   2   7         12.71         25.65        47.76 o                         
 -24   2   7        539.05        418.83        38.65 o                         
 -22   2   7       1945.33       2241.50        85.16 o                         
 -20   2   7        399.32        344.16        30.02 o                         
 -18   2   7       1682.79       1767.93        50.07 o                         
 -16   2   7        322.12        359.75        26.94 o                         
 -14   2   7        415.88        490.99        19.16 o                         
 -12   2   7        217.81        203.50        14.26 o                         
 -10   2   7       1627.40       1552.04        39.44 o                         
  -8   2   7        212.78        200.71        14.79 o                         
  -6   2   7         99.25        116.20        11.68 o                         
  -4   2   7        586.08        650.59        22.61 o                         
  -2   2   7        488.13        492.54        18.98 o                         
   0   2   7        193.33        240.67        16.91 o                         
   2   2   7         38.27         59.32         8.91 o                         
   4   2   7        843.73        876.96        38.48 o                         
   6   2   7        115.06        135.59        14.95 o                         
   8   2   7        515.92        557.08        31.00 o                         
  10   2   7        309.52        311.78        32.07 o                         
  12   2   7         12.51         14.20        17.29 o                         
  14   2   7          1.36         21.04        31.17 o                         
 -25   3   7        333.42        389.89        50.96 o                         
 -23   3   7       2720.10       2887.87       133.22 o                         
 -21   3   7        165.16        151.70        19.51 o                         
 -19   3   7         51.73         59.14        18.03 o                         
 -17   3   7        619.95        626.30        32.60 o                         
 -15   3   7        194.67        184.62        17.68 o                         
 -13   3   7       1034.95       1031.13        44.76 o                         
 -11   3   7        791.56        786.75        27.55 o                         
  -9   3   7       1365.43       1386.46        31.51 o                         
  -7   3   7       3483.92       3263.35        83.80 o                         
  -5   3   7        931.74        973.67        26.38 o                         
  -3   3   7       2717.55       2553.32        52.83 o                         
  -1   3   7        274.33        295.11        16.54 o                         
   1   3   7         91.00         77.91         9.01 o                         
   3   3   7       2124.88       2124.23        74.01 o                         
   5   3   7       2354.22       2469.47       100.00 o                         
   7   3   7       1113.78       1051.23        48.10 o                         
   9   3   7       2579.99       2648.96       116.31 o                         
  11   3   7        175.25        114.57        20.12 o                         
  13   3   7         29.75        -25.20        29.33 o                         
  15   3   7         55.58         61.19        33.40 o                         
 -26   4   7         45.29         40.35        58.48 o                         
 -24   4   7         41.48         22.01        22.82 o                         
 -22   4   7        173.56        174.03        31.33 o                         
 -20   4   7        234.76        233.01        24.80 o                         
 -18   4   7          0.00         27.48        16.11 o                         
 -16   4   7         31.47         36.26         8.69 o                         
 -14   4   7        741.66        683.73        23.31 o                         
 -12   4   7       5353.84       5496.42       103.11 o                         
 -10   4   7        378.97        357.55        17.42 o                         
  -8   4   7        801.67        850.22        26.54 o                         
  -6   4   7          0.00         -2.45         8.89 o                         
  -4   4   7       1330.70       1254.40        33.44 o                         
  -2   4   7        372.13        377.32        18.31 o                         
   0   4   7        809.28        793.83        34.04 o                         
   2   4   7       2200.43       2317.30        70.56 o                         
   4   4   7        826.87        802.46        39.66 o                         
   6   4   7       4078.87       4337.67       156.67 o                         
   8   4   7        624.16        647.68        62.23 o                         
  10   4   7        245.79        170.59        27.59 o                         
  12   4   7         62.52         84.07        33.27 o                         
  14   4   7         28.46         30.80        39.32 o                         
 -25   5   7          9.94         54.19        53.97 o                         
 -23   5   7        200.57        209.32        33.62 o                         
 -21   5   7        191.10        182.94        26.31 o                         
 -19   5   7        291.55        281.36        30.00 o                         
 -17   5   7        105.38         66.96        17.29 o                         
 -15   5   7        186.13        186.69        19.31 o                         
 -13   5   7          8.14          1.67         7.79 o                         
 -11   5   7       2632.02       2532.27        62.38 o                         
  -9   5   7        991.91        958.11        31.16 o                         
  -7   5   7       4379.27       4684.99        94.81 o                         
  -5   5   7        150.12        161.29        14.43 o                         
  -3   5   7         92.46         79.41        10.79 o                         
  -1   5   7          2.10         11.79         8.58 o                         
   1   5   7        348.15        313.10        16.76 o                         
   3   5   7        190.34        235.58        24.70 o                         
   5   5   7         36.48         32.58        17.31 o                         
   7   5   7         24.21         36.84        23.29 o                         
   9   5   7         70.22         56.97        26.28 o                         
  11   5   7         46.11          0.61        31.90 o                         
  13   5   7          0.46         -7.03        31.93 o                         
 -24   6   7       1124.96       1474.91       110.18 o                         
 -22   6   7        115.02        108.87        24.01 o                         
 -20   6   7        357.55        404.58        46.10 o                         
 -18   6   7       2115.93       2330.14        92.76 o                         
 -16   6   7        285.13        286.66        25.35 o                         
 -14   6   7        801.30        817.73        35.46 o                         
 -12   6   7        609.00        588.55        25.40 o                         
 -10   6   7        234.55        259.34        18.24 o                         
  -8   6   7       2644.84       2628.64        69.76 o                         
  -6   6   7        384.72        386.90        24.39 o                         
  -4   6   7       1165.79       1189.79        38.18 o                         
  -2   6   7       3201.46       3448.35        79.68 o                         
   0   6   7       1262.81       1291.51        39.99 o                         
   2   6   7         33.06         57.85        13.06 o                         
   4   6   7       2525.44       2713.68        97.57 o                         
   6   6   7        998.14       1003.60        53.16 o                         
   8   6   7        120.08        136.73        28.51 o                         
  10   6   7          0.55         11.47        34.17 o                         
  12   6   7        145.09        146.26        40.40 o                         
  14   6   7          6.91         33.51        80.17 o                         
 -23   7   7        774.75        690.97        68.05 o                         
 -21   7   7          0.25         22.13        28.39 o                         
 -19   7   7        921.94        965.82        72.01 o                         
 -17   7   7         84.48         64.79        26.98 o                         
 -15   7   7        277.19        184.89        32.55 o                         
 -13   7   7       1063.84       1000.11        57.04 o                         
 -11   7   7        428.82        432.83        25.14 o                         
  -9   7   7        315.23        301.98        28.44 o                         
  -7   7   7        676.57        711.11        33.45 o                         
  -5   7   7          1.97          5.52        10.41 o                         
  -3   7   7        540.44        562.67        35.22 o                         
  -1   7   7         82.65        100.61        13.35 o                         
   1   7   7          0.37          5.16         9.18 o                         
   3   7   7       1731.46       1831.21        62.60 o                         
   5   7   7       2099.86       2265.74       122.30 o                         
   7   7   7        889.73        802.06        60.30 o                         
   9   7   7         77.18         71.76        23.73 o                         
  11   7   7          6.21          5.72        37.52 o                         
  13   7   7          5.09         -8.93        71.93 o                         
 -22   8   7         23.58         38.10        52.96 o                         
 -20   8   7        497.56        459.76        54.64 o                         
 -18   8   7        478.08        455.22        41.52 o                         
 -16   8   7         74.54         64.32        30.35 o                         
 -14   8   7        277.66        232.06        35.18 o                         
 -12   8   7       1251.81       1184.59        48.79 o                         
 -10   8   7       1723.83       1765.20        65.74 o                         
  -8   8   7        868.91        881.43        57.50 o                         
  -6   8   7        328.63        297.84        23.87 o                         
  -4   8   7        242.76        251.77        20.94 o                         
  -2   8   7        656.06        673.71        37.96 o                         
   0   8   7        193.97        215.83        23.07 o                         
   2   8   7         60.14         15.70        12.48 o                         
   4   8   7          8.54         25.91        29.36 o                         
   6   8   7        933.16        875.55        55.08 o                         
   8   8   7        704.98        670.87        51.89 o                         
  10   8   7          7.58         69.38        46.84 o                         
  12   8   7         14.99         -4.08        41.35 o                         
 -21   9   7        133.43        173.35        63.75 o                         
 -19   9   7         42.36         45.61        43.28 o                         
 -17   9   7        639.81        769.92        94.97 o                         
 -15   9   7        117.04         68.10        44.15 o                         
 -13   9   7        111.53         83.30        33.92 o                         
 -11   9   7        148.49        168.56        16.48 o                         
  -9   9   7         11.94         23.00        15.05 o                         
  -7   9   7          1.06         -1.34        13.17 o                         
  -5   9   7         13.02         13.03        11.97 o                         
  -3   9   7       1701.04       1841.83        63.72 o                         
  -1   9   7         75.04         94.74        19.81 o                         
   1   9   7         13.10         32.75        14.00 o                         
   3   9   7          0.58          6.42         9.41 o                         
   5   9   7          1.07         90.11        46.07 o                         
   7   9   7        275.75        223.38        36.07 o                         
   9   9   7         34.17         71.95        35.58 o                         
  11   9   7         23.99         42.12        42.51 o                         
 -20  10   7         10.17        -21.62        51.59 o                         
 -18  10   7         50.64         34.01        48.96 o                         
 -16  10   7          1.39          9.51        44.23 o                         
 -14  10   7         88.74         87.72        40.02 o                         
 -12  10   7          1.13         -0.97        31.75 o                         
 -10  10   7       4755.37       5130.36       193.60 o                         
  -8  10   7       1830.67       1894.71        97.71 o                         
  -6  10   7         52.24         51.00        21.03 o                         
  -4  10   7       2139.01       2416.87       100.89 o                         
  -2  10   7        143.17         73.57        26.92 o                         
   0  10   7          0.04        -10.93        15.62 o                         
   2  10   7        390.21        381.99        38.33 o                         
   4  10   7         13.08        -16.37        19.72 o                         
   6  10   7          7.51        -27.71        31.63 o                         
   8  10   7        101.11         92.10        41.84 o                         
  10  10   7         30.26         38.00        45.52 o                         
 -19  11   7         67.85         63.22        86.72 o                         
 -17  11   7          9.59        -56.94        56.94 o                         
 -15  11   7          7.96         47.04        44.91 o                         
 -13  11   7        450.38        450.50        47.09 o                         
 -11  11   7        765.34        657.12        58.21 o                         
  -9  11   7        102.60        105.75        20.04 o                         
  -7  11   7       1363.71       1387.00        73.65 o                         
  -5  11   7       1404.71       1562.04        78.60 o                         
  -3  11   7         29.63         38.53        28.75 o                         
  -1  11   7        387.04        415.20        42.07 o                         
   1  11   7        132.83        172.94        45.72 o                         
   3  11   7         23.68        -24.73        52.62 o                         
   5  11   7        107.54         74.37        27.32 o                         
   7  11   7        121.57         64.78        36.23 o                         
 -18  12   7         79.97        -31.33       105.68 o                         
 -16  12   7        228.54        220.21        68.23 o                         
 -14  12   7          4.48         -9.11        72.76 o                         
 -12  12   7         11.92         76.20        63.70 o                         
 -10  12   7        135.01        140.40        48.48 o                         
  -8  12   7         63.22         29.29        21.23 o                         
  -6  12   7        107.46        104.30        33.89 o                         
  -4  12   7         27.65         51.29        23.65 o                         
  -2  12   7         18.80        -23.35        32.96 o                         
   0  12   7        356.31        448.98       161.83 o                         
   2  12   7        385.60        302.79        59.10 o                         
   4  12   7          2.22         29.04        55.28 o                         
   6  12   7         15.86        108.95       194.02 o                         
 -15  13   7        134.24        262.14        90.90 o                         
 -13  13   7        283.51        415.96        87.39 o                         
 -11  13   7         71.55         74.64       100.31 o                         
  -9  13   7         97.98         74.95        25.20 o                         
  -7  13   7          8.42        -18.13        39.81 o                         
  -5  13   7         16.55         -8.63        37.01 o                         
  -3  13   7         83.88        132.71        44.69 o                         
  -1  13   7        302.22        395.05        58.10 o                         
   1  13   7        296.45        224.25        71.50 o                         
   3  13   7         25.39         -7.97        56.37 o                         
 -12  14   7          0.66         -1.55        69.47 o                         
 -10  14   7         65.34         69.70        82.65 o                         
  -8  14   7          3.24        -14.03        87.93 o                         
  -6  14   7         89.14         77.35        42.46 o                         
  -4  14   7        104.39         66.24        47.01 o                         
  -2  14   7          2.80         -5.28        39.95 o                         
   0  14   7          5.32          0.01        35.97 o                         
 -26   0   8        200.27        120.81        84.65 o                         
 -24   0   8        279.81        231.36        70.48 o                         
 -22   0   8       1915.97       2204.92       121.99 o                         
 -20   0   8        563.28        683.87        44.83 o                         
 -18   0   8         91.91         95.25        16.28 o                         
 -16   0   8        147.93        163.38        19.99 o                         
 -14   0   8         83.87         67.65        25.28 o                         
 -12   0   8        728.19        577.15        28.81 o                         
 -10   0   8        520.59        506.76        31.61 o                         
  -8   0   8      33939.64      34316.04       707.96 o                         
  -6   0   8      60599.36      63040.62      1423.92 o                         
  -4   0   8        896.76        979.92        94.85 o                         
  -2   0   8          0.01         10.15        12.40 o                         
   0   0   8        189.26        233.55        20.09 o                         
   2   0   8       1180.35       1184.45        49.03 o                         
   4   0   8         29.22         37.62        13.19 o                         
   6   0   8       2477.85       2419.18       117.84 o                         
   8   0   8       3873.94       4019.33       157.49 o                         
  10   0   8         29.33          4.12        12.40 o                         
  12   0   8          5.10        -36.47        84.78 o                         
  14   0   8         83.08         64.83        65.66 o                         
 -27   1   8        137.21        169.60        63.70 o                         
 -25   1   8          0.02         -9.44        32.31 o                         
 -23   1   8          2.93         -4.01        16.16 o                         
 -21   1   8        114.96        110.08        16.18 o                         
 -19   1   8          4.12         -2.79        11.58 o                         
 -17   1   8        234.81        190.34        16.08 o                         
 -15   1   8        238.47        262.83        17.92 o                         
 -13   1   8          0.06          5.74        11.39 o                         
 -11   1   8        750.58        799.33        30.62 o                         
  -9   1   8       4111.91       4264.71        81.39 o                         
  -7   1   8      18775.67      19217.77       285.22 o                         
  -5   1   8       2982.05       3024.39        52.53 o                         
  -3   1   8        395.97        398.93        20.71 o                         
  -1   1   8        207.42        173.73        24.25 o                         
   1   1   8        200.67        196.24        17.57 o                         
   3   1   8        122.46         94.46        10.53 o                         
   5   1   8        498.12        473.82        23.68 o                         
   7   1   8        285.15        292.37        22.05 o                         
   9   1   8         16.10         25.54        18.75 o                         
  11   1   8        228.17        258.96        42.60 o                         
  13   1   8        214.89        130.24        60.30 o                         
 -26   2   8        288.60        218.81        54.20 o                         
 -24   2   8          1.45         18.83        23.31 o                         
 -22   2   8          2.41         -3.12        15.09 o                         
 -20   2   8         85.33         83.44        13.89 o                         
 -18   2   8        155.22        142.74        14.54 o                         
 -16   2   8          0.02          4.29         7.80 o                         
 -14   2   8         41.41         47.64        14.38 o                         
 -12   2   8         15.59          5.10        10.31 o                         
 -10   2   8        458.43        463.47        22.53 o                         
  -8   2   8       5346.54       5247.84       101.01 o                         
  -6   2   8        451.01        540.74        20.44 o                         
  -4   2   8        782.14        880.76        32.23 o                         
  -2   2   8        159.76        168.27        18.87 o                         
   0   2   8        666.03        743.63        27.98 o                         
   2   2   8       1940.79       2005.05        59.21 o                         
   4   2   8        204.73        202.68        19.06 o                         
   6   2   8          2.40        -13.16        13.16 o                         
   8   2   8       1281.25       1462.89        65.56 o                         
  10   2   8          2.67         20.08        19.64 o                         
  12   2   8        411.96        397.12        44.71 o                         
  14   2   8        144.45         78.97        87.78 o                         
 -25   3   8        581.24        640.59        64.57 o                         
 -23   3   8        705.01        636.92        48.72 o                         
 -21   3   8       3241.06       3519.21       123.29 o                         
 -19   3   8        102.41         89.77        21.42 o                         
 -17   3   8          0.83          0.46        12.94 o                         
 -15   3   8        867.45        822.09        27.48 o                         
 -13   3   8       1481.67       1422.54        43.94 o                         
 -11   3   8          9.37         51.25        11.27 o                         
  -9   3   8        425.96        393.32        17.72 o                         
  -7   3   8       3907.77       4189.14        82.93 o                         
  -5   3   8        260.95        316.13        19.76 o                         
  -3   3   8        973.63        973.66        36.80 o                         
  -1   3   8       1534.55       1634.21        57.26 o                         
   1   3   8          1.82         12.47        11.20 o                         
   3   3   8       1588.10       1575.84        68.60 o                         
   5   3   8       1095.66       1128.14        53.98 o                         
   7   3   8       1916.45       2071.02        97.13 o                         
   9   3   8       1125.44       1148.85        66.94 o                         
  11   3   8       1067.19       1063.89        68.04 o                         
  13   3   8         27.74         61.36        38.75 o                         
 -26   4   8         89.82        185.95       124.99 o                         
 -24   4   8        216.99        282.47        38.74 o                         
 -22   4   8       1570.26       1613.38        80.53 o                         
 -20   4   8       3568.63       3855.43       140.05 o                         
 -18   4   8         95.95         68.39         9.30 o                         
 -16   4   8        357.46        363.99        16.75 o                         
 -14   4   8         83.17        108.48        10.44 o                         
 -12   4   8          0.01         36.73        15.83 o                         
 -10   4   8          0.03          0.33        20.68 o                         
  -8   4   8         71.35         59.59        11.47 o                         
  -6   4   8         80.39        105.64        17.11 o                         
  -4   4   8        243.91        264.07        16.43 o                         
  -2   4   8        913.96        931.43        30.16 o                         
   0   4   8        563.75        600.88        32.70 o                         
   2   4   8        627.25        651.55        29.40 o                         
   4   4   8        425.42        490.92        34.53 o                         
   6   4   8       2198.52       2320.99       130.41 o                         
   8   4   8       1227.97       1210.01        93.02 o                         
  10   4   8        355.17        373.20        38.26 o                         
  12   4   8         37.93         30.89        34.73 o                         
 -25   5   8        261.41        329.77       113.09 o                         
 -23   5   8        104.58         24.62        27.33 o                         
 -21   5   8        294.71        266.08        30.64 o                         
 -19   5   8        827.79        752.24        44.82 o                         
 -17   5   8        511.13        509.77        39.22 o                         
 -15   5   8         89.05         85.83        11.39 o                         
 -13   5   8         44.08         48.74        15.77 o                         
 -11   5   8       1216.63       1255.13        40.29 o                         
  -9   5   8        173.89        228.35        23.91 o                         
  -7   5   8        165.30        134.43        17.48 o                         
  -5   5   8        618.58        629.06        26.10 o                         
  -3   5   8        289.39        289.99        18.66 o                         
  -1   5   8        127.57         92.81        17.98 o                         
   1   5   8        627.50        675.36        29.41 o                         
   3   5   8        185.38        179.81        20.58 o                         
   5   5   8         36.86         22.80        22.80 o                         
   7   5   8        169.53        115.47        33.96 o                         
   9   5   8        153.99        132.41        43.91 o                         
  11   5   8        594.98        595.79        61.46 o                         
  13   5   8          0.04        -10.17        34.73 o                         
 -24   6   8         33.76         37.99        35.42 o                         
 -22   6   8         66.60         38.76        27.90 o                         
 -20   6   8         52.09         38.54        30.30 o                         
 -18   6   8       2234.66       2442.80        93.00 o                         
 -16   6   8       1284.05       1244.27        65.03 o                         
 -14   6   8        104.01         92.86        11.47 o                         
 -12   6   8        137.82        152.54        23.41 o                         
 -10   6   8       1245.77       1285.77        46.11 o                         
  -8   6   8        287.36        291.00        30.02 o                         
  -6   6   8          0.00         -2.21        14.14 o                         
  -4   6   8         20.33         28.95        11.19 o                         
  -2   6   8       2413.62       2594.53        77.15 o                         
   0   6   8        187.46        181.95        14.85 o                         
   2   6   8         95.43        100.36        23.15 o                         
   4   6   8        666.20        648.07        42.78 o                         
   6   6   8        491.73        566.18        83.85 o                         
   8   6   8         21.41         -6.06        34.90 o                         
  10   6   8        241.19        297.70        77.04 o                         
  12   6   8          0.72         44.67        35.75 o                         
 -23   7   8         66.60         23.69        33.32 o                         
 -21   7   8        127.75         96.39        54.84 o                         
 -19   7   8       3055.84       3110.64       141.57 o                         
 -17   7   8        160.27        168.71        29.71 o                         
 -15   7   8          0.47          7.83        22.28 o                         
 -13   7   8        101.30        103.72        12.02 o                         
 -11   7   8         31.69         42.33        14.78 o                         
  -9   7   8         91.61         79.24        15.37 o                         
  -7   7   8        446.50        501.91        29.57 o                         
  -5   7   8        369.59        352.65        22.42 o                         
  -3   7   8       1363.92       1440.17        49.27 o                         
  -1   7   8        360.19        318.89        20.27 o                         
   1   7   8        833.79        822.45        44.28 o                         
   3   7   8        469.45        429.61        45.83 o                         
   5   7   8       2378.99       2724.32       189.38 o                         
   7   7   8         12.78         12.53        27.55 o                         
   9   7   8          0.34         38.99        36.26 o                         
  11   7   8         79.75         14.59        53.67 o                         
 -22   8   8        336.80        452.99        68.63 o                         
 -20   8   8         54.40         75.44        46.78 o                         
 -18   8   8        239.38        201.79        56.52 o                         
 -16   8   8        102.62         98.00        39.40 o                         
 -14   8   8         11.84          1.79        40.75 o                         
 -12   8   8         36.62         29.67        13.86 o                         
 -10   8   8         33.62         28.82        12.81 o                         
  -8   8   8          0.24         -3.62        14.61 o                         
  -6   8   8         30.30         34.43        13.27 o                         
  -4   8   8        168.24        152.55        17.11 o                         
  -2   8   8        125.65         77.98        15.52 o                         
   0   8   8        154.96        157.25        20.23 o                         
   2   8   8          0.35          0.23         7.81 o                         
   4   8   8        430.47        489.44        54.54 o                         
   6   8   8        667.57        599.49        51.32 o                         
   8   8   8          6.20          3.58        38.80 o                         
  10   8   8        421.41        493.11        61.43 o                         
 -21   9   8          7.23         20.05        49.49 o                         
 -19   9   8         43.01         52.93        83.06 o                         
 -17   9   8        306.54        254.29        49.32 o                         
 -15   9   8        395.78        201.61        50.67 o                         
 -13   9   8         28.31         63.35        34.72 o                         
 -11   9   8       2231.55       2388.58        96.02 o                         
  -9   9   8         10.81        -18.68        20.33 o                         
  -7   9   8        171.20        199.74        22.83 o                         
  -5   9   8         18.62          7.30        14.98 o                         
  -3   9   8       3169.40       3576.05       125.24 o                         
  -1   9   8       1035.17       1040.90        46.40 o                         
   1   9   8        839.45        957.52        43.09 o                         
   3   9   8        968.20        982.00        51.10 o                         
   5   9   8          0.00        -25.79        30.66 o                         
   7   9   8         37.67        -10.10        30.24 o                         
   9   9   8         24.69         56.09        45.83 o                         
 -20  10   8        133.36         59.33        59.49 o                         
 -18  10   8         62.35        150.49       127.27 o                         
 -16  10   8         47.24        -20.83        59.01 o                         
 -14  10   8          1.65         25.89        38.75 o                         
 -12  10   8       1061.49       1022.26        60.58 o                         
 -10  10   8       1027.12       1079.34        65.83 o                         
  -8  10   8       1329.80       1397.75        68.82 o                         
  -6  10   8        454.76        515.55        34.62 o                         
  -4  10   8       4421.35       4843.23       185.55 o                         
  -2  10   8        359.08        335.88        43.08 o                         
   0  10   8         59.82         70.51        26.41 o                         
   2  10   8          0.46         -7.39        40.23 o                         
   4  10   8        109.88         37.66        64.30 o                         
   6  10   8        165.41        143.47        38.97 o                         
   8  10   8         41.42         78.24        44.76 o                         
 -19  11   8         87.00         31.27        75.50 o                         
 -17  11   8        132.94        111.11        97.10 o                         
 -15  11   8        167.29        186.36        57.32 o                         
 -13  11   8          2.98        -26.62        56.05 o                         
 -11  11   8        239.97        235.59        28.56 o                         
  -9  11   8       3453.68       4073.03       201.65 o                         
  -7  11   8        684.71        724.82        48.95 o                         
  -5  11   8       1410.12       1516.47        99.11 o                         
  -3  11   8          0.03          5.02        23.89 o                         
  -1  11   8          6.63          0.90        40.38 o                         
   1  11   8        213.76        134.95        39.49 o                         
   3  11   8        268.51        312.89        88.49 o                         
   5  11   8         41.53         82.03        69.02 o                         
 -16  12   8        182.90        192.45        79.58 o                         
 -14  12   8        161.91        123.89        84.48 o                         
 -12  12   8         14.89         14.55        63.92 o                         
 -10  12   8        185.22        217.23        42.47 o                         
  -8  12   8        442.54        412.37        51.37 o                         
  -6  12   8        119.18        118.76        39.70 o                         
  -4  12   8         11.91         -6.57        32.86 o                         
  -2  12   8        214.99        259.02        65.33 o                         
   0  12   8        456.88        593.80        75.83 o                         
   2  12   8          2.64        -20.01        26.32 o                         
   4  12   8         11.85         40.14        58.71 o                         
 -13  13   8        102.35         59.87       153.09 o                         
 -11  13   8        154.39        158.02       113.94 o                         
  -9  13   8         31.51         71.37        28.49 o                         
  -7  13   8        510.28        561.91        73.86 o                         
  -5  13   8         10.19        105.49        79.65 o                         
  -3  13   8        185.98        184.88       117.80 o                         
  -1  13   8        118.69        197.11        62.57 o                         
   1  13   8         20.41        -42.46        42.46 o                         
 -10  14   8        124.53         99.98        74.30 o                         
  -8  14   8         71.54        -75.65        90.31 o                         
  -6  14   8          1.09        -31.34        31.34 o                         
  -4  14   8         93.32          9.70        95.04 o                         
 -27   1   9          9.14         34.92        44.98 o                         
 -25   1   9        193.26        191.02        38.34 o                         
 -23   1   9        188.35        169.58        22.23 o                         
 -21   1   9        747.59        844.92        56.64 o                         
 -19   1   9        415.92        412.37        26.57 o                         
 -17   1   9       2456.21       2425.84        66.82 o                         
 -15   1   9       1062.33       1021.95        37.98 o                         
 -13   1   9        823.40        820.49        37.15 o                         
 -11   1   9        520.44        515.58        28.74 o                         
  -9   1   9        957.48       1061.14        33.87 o                         
  -7   1   9        968.82        958.39        29.76 o                         
  -5   1   9       4940.91       5137.25        96.99 o                         
  -3   1   9       3577.74       3658.28        83.48 o                         
  -1   1   9        968.01       1071.30        37.22 o                         
   1   1   9        145.99        134.93        10.51 o                         
   3   1   9        729.05        839.76        29.56 o                         
   5   1   9         60.24         47.54         9.60 o                         
   7   1   9         24.82         32.61        12.74 o                         
   9   1   9        681.20        626.91        45.86 o                         
  11   1   9        240.42        258.71        31.47 o                         
 -26   2   9        156.56        173.31        38.69 o                         
 -24   2   9          3.64        -11.18        20.62 o                         
 -22   2   9        634.21        618.77        35.16 o                         
 -20   2   9        387.56        342.76        35.29 o                         
 -18   2   9        654.69        663.76        26.72 o                         
 -16   2   9          6.24          1.84        11.70 o                         
 -14   2   9          0.07         -1.12        13.23 o                         
 -12   2   9        257.72        237.23        19.73 o                         
 -10   2   9        167.26        144.08        21.72 o                         
  -8   2   9         71.36         64.59        11.39 o                         
  -6   2   9        661.23        673.10        25.08 o                         
  -4   2   9         84.70         47.20        11.71 o                         
  -2   2   9       1079.86       1155.64        35.88 o                         
   0   2   9        192.48        181.90        14.88 o                         
   2   2   9         57.14         48.01        11.51 o                         
   4   2   9        387.40        379.44        26.74 o                         
   6   2   9         85.31         69.15        15.71 o                         
   8   2   9        727.34        831.35        49.98 o                         
  10   2   9        744.41        701.24        60.57 o                         
  12   2   9        124.09        114.67        32.31 o                         
 -25   3   9         10.28          6.97        29.99 o                         
 -23   3   9       1639.81       1723.35        84.06 o                         
 -21   3   9        525.64        621.60        36.00 o                         
 -19   3   9        159.18        196.70        19.17 o                         
 -17   3   9          0.26         -1.50        11.35 o                         
 -15   3   9          1.86         13.13        10.96 o                         
 -13   3   9        102.40         99.37        12.50 o                         
 -11   3   9        723.84        780.40        32.70 o                         
  -9   3   9        163.35        196.67        15.56 o                         
  -7   3   9        257.97        270.51        19.76 o                         
  -5   3   9        110.93        102.93        15.94 o                         
  -3   3   9        197.72        172.04        15.77 o                         
  -1   3   9       5054.68       5333.13       195.12 o                         
   1   3   9        173.20        149.34        17.22 o                         
   3   3   9         42.84         33.54        16.14 o                         
   5   3   9         11.31         28.96        17.73 o                         
   7   3   9        472.84        459.30        33.83 o                         
   9   3   9       1217.10       1321.19        82.18 o                         
  11   3   9        100.75        102.88        34.83 o                         
 -26   4   9        266.56        271.90        92.22 o                         
 -24   4   9        154.67        160.17        39.98 o                         
 -22   4   9        800.78        720.96        48.27 o                         
 -20   4   9       3084.55       3203.93        91.82 o                         
 -18   4   9        156.15        167.44        14.02 o                         
 -16   4   9         13.39         15.51        10.49 o                         
 -14   4   9         28.41         27.31        15.59 o                         
 -12   4   9         24.15         45.89        13.95 o                         
 -10   4   9        341.76        340.90        20.78 o                         
  -8   4   9       2255.32       2321.82        62.21 o                         
  -6   4   9       1367.00       1466.02        44.60 o                         
  -4   4   9        965.54        943.74        30.05 o                         
  -2   4   9       1418.28       1483.42        56.00 o                         
   0   4   9          2.61         -8.79         9.16 o                         
   2   4   9        368.40        303.39        29.91 o                         
   4   4   9        222.10        275.00        38.21 o                         
   6   4   9         53.38         42.86        24.93 o                         
   8   4   9          0.07         51.21        29.41 o                         
  10   4   9          6.14         39.44        35.84 o                         
 -25   5   9         44.19         36.16        56.84 o                         
 -23   5   9         66.22         28.49        33.40 o                         
 -21   5   9        244.16        167.30        30.77 o                         
 -19   5   9        156.67        144.49        24.86 o                         
 -17   5   9        289.37        289.68        17.08 o                         
 -15   5   9         16.52         24.32        15.38 o                         
 -13   5   9        476.51        469.79        23.87 o                         
 -11   5   9        224.75        247.00        19.57 o                         
  -9   5   9        294.55        364.32        24.21 o                         
  -7   5   9       1691.04       1746.88        54.60 o                         
  -5   5   9        193.72        165.91        16.35 o                         
  -3   5   9         74.31         36.17        13.97 o                         
  -1   5   9        747.72        767.11        44.83 o                         
   1   5   9         37.16         53.78        14.47 o                         
   3   5   9         10.10          1.24        19.57 o                         
   5   5   9         58.59         58.12        34.26 o                         
   7   5   9          0.44         41.71        28.90 o                         
   9   5   9        352.40        307.88        37.27 o                         
  11   5   9        640.53        585.47        63.47 o                         
 -24   6   9         35.58         76.56        33.89 o                         
 -22   6   9        337.19        297.07        47.84 o                         
 -20   6   9        584.63        453.25        71.22 o                         
 -18   6   9       1835.80       1917.35        89.73 o                         
 -16   6   9       1629.82       1859.15        88.67 o                         
 -14   6   9        212.25        246.72        24.38 o                         
 -12   6   9        481.83        527.03        27.40 o                         
 -10   6   9         90.81         98.55        16.04 o                         
  -8   6   9         39.88         14.54        14.43 o                         
  -6   6   9       1470.91       1518.62        54.48 o                         
  -4   6   9         13.38         22.74        15.47 o                         
  -2   6   9        731.58        794.16        31.05 o                         
   0   6   9         39.38         34.89        11.11 o                         
   2   6   9         19.42        113.49        31.55 o                         
   4   6   9         98.85        155.19        30.36 o                         
   6   6   9          5.60         15.67        27.69 o                         
   8   6   9        129.56        182.47        58.86 o                         
  10   6   9        124.62        167.30        54.27 o                         
 -23   7   9         18.40         -1.65        34.17 o                         
 -21   7   9        558.39        428.54        61.52 o                         
 -19   7   9       2538.23       2703.93       142.39 o                         
 -17   7   9        293.00        297.42        43.55 o                         
 -15   7   9        108.56         75.24        25.46 o                         
 -13   7   9         46.85         46.21        15.51 o                         
 -11   7   9         50.63         33.24        17.58 o                         
  -9   7   9         12.40         15.48        15.49 o                         
  -7   7   9         20.30         25.60        14.75 o                         
  -5   7   9        460.78        518.03        29.09 o                         
  -3   7   9        300.71        315.62        21.54 o                         
  -1   7   9         51.38         50.78        12.98 o                         
   1   7   9         66.70         77.21        17.70 o                         
   3   7   9        274.09        399.21        69.19 o                         
   5   7   9        730.26        813.67        63.12 o                         
   7   7   9        297.84        381.84        47.80 o                         
   9   7   9         55.57         14.49        34.33 o                         
 -22   8   9          6.34         43.37        50.42 o                         
 -20   8   9        643.47        641.60        88.94 o                         
 -18   8   9         18.27         40.26        46.61 o                         
 -16   8   9        120.68        125.54        38.55 o                         
 -14   8   9         61.06         13.62        26.94 o                         
 -12   8   9          3.97         -8.76        15.50 o                         
 -10   8   9         40.27         55.40        17.17 o                         
  -8   8   9        695.72        631.34        32.12 o                         
  -6   8   9       1073.11       1123.53        53.38 o                         
  -4   8   9        425.87        413.71        27.63 o                         
  -2   8   9        266.66        262.40        20.41 o                         
   0   8   9         56.58         75.00        17.22 o                         
   2   8   9        629.61        573.17        57.94 o                         
   4   8   9          7.67         11.71        26.73 o                         
   6   8   9        815.37        790.02        71.02 o                         
   8   8   9          1.24         57.76        42.92 o                         
 -21   9   9          4.31         52.67        53.01 o                         
 -19   9   9         14.08        -13.07        62.36 o                         
 -17   9   9         90.72        128.85        46.72 o                         
 -15   9   9          3.55        -35.35        57.59 o                         
 -13   9   9        150.63        143.12        24.70 o                         
 -11   9   9        314.25        401.02        42.37 o                         
  -9   9   9         17.85         -7.83        28.83 o                         
  -7   9   9         35.59         26.50        17.90 o                         
  -5   9   9         77.14         83.09        22.69 o                         
  -3   9   9        607.78        563.46        32.35 o                         
  -1   9   9         80.92         67.41        14.96 o                         
   1   9   9        256.01        285.89        28.51 o                         
   3   9   9        159.76        147.97        55.84 o                         
   5   9   9         16.93        -27.31        34.67 o                         
   7   9   9          7.46         -1.86        36.97 o                         
 -20  10   9        128.65         90.53        66.70 o                         
 -18  10   9          5.08          0.96        58.56 o                         
 -16  10   9        447.11        365.43        69.28 o                         
 -14  10   9        110.17         12.53       122.51 o                         
 -12  10   9        436.30        441.36        48.10 o                         
 -10  10   9       1720.86       1696.66        98.81 o                         
  -8  10   9         13.39         30.46        25.49 o                         
  -6  10   9        701.87        695.05        46.37 o                         
  -4  10   9       1083.87       1113.22        64.25 o                         
  -2  10   9        363.66        323.93        40.52 o                         
   0  10   9         96.77         51.07        27.12 o                         
   2  10   9          5.47         17.41        16.50 o                         
   4  10   9        574.28        572.80        75.31 o                         
   6  10   9          1.59        -39.37        39.37 o                         
 -19  11   9         51.83         19.23        57.35 o                         
 -17  11   9        120.84         87.69        92.38 o                         
 -15  11   9        676.72        847.68       120.29 o                         
 -13  11   9         27.00        103.87        82.41 o                         
 -11  11   9        135.73        154.60        30.14 o                         
  -9  11   9        712.48        609.53        56.15 o                         
  -7  11   9        278.23        378.48        37.16 o                         
  -5  11   9        693.18        680.43        88.06 o                         
  -3  11   9        286.61        201.60        38.10 o                         
  -1  11   9         14.65         36.69        33.67 o                         
   1  11   9         85.83         73.47        23.67 o                         
   3  11   9        247.10        231.98       129.07 o                         
 -16  12   9         42.09        101.26       101.42 o                         
 -14  12   9        121.80        138.72        73.41 o                         
 -12  12   9        175.24        159.87        68.21 o                         
 -10  12   9         72.78         33.95        28.27 o                         
  -8  12   9        248.08        270.29        58.68 o                         
  -6  12   9         81.12         66.34        50.32 o                         
  -4  12   9        144.91        115.27        94.64 o                         
  -2  12   9        145.44        177.17        41.80 o                         
   0  12   9        476.56        533.57        88.18 o                         
   2  12   9          1.62        -15.33        62.25 o                         
 -13  13   9        299.53        221.26        71.70 o                         
 -11  13   9        230.74        255.29        98.51 o                         
  -9  13   9         85.51         92.00        95.49 o                         
  -7  13   9        177.97        222.91       109.87 o                         
  -5  13   9         69.41         82.57        47.37 o                         
  -3  13   9         86.27        114.19        45.49 o                         
 -26   0  10         74.72        100.15        50.93 o                         
 -24   0  10          0.03          9.11        32.90 o                         
 -22   0  10          0.12         16.46        21.80 o                         
 -20   0  10        287.38        250.75        38.12 o                         
 -18   0  10        407.67        391.96        44.75 o                         
 -16   0  10       6604.03       7093.72       291.30 o                         
 -14   0  10        123.50         80.22        25.66 o                         
 -12   0  10        948.63        973.87        54.07 o                         
 -10   0  10        186.66        242.42        27.74 o                         
  -8   0  10        199.21        236.69        26.57 o                         
  -6   0  10         21.00         39.56        15.27 o                         
  -4   0  10       1330.00       1499.47        59.13 o                         
  -2   0  10        635.81        672.72        33.51 o                         
   0   0  10       1737.35       1762.77        56.96 o                         
   2   0  10        284.38        272.59        21.55 o                         
   4   0  10        233.52        265.30        28.01 o                         
   6   0  10         16.71          3.03         9.93 o                         
   8   0  10        211.36        186.24        43.34 o                         
  10   0  10          0.38        116.09        83.97 o                         
 -27   1  10         15.46         75.35        72.55 o                         
 -25   1  10         14.26         32.23        22.67 o                         
 -23   1  10        119.49        111.45        24.08 o                         
 -21   1  10         11.04         37.88        16.62 o                         
 -19   1  10          0.22          4.74        12.88 o                         
 -17   1  10       1059.36       1127.31        39.06 o                         
 -15   1  10       1825.87       1988.56        63.65 o                         
 -13   1  10         62.89         70.65        17.73 o                         
 -11   1  10       1633.09       1574.56        49.48 o                         
  -9   1  10        249.99        232.46        25.37 o                         
  -7   1  10        530.12        543.22        24.20 o                         
  -5   1  10        110.84        111.89        13.09 o                         
  -3   1  10        524.31        468.08        20.27 o                         
  -1   1  10        212.05        190.89        18.86 o                         
   1   1  10        635.92        664.32        25.46 o                         
   3   1  10        144.09        134.05        13.75 o                         
   5   1  10          0.58         -6.73         8.80 o                         
   7   1  10        125.65        126.26        22.01 o                         
   9   1  10        120.90        171.55        58.16 o                         
 -26   2  10        384.00        429.93        50.23 o                         
 -24   2  10         10.21         -7.91        24.04 o                         
 -22   2  10          0.55         15.41        15.78 o                         
 -20   2  10         15.82         19.87        16.05 o                         
 -18   2  10        315.32        318.48        23.03 o                         
 -16   2  10        500.10        518.51        24.93 o                         
 -14   2  10        515.68        573.84        29.81 o                         
 -12   2  10        338.68        312.72        22.87 o                         
 -10   2  10        258.73        261.22        20.20 o                         
  -8   2  10          7.74         12.81        12.60 o                         
  -6   2  10         44.18         81.59        16.68 o                         
  -4   2  10       1039.91       1052.75        37.02 o                         
  -2   2  10         40.79         38.51        12.45 o                         
   0   2  10       2299.74       2328.65        72.76 o                         
   2   2  10          3.91         16.90         8.71 o                         
   4   2  10        414.88        414.50        28.97 o                         
   6   2  10          0.42        -11.02        14.81 o                         
   8   2  10        158.25        125.14        30.24 o                         
  10   2  10          1.47         23.00        26.64 o                         
 -25   3  10          4.19          6.31        31.41 o                         
 -23   3  10         66.14         78.47        27.02 o                         
 -21   3  10        370.88        415.74        31.39 o                         
 -19   3  10          0.43         11.50        12.20 o                         
 -17   3  10          2.86          3.65        10.79 o                         
 -15   3  10       1051.84       1032.79        37.77 o                         
 -13   3  10        263.85        270.80        25.77 o                         
 -11   3  10       4135.29       4219.76       116.99 o                         
  -9   3  10        669.80        580.13        36.36 o                         
  -7   3  10         18.89          5.11        12.86 o                         
  -5   3  10        804.63        816.91        38.28 o                         
  -3   3  10       1832.81       1817.04        68.10 o                         
  -1   3  10         11.89         25.59        16.65 o                         
   1   3  10         50.15         51.37         9.56 o                         
   3   3  10         88.80        129.51        26.35 o                         
   5   3  10        379.72        259.84        28.84 o                         
   7   3  10        261.71        321.34        51.09 o                         
   9   3  10        390.11        433.89        53.81 o                         
 -26   4  10         76.42         82.69        47.95 o                         
 -24   4  10         77.09          4.28        30.80 o                         
 -22   4  10        129.74         87.28        31.14 o                         
 -20   4  10        232.58        240.94        16.34 o                         
 -18   4  10         98.49         96.09        13.40 o                         
 -16   4  10        458.69        433.75        23.27 o                         
 -14   4  10        996.69        894.58        33.27 o                         
 -12   4  10          7.47         14.77        13.01 o                         
 -10   4  10       1313.78       1319.57        44.44 o                         
  -8   4  10        449.85        388.33        23.71 o                         
  -6   4  10        208.07        227.35        19.36 o                         
  -4   4  10        371.23        384.82        32.37 o                         
  -2   4  10       3111.54       3230.32       101.94 o                         
   0   4  10        196.25        219.02        17.01 o                         
   2   4  10        110.08         73.81        22.22 o                         
   4   4  10        653.86        670.05        48.09 o                         
   6   4  10          2.52         -9.71        24.01 o                         
   8   4  10          0.16         -3.32        28.62 o                         
  10   4  10        332.78        328.95        56.35 o                         
 -25   5  10         45.24         68.78        37.08 o                         
 -23   5  10         79.47         77.96        37.31 o                         
 -21   5  10          6.37        -21.75        33.65 o                         
 -19   5  10        418.63        426.56        23.91 o                         
 -17   5  10         74.60         56.03        13.21 o                         
 -15   5  10       1846.94       1875.81        62.20 o                         
 -13   5  10        860.38        891.48        34.23 o                         
 -11   5  10        565.75        517.07        26.36 o                         
  -9   5  10         60.84         69.02        15.61 o                         
  -7   5  10         92.14         75.45        14.35 o                         
  -5   5  10        231.40        212.74        17.56 o                         
  -3   5  10       1222.82       1323.71        52.81 o                         
  -1   5  10          0.67         -0.48        11.54 o                         
   1   5  10        170.98        162.89        15.14 o                         
   3   5  10         30.55         44.93        38.89 o                         
   5   5  10        123.57        131.28        39.35 o                         
   7   5  10         27.66         11.82        26.35 o                         
   9   5  10        153.26        166.39        35.74 o                         
 -24   6  10         24.00        -24.98        65.27 o                         
 -22   6  10        143.28        122.15        42.58 o                         
 -20   6  10          1.93        -42.81        42.81 o                         
 -18   6  10        135.59         86.80        34.51 o                         
 -16   6  10        125.74        149.27        16.49 o                         
 -14   6  10        156.51        114.66        19.68 o                         
 -12   6  10       1869.19       1934.95        70.70 o                         
 -10   6  10        730.01        671.15        35.80 o                         
  -8   6  10        506.52        440.85        36.41 o                         
  -6   6  10        614.62        631.61        32.78 o                         
  -4   6  10         52.93         53.53        13.18 o                         
  -2   6  10         25.80         27.41        14.44 o                         
   0   6  10        105.72         97.88        18.29 o                         
   2   6  10        247.08        241.50        33.58 o                         
   4   6  10        114.37         74.19        30.50 o                         
   6   6  10         53.65         72.66        46.91 o                         
   8   6  10        247.21        238.08        50.68 o                         
 -23   7  10         27.10         13.66        47.64 o                         
 -21   7  10          1.47          0.15        47.26 o                         
 -19   7  10        325.56        199.26        45.76 o                         
 -17   7  10        185.15        216.06        50.78 o                         
 -15   7  10         63.69         51.42        42.93 o                         
 -13   7  10        116.38        102.89        21.10 o                         
 -11   7  10          2.07        -14.93        17.34 o                         
  -9   7  10        745.79        683.60        44.83 o                         
  -7   7  10       1811.81       2045.88        87.51 o                         
  -5   7  10       3555.46       3704.60       144.54 o                         
  -3   7  10        186.47        173.77        18.64 o                         
  -1   7  10         11.06        -12.74        12.74 o                         
   1   7  10         88.82         62.77        13.06 o                         
   3   7  10        666.77        599.06        63.40 o                         
   5   7  10        106.37        133.35        38.16 o                         
   7   7  10        283.64        277.47        51.74 o                         
 -22   8  10          0.02          2.69        57.12 o                         
 -20   8  10          5.67         44.33        49.24 o                         
 -18   8  10         25.02        -10.34        50.22 o                         
 -16   8  10          9.61         14.42        45.73 o                         
 -14   8  10         56.88         79.77        30.28 o                         
 -12   8  10        447.40        532.19        41.73 o                         
 -10   8  10         22.52         20.03        20.11 o                         
  -8   8  10          4.66          4.99        19.49 o                         
  -6   8  10          0.37         32.44        23.41 o                         
  -4   8  10        145.93         76.84        20.67 o                         
  -2   8  10         19.83          9.81        15.74 o                         
   0   8  10         15.77          7.53        12.75 o                         
   2   8  10         60.74         20.72        44.36 o                         
   4   8  10         10.32        -28.74        33.53 o                         
   6   8  10          0.46        -37.11        37.11 o                         
 -21   9  10        480.53        435.65        70.43 o                         
 -19   9  10          0.08          4.33        52.58 o                         
 -17   9  10         24.63         42.29        44.85 o                         
 -15   9  10         57.43         32.32        41.95 o                         
 -13   9  10         44.65         45.07        20.24 o                         
 -11   9  10         39.69         36.58        34.24 o                         
  -9   9  10          3.02        -18.46        19.85 o                         
  -7   9  10         83.48         66.96        22.39 o                         
  -5   9  10          7.93        -16.69        19.85 o                         
  -3   9  10          8.46          9.65        23.24 o                         
  -1   9  10          0.18        -12.64        21.34 o                         
   1   9  10         56.22         69.56        37.97 o                         
   3   9  10        374.94        336.86        64.75 o                         
   5   9  10         62.44        124.05        46.53 o                         
 -20  10  10         94.12        -19.72        66.16 o                         
 -18  10  10        345.75        400.77        69.00 o                         
 -16  10  10          0.16          5.90        86.36 o                         
 -14  10  10        647.72        779.37        79.02 o                         
 -12  10  10          7.01         30.26        21.38 o                         
 -10  10  10        331.53        388.75        40.97 o                         
  -8  10  10        475.23        496.13        39.16 o                         
  -6  10  10        136.82        162.45        35.65 o                         
  -4  10  10         60.94         78.53        30.77 o                         
  -2  10  10        468.24        535.74        53.81 o                         
   0  10  10         35.37         74.14        23.94 o                         
   2  10  10        534.96        625.59        78.66 o                         
   4  10  10          2.16        -15.02        40.84 o                         
 -17  11  10         10.49         44.59        57.12 o                         
 -15  11  10        615.53        536.36        74.02 o                         
 -13  11  10        107.75        184.12        90.96 o                         
 -11  11  10         26.33         46.92        33.89 o                         
  -9  11  10          8.68         14.71        28.88 o                         
  -7  11  10         96.53        118.82        40.58 o                         
  -5  11  10        662.74        687.56        93.22 o                         
  -3  11  10        499.44        456.76        79.36 o                         
  -1  11  10         78.74         90.68        33.85 o                         
   1  11  10         54.09         75.61        63.97 o                         
 -14  12  10         20.31        -23.47        56.35 o                         
 -12  12  10          8.02        -45.42        87.88 o                         
 -10  12  10         53.68         61.15        44.40 o                         
  -8  12  10         20.60         33.56        42.82 o                         
  -6  12  10          6.93         28.87        37.79 o                         
  -4  12  10        131.15        117.87        42.34 o                         
  -2  12  10          1.45        -17.35        38.79 o                         
  -9  13  10          9.97          1.24        95.61 o                         
  -7  13  10          5.29         -6.78        97.25 o                         
 -27   1  11        117.85         94.54        43.39 o                         
 -25   1  11        540.63        401.34        56.78 o                         
 -23   1  11         21.54         48.68        24.98 o                         
 -21   1  11         16.55         46.54        21.72 o                         
 -19   1  11        168.24        157.97        24.86 o                         
 -17   1  11        149.33        113.57        16.90 o                         
 -15   1  11         78.21         47.91        22.28 o                         
 -13   1  11        186.20        150.71        24.31 o                         
 -11   1  11        253.29        270.61        21.42 o                         
  -9   1  11        837.00        848.01        34.02 o                         
  -7   1  11        343.39        371.83        20.57 o                         
  -5   1  11          2.90          4.05        11.38 o                         
  -3   1  11        496.91        517.79        26.75 o                         
  -1   1  11        117.38        107.19        13.24 o                         
   1   1  11        496.28        518.15        33.11 o                         
   3   1  11        956.09       1031.66        37.65 o                         
   5   1  11         97.48         90.10        20.28 o                         
   7   1  11        144.97        125.64        24.71 o                         
   9   1  11        146.71        283.00        77.92 o                         
 -26   2  11       1061.89       1217.48       121.99 o                         
 -24   2  11        203.52        179.45        34.46 o                         
 -22   2  11         52.11         38.38        17.22 o                         
 -20   2  11         72.72         83.84        17.14 o                         
 -18   2  11         82.22         62.21        19.94 o                         
 -16   2  11        740.67        733.30        33.48 o                         
 -14   2  11         40.54         59.28        22.48 o                         
 -12   2  11          1.22         18.71        15.01 o                         
 -10   2  11         22.21         33.33        13.22 o                         
  -8   2  11        119.18         97.58        16.44 o                         
  -6   2  11        214.46        258.70        20.57 o                         
  -4   2  11         27.96         24.87        12.15 o                         
  -2   2  11          6.60         -2.69        12.34 o                         
   0   2  11        347.57        360.56        22.45 o                         
   2   2  11         63.48         68.71        13.15 o                         
   4   2  11          0.09         -6.35        16.69 o                         
   6   2  11       1058.33       1081.92        66.65 o                         
   8   2  11          7.43          0.92        30.01 o                         
 -25   3  11        993.50       1137.10        82.71 o                         
 -23   3  11         40.66         42.59        51.64 o                         
 -21   3  11        213.45        197.36        25.27 o                         
 -19   3  11         39.09         36.09        15.67 o                         
 -17   3  11         74.34         59.84        18.05 o                         
 -15   3  11        120.39        111.70        17.00 o                         
 -13   3  11       1610.29       1536.21        60.80 o                         
 -11   3  11       1709.32       1817.42        62.19 o                         
  -9   3  11        152.96        176.42        20.26 o                         
  -7   3  11        147.07        163.81        18.15 o                         
  -5   3  11         46.59         69.22        15.68 o                         
  -3   3  11        166.72        162.47        19.51 o                         
  -1   3  11        764.95        751.28        49.43 o                         
   1   3  11        209.43        197.02        15.72 o                         
   3   3  11       1716.39       2001.45       119.14 o                         
   5   3  11        818.77        983.07        91.77 o                         
   7   3  11        624.36        626.86        54.36 o                         
 -26   4  11        120.92         56.25        53.03 o                         
 -24   4  11         11.26        -20.16        38.97 o                         
 -22   4  11        187.52        233.24        42.87 o                         
 -20   4  11          4.47         14.21        16.17 o                         
 -18   4  11        155.22        158.58        15.73 o                         
 -16   4  11        798.05        782.53        39.39 o                         
 -14   4  11        631.97        681.93        30.96 o                         
 -12   4  11        351.76        341.04        25.16 o                         
 -10   4  11         74.29         90.68        16.25 o                         
  -8   4  11        388.52        391.24        26.88 o                         
  -6   4  11          9.53         22.40        16.49 o                         
  -4   4  11         69.25         61.32        16.54 o                         
  -2   4  11         45.03         17.03        17.79 o                         
   0   4  11         11.10          9.00        10.00 o                         
   2   4  11        372.95        337.30        36.81 o                         
   4   4  11        911.83        888.53        68.62 o                         
   6   4  11         24.77        101.56        42.02 o                         
   8   4  11        432.67        386.20        57.58 o                         
 -25   5  11         27.54        -16.20        37.02 o                         
 -23   5  11        355.14        346.43        48.47 o                         
 -21   5  11        182.53        198.98        41.09 o                         
 -19   5  11          0.26         10.32        10.82 o                         
 -17   5  11          4.83        -12.38        22.47 o                         
 -15   5  11       1164.45       1140.13        51.37 o                         
 -13   5  11         84.72         26.31        22.89 o                         
 -11   5  11        392.79        372.77        33.68 o                         
  -9   5  11        532.08        513.22        32.45 o                         
  -7   5  11        646.91        649.07        30.77 o                         
  -5   5  11        829.37        919.59        48.10 o                         
  -3   5  11         67.47         52.76        15.68 o                         
  -1   5  11         59.31         30.65        12.97 o                         
   1   5  11        844.72       1010.91        78.02 o                         
   3   5  11        148.93        195.03        46.63 o                         
   5   5  11         90.11         87.03        40.75 o                         
   7   5  11         24.35         24.69        37.08 o                         
 -24   6  11         23.41         -8.12        44.04 o                         
 -22   6  11        123.08        109.20        47.81 o                         
 -20   6  11        280.67        133.90        40.08 o                         
 -18   6  11        146.26         96.53        29.12 o                         
 -16   6  11        144.39        188.89        39.92 o                         
 -14   6  11         12.96         42.06        22.37 o                         
 -12   6  11        382.22        358.87        32.08 o                         
 -10   6  11        335.65        300.45        30.21 o                         
  -8   6  11        424.92        446.37        32.16 o                         
  -6   6  11        920.55        930.51        50.55 o                         
  -4   6  11         76.71         78.85        18.98 o                         
  -2   6  11         75.36        113.85        24.20 o                         
   0   6  11        290.84        251.38        23.95 o                         
   2   6  11        977.30       1115.22       138.58 o                         
   4   6  11        219.96        268.15        47.43 o                         
   6   6  11         41.67         67.41        39.40 o                         
 -23   7  11        223.08         94.17        53.21 o                         
 -21   7  11        912.35        983.22       124.26 o                         
 -19   7  11        103.05         49.15        65.11 o                         
 -17   7  11          8.10         26.00        16.66 o                         
 -15   7  11        277.26        329.96        32.83 o                         
 -13   7  11         53.25         40.99        22.78 o                         
 -11   7  11         70.47         52.99        24.49 o                         
  -9   7  11         13.29         16.44        19.49 o                         
  -7   7  11        114.12         92.86        21.57 o                         
  -5   7  11         93.41         59.99        18.26 o                         
  -3   7  11          4.11          1.54        13.48 o                         
  -1   7  11        264.97        275.26        31.59 o                         
   1   7  11       1892.64       2207.74       175.84 o                         
   3   7  11        423.07        454.36        55.32 o                         
   5   7  11         59.50         67.50        38.86 o                         
 -22   8  11         48.26         71.76        90.77 o                         
 -20   8  11         53.14         27.77        48.22 o                         
 -18   8  11         63.88         55.45        49.69 o                         
 -16   8  11        148.39        153.47        32.06 o                         
 -14   8  11        202.91        199.65        33.55 o                         
 -12   8  11         11.61         -0.64        22.24 o                         
 -10   8  11        393.15        401.24        51.01 o                         
  -8   8  11         77.67         56.67        25.15 o                         
  -6   8  11        183.49        172.97        33.66 o                         
  -4   8  11         43.56         31.56        28.99 o                         
  -2   8  11        197.24        196.12        41.85 o                         
   0   8  11         70.50         77.47        24.46 o                         
   2   8  11         66.84         35.23        37.65 o                         
   4   8  11       2022.30       2284.65       151.83 o                         
 -21   9  11         26.39         12.13        54.46 o                         
 -19   9  11         78.31        -48.30        48.30 o                         
 -17   9  11         24.06         16.82        66.90 o                         
 -15   9  11         26.29          4.17        42.04 o                         
 -13   9  11        349.76        324.67        39.69 o                         
 -11   9  11          6.63        -19.34        23.46 o                         
  -9   9  11          0.53         26.08        24.63 o                         
  -7   9  11        614.07        564.93        48.49 o                         
  -5   9  11        548.45        438.61        55.97 o                         
  -3   9  11        178.19        141.36        35.15 o                         
  -1   9  11         29.06         27.17        37.15 o                         
   1   9  11         56.45        105.35        61.17 o                         
   3   9  11         75.92          8.39        44.52 o                         
 -18  10  11          8.78        -16.43        49.76 o                         
 -16  10  11          0.05         -8.55        57.20 o                         
 -14  10  11       1424.06       1501.48       109.18 o                         
 -12  10  11       1130.62       1355.71        93.10 o                         
 -10  10  11         22.11         14.62        30.91 o                         
  -8  10  11        994.75       1096.12        87.22 o                         
  -6  10  11        347.43        346.91        50.56 o                         
  -4  10  11         22.85         41.09        31.68 o                         
  -2  10  11        311.13        350.63        44.18 o                         
   0  10  11        101.97        151.66        65.87 o                         
 -17  11  11         46.72         82.97        61.27 o                         
 -15  11  11        273.55        270.56        75.59 o                         
 -13  11  11        423.24        410.63        65.11 o                         
 -11  11  11        488.88        413.59        47.23 o                         
  -9  11  11        129.74         76.62        36.37 o                         
  -7  11  11        322.63        351.26        69.39 o                         
  -5  11  11        227.51        224.61        43.28 o                         
  -3  11  11         68.92         91.79        30.12 o                         
  -1  11  11         15.58        -24.37        25.01 o                         
 -12  12  11         35.21         31.77        65.00 o                         
 -10  12  11          4.81         37.85       118.30 o                         
  -8  12  11          0.00         53.18        39.54 o                         
  -6  12  11         10.68          0.57        35.14 o                         
 -26   0  12         71.55        101.47        57.80 o                         
 -24   0  12         73.95        108.00        58.21 o                         
 -22   0  12        520.45        601.31        55.89 o                         
 -20   0  12        849.49        789.68        67.85 o                         
 -18   0  12        151.47        178.46        30.92 o                         
 -16   0  12         39.27         24.87        33.89 o                         
 -14   0  12        319.70        371.86        50.78 o                         
 -12   0  12       5772.60       6023.50       247.05 o                         
 -10   0  12      15860.49      16354.82       661.05 o                         
  -8   0  12         12.99         -3.88        16.94 o                         
  -6   0  12        403.71        364.56        30.53 o                         
  -4   0  12          0.17          3.60        16.98 o                         
  -2   0  12          4.72         11.98        14.18 o                         
   0   0  12          2.05          1.56        20.40 o                         
   2   0  12        214.12        231.05        29.26 o                         
   4   0  12        673.61        665.50        67.37 o                         
   6   0  12        550.44        977.83       154.52 o                         
 -25   1  12        176.44        119.11        65.67 o                         
 -23   1  12         23.41         25.80        25.57 o                         
 -21   1  12          3.94        -13.63        20.67 o                         
 -19   1  12         36.27         66.55        23.31 o                         
 -17   1  12        231.10        233.26        28.53 o                         
 -15   1  12        201.58        225.73        30.28 o                         
 -13   1  12         74.66         78.35        30.94 o                         
 -11   1  12       5656.48       5804.23       162.45 o                         
  -9   1  12       5834.08       6074.18       174.28 o                         
  -7   1  12         42.36         57.45        15.82 o                         
  -5   1  12        135.04         95.94        15.70 o                         
  -3   1  12          0.09         25.91        13.13 o                         
  -1   1  12         42.73         49.37        14.73 o                         
   1   1  12         55.30         39.46        16.37 o                         
   3   1  12         90.88         99.03        25.47 o                         
   5   1  12          0.51        -22.80        26.27 o                         
 -26   2  12          2.20         85.76        52.99 o                         
 -24   2  12         28.86         66.00        39.59 o                         
 -22   2  12          2.27        -14.48        23.88 o                         
 -20   2  12        202.39        209.64        26.54 o                         
 -18   2  12          0.67        -11.55        15.91 o                         
 -16   2  12        211.89        174.20        25.69 o                         
 -14   2  12        646.44        642.67        38.97 o                         
 -12   2  12        188.32        212.14        26.53 o                         
 -10   2  12         50.07         46.38        17.23 o                         
  -8   2  12        425.72        448.58        32.01 o                         
  -6   2  12        270.95        242.99        22.11 o                         
  -4   2  12        134.05        115.95        16.29 o                         
  -2   2  12          0.14        -11.92        11.92 o                         
   0   2  12         82.05         75.14        16.57 o                         
   2   2  12         29.26         31.72        10.79 o                         
   4   2  12        463.30        440.30        43.52 o                         
   6   2  12         36.92         37.93        29.42 o                         
 -25   3  12       1493.31       1578.40        98.77 o                         
 -23   3  12         39.44         35.62        32.13 o                         
 -21   3  12        134.05        195.24        35.98 o                         
 -19   3  12         52.01         60.87        16.25 o                         
 -17   3  12        256.07        327.99        31.65 o                         
 -15   3  12        666.70        784.37        42.27 o                         
 -13   3  12        139.75        112.30        20.84 o                         
 -11   3  12        937.84        999.27        57.03 o                         
  -9   3  12         29.63         11.34        16.95 o                         
  -7   3  12          2.34          9.60        16.34 o                         
  -5   3  12        514.78        484.88        32.17 o                         
  -3   3  12        193.06        252.15        19.10 o                         
  -1   3  12         32.41         35.35        13.24 o                         
   1   3  12          3.84         18.14        11.83 o                         
   3   3  12        138.14        165.97        30.87 o                         
   5   3  12       1669.56       1745.75       106.33 o                         
 -24   4  12       2882.42       3203.84       158.89 o                         
 -22   4  12         14.49          7.27        35.67 o                         
 -20   4  12          1.19         -5.60        20.74 o                         
 -18   4  12         52.47         20.90        15.38 o                         
 -16   4  12        289.51        240.93        33.02 o                         
 -14   4  12        140.37        123.36        20.11 o                         
 -12   4  12         16.60         21.53        16.57 o                         
 -10   4  12        571.31        641.17        37.97 o                         
  -8   4  12        302.78        297.81        36.64 o                         
  -6   4  12         17.41         13.66        17.58 o                         
  -4   4  12        109.69         97.15        23.45 o                         
  -2   4  12         39.50         43.65        14.39 o                         
   0   4  12         47.13         61.20        15.50 o                         
   2   4  12        412.91        404.75        48.42 o                         
   4   4  12        665.36        635.24        57.04 o                         
   6   4  12          0.63        -49.57        51.84 o                         
 -25   5  12        128.23        -92.03        92.03 o                         
 -23   5  12        470.74        436.17       109.88 o                         
 -21   5  12        660.26        572.49        84.01 o                         
 -19   5  12        382.59        229.31        44.22 o                         
 -17   5  12         46.15         31.72        21.94 o                         
 -15   5  12        196.05        222.35        29.34 o                         
 -13   5  12        966.20       1024.33        49.78 o                         
 -11   5  12        200.77        220.96        27.43 o                         
  -9   5  12         28.03         38.53        19.67 o                         
  -7   5  12        323.95        282.94        29.22 o                         
  -5   5  12        184.82        130.78        25.14 o                         
  -3   5  12         40.92         41.76        17.78 o                         
  -1   5  12          3.49         11.04        14.09 o                         
   1   5  12        118.53        103.96        29.39 o                         
   3   5  12        293.22        366.29        41.23 o                         
   5   5  12         50.83         55.64        41.10 o                         
 -24   6  12         16.72         80.95        65.62 o                         
 -22   6  12       1305.20       1388.07        92.08 o                         
 -20   6  12        645.44        760.31        61.17 o                         
 -18   6  12          4.34          1.69        17.01 o                         
 -16   6  12         48.13         11.68        51.25 o                         
 -14   6  12        328.45        300.99        33.11 o                         
 -12   6  12         30.40          0.34        22.78 o                         
 -10   6  12         93.66         69.29        22.88 o                         
  -8   6  12         39.17         27.64        20.13 o                         
  -6   6  12        334.62        373.12        40.47 o                         
  -4   6  12         22.41         27.71        21.61 o                         
  -2   6  12          1.67         11.93        28.40 o                         
   0   6  12        791.73        774.08       147.91 o                         
   2   6  12         70.85         -2.53        42.04 o                         
   4   6  12         62.04         80.71        38.60 o                         
 -23   7  12        385.14        381.48        61.99 o                         
 -21   7  12       1225.34       1200.81        96.99 o                         
 -19   7  12        141.21        138.63        54.42 o                         
 -17   7  12        220.84        199.21        34.31 o                         
 -15   7  12        164.55        196.14        28.93 o                         
 -13   7  12        711.51        729.62        50.72 o                         
 -11   7  12        132.13        137.41        32.28 o                         
  -9   7  12          1.65          5.25        22.85 o                         
  -7   7  12        743.36        802.48        58.63 o                         
  -5   7  12         58.72         74.67        38.39 o                         
  -3   7  12         27.79         14.12        22.76 o                         
  -1   7  12        500.28        464.33        47.12 o                         
   1   7  12        541.79        593.86       102.89 o                         
   3   7  12        453.58        459.49        61.28 o                         
 -20   8  12          0.65         33.16        71.70 o                         
 -18   8  12          0.93        -40.24        40.24 o                         
 -16   8  12          5.82         92.15        56.16 o                         
 -14   8  12         74.80         67.60        24.32 o                         
 -12   8  12        107.82        118.82        27.19 o                         
 -10   8  12        175.39        199.53        34.30 o                         
  -8   8  12         10.42         19.17        26.09 o                         
  -6   8  12         83.91         36.70        30.57 o                         
  -4   8  12         37.15         43.21        22.04 o                         
  -2   8  12         28.65         65.03        48.84 o                         
   0   8  12        103.59         49.16        47.31 o                         
   2   8  12        384.07        428.63        60.95 o                         
 -19   9  12         12.26        122.31        92.77 o                         
 -17   9  12         22.94          5.03        43.38 o                         
 -15   9  12       1104.09       1356.72       121.13 o                         
 -13   9  12         20.06         22.17        26.42 o                         
 -11   9  12         43.93         19.23        38.46 o                         
  -9   9  12        204.50        205.50        43.14 o                         
  -7   9  12        637.82        612.01        72.33 o                         
  -5   9  12        927.93        963.04        83.55 o                         
  -3   9  12        129.92        170.96        39.18 o                         
  -1   9  12        108.00         98.00        73.57 o                         
 -18  10  12          0.19        -76.63        76.63 o                         
 -16  10  12        139.57        106.04        65.26 o                         
 -14  10  12        746.92        844.29        80.19 o                         
 -12  10  12       1022.20       1051.64        76.71 o                         
 -10  10  12        200.72        147.19        54.83 o                         
  -8  10  12       1461.67       1659.11       133.58 o                         
  -6  10  12        733.04        519.44        76.89 o                         
  -4  10  12          0.01         -0.60        35.47 o                         
  -2  10  12         45.09         51.71        26.22 o                         
 -13  11  12        888.84       1064.70       113.45 o                         
 -11  11  12        893.70        931.72       105.20 o                         
  -9  11  12        326.52        299.16        50.97 o                         
  -7  11  12        230.33        243.76        61.64 o                         
  -5  11  12         52.22         69.79        63.72 o                         
 -25   1  13          0.56         27.79        44.91 o                         
 -23   1  13         63.18         55.27        38.92 o                         
 -21   1  13       1119.55       1094.35        59.97 o                         
 -19   1  13        150.93        181.34        26.07 o                         
 -17   1  13          5.90         12.83        27.08 o                         
 -15   1  13         28.43         19.25        25.52 o                         
 -13   1  13         20.02         49.49        20.08 o                         
 -11   1  13        102.69         99.49        29.64 o                         
  -9   1  13       2701.30       2873.88       107.29 o                         
  -7   1  13        609.70        643.11        34.24 o                         
  -5   1  13        738.84        806.86        37.57 o                         
  -3   1  13         44.32         31.69        14.43 o                         
  -1   1  13        125.47        119.02        19.20 o                         
   1   1  13         67.25         45.47        24.21 o                         
   3   1  13         13.03        -26.77        30.69 o                         
 -24   2  13         10.90         19.62        36.83 o                         
 -22   2  13          4.52         27.72        35.70 o                         
 -20   2  13        305.88        235.93        36.07 o                         
 -18   2  13          0.10         34.06        30.42 o                         
 -16   2  13         41.88         39.12        33.57 o                         
 -14   2  13          0.37         22.24        20.84 o                         
 -12   2  13         13.15         24.98        21.08 o                         
 -10   2  13        230.53        238.57        28.22 o                         
  -8   2  13         14.08        -15.66        15.66 o                         
  -6   2  13        409.37        350.40        28.09 o                         
  -4   2  13          0.40         -0.21        13.51 o                         
  -2   2  13        132.18        146.20        25.24 o                         
   0   2  13          0.17         -3.82        15.15 o                         
   2   2  13        133.84        124.79        32.92 o                         
   4   2  13        642.77        556.76        61.93 o                         
 -25   3  13       1064.49       1053.99        90.01 o                         
 -23   3  13         10.26         12.61        34.61 o                         
 -21   3  13        207.82        193.80        29.59 o                         
 -19   3  13         89.04         98.71        19.98 o                         
 -17   3  13        104.92         95.61        24.34 o                         
 -15   3  13         40.17         -2.09        27.74 o                         
 -13   3  13          7.00         -7.99        20.70 o                         
 -11   3  13        152.49        155.24        26.37 o                         
  -9   3  13         27.16         35.00        18.74 o                         
  -7   3  13          1.61         28.91        19.07 o                         
  -5   3  13        405.28        439.02        33.34 o                         
  -3   3  13         61.85         68.42        20.35 o                         
  -1   3  13          8.94         17.87        16.57 o                         
   1   3  13         43.74         37.42        10.24 o                         
   3   3  13          8.48          0.39        23.89 o                         
 -24   4  13       1013.50        869.73        85.78 o                         
 -22   4  13         76.06         79.22        49.98 o                         
 -20   4  13        195.99        162.50        29.84 o                         
 -18   4  13        127.07         56.99        29.85 o                         
 -16   4  13        172.15        149.64        26.49 o                         
 -14   4  13        313.96        249.02        39.35 o                         
 -12   4  13        764.90        760.67        66.72 o                         
 -10   4  13        311.01        297.31        32.12 o                         
  -8   4  13         89.40         88.86        21.74 o                         
  -6   4  13       1035.14       1046.61        56.35 o                         
  -4   4  13        187.09        158.22        23.24 o                         
  -2   4  13         28.23         52.85        21.38 o                         
   0   4  13         43.65         56.31        18.26 o                         
   2   4  13          2.38         -6.46        32.20 o                         
 -23   5  13        168.82        256.74        56.98 o                         
 -21   5  13        116.10        128.32        49.44 o                         
 -19   5  13        668.32        857.12        58.32 o                         
 -17   5  13          8.40         -9.59        27.88 o                         
 -15   5  13          9.72         37.42        22.41 o                         
 -13   5  13        207.39        236.34        36.24 o                         
 -11   5  13          3.36         38.68        22.93 o                         
  -9   5  13        158.57        145.46        25.36 o                         
  -7   5  13        294.29        321.27        33.04 o                         
  -5   5  13         16.23         60.33        20.06 o                         
  -3   5  13        209.73        219.69        28.50 o                         
  -1   5  13         17.89          2.10        22.33 o                         
   1   5  13          2.40         24.32        34.57 o                         
 -22   6  13        565.62        695.68        90.68 o                         
 -20   6  13        676.38        690.09        72.37 o                         
 -18   6  13         34.83         32.37        29.20 o                         
 -16   6  13         34.00         13.12        26.58 o                         
 -14   6  13        145.07         98.84        32.03 o                         
 -12   6  13        300.85        241.77        33.19 o                         
 -10   6  13        758.44        720.83        47.88 o                         
  -8   6  13         95.12         98.93        46.16 o                         
  -6   6  13         50.50         28.00        26.20 o                         
  -4   6  13         42.34         31.89        20.70 o                         
  -2   6  13          6.82         14.28        17.15 o                         
   0   6  13        134.13        175.58        39.02 o                         
   2   6  13          0.58        156.75        85.17 o                         
 -21   7  13        547.86        548.04        80.05 o                         
 -19   7  13          0.86        -37.26        94.80 o                         
 -17   7  13          0.56         26.59        35.45 o                         
 -15   7  13          0.43          6.83        36.20 o                         
 -13   7  13        112.00        153.21        31.07 o                         
 -11   7  13          4.68         15.10        24.69 o                         
  -9   7  13         15.88         22.59        25.44 o                         
  -7   7  13        195.87        165.80        33.42 o                         
  -5   7  13         89.92         82.82        31.98 o                         
  -3   7  13          3.97         21.23        22.57 o                         
  -1   7  13         40.36        106.23        43.21 o                         
 -20   8  13         21.91        -22.47        59.58 o                         
 -18   8  13          5.15         39.33        50.23 o                         
 -16   8  13         23.36        130.28        57.18 o                         
 -14   8  13          8.75        -14.40        31.17 o                         
 -12   8  13        141.31        154.38        30.15 o                         
 -10   8  13        183.69        165.81        46.96 o                         
  -8   8  13        164.95        137.73        38.94 o                         
  -6   8  13        319.10        235.18        43.44 o                         
  -4   8  13         46.43         20.86        22.96 o                         
  -2   8  13          3.40        -49.13        57.82 o                         
 -17   9  13         27.68        -67.54        76.03 o                         
 -15   9  13          2.41        -43.73        48.01 o                         
 -13   9  13         14.80         25.55        32.53 o                         
 -11   9  13          1.37         62.29        43.64 o                         
  -9   9  13         63.93         71.94        38.90 o                         
  -7   9  13        414.54        318.78        49.25 o                         
  -5   9  13        137.81        109.32        41.22 o                         
  -3   9  13         92.17         60.83        37.30 o                         
 -14  10  13        525.58        526.00        91.60 o                         
 -12  10  13        147.20        214.16        63.39 o                         
 -10  10  13        245.28        190.00        65.35 o                         
  -8  10  13        742.68        785.40        70.74 o                         
  -6  10  13        208.05        169.17        82.41 o                         
 -24   0  14          3.06        -53.08        54.75 o                         
 -22   0  14          1.20        -30.76        65.70 o                         
 -20   0  14       2492.68       2927.99       190.67 o                         
 -18   0  14        428.23        305.84        64.53 o                         
 -16   0  14          3.97        -23.89        39.80 o                         
 -14   0  14        226.01        133.99       124.28 o                         
 -12   0  14        142.06        180.68        46.04 o                         
 -10   0  14        119.97        122.34        42.59 o                         
  -8   0  14        339.28        268.20        42.19 o                         
  -6   0  14        335.17        353.53        40.85 o                         
  -4   0  14        105.24         32.28        29.18 o                         
  -2   0  14        122.32         97.58        34.99 o                         
   0   0  14         46.87         66.49        40.46 o                         
   2   0  14        478.79        516.27        51.06 o                         
 -23   1  14        253.17        331.48        63.60 o                         
 -21   1  14        184.11        137.72        42.67 o                         
 -19   1  14        542.23        471.43        43.60 o                         
 -17   1  14         44.74         17.25        32.11 o                         
 -15   1  14         88.62        103.01        33.57 o                         
 -13   1  14        234.24        262.06        35.40 o                         
 -11   1  14         16.75         26.30        22.21 o                         
  -9   1  14        341.09        264.29        29.04 o                         
  -7   1  14        100.77         92.24        22.84 o                         
  -5   1  14        138.08        103.35        23.62 o                         
  -3   1  14        452.88        423.48        42.17 o                         
  -1   1  14         96.93        113.63        32.10 o                         
   1   1  14          0.18        -12.12        20.77 o                         
 -24   2  14         18.07         35.30        43.68 o                         
 -22   2  14         52.43        203.02        75.44 o                         
 -20   2  14        165.18         97.38        40.61 o                         
 -18   2  14         17.79          6.71        29.70 o                         
 -16   2  14         65.01          4.12        26.77 o                         
 -14   2  14        469.65        476.29        46.46 o                         
 -12   2  14         16.11         -0.68        21.30 o                         
 -10   2  14         15.04         27.11        19.37 o                         
  -8   2  14        141.10         95.45        20.29 o                         
  -6   2  14          1.62         23.75        18.50 o                         
  -4   2  14        607.04        519.89        46.10 o                         
  -2   2  14        180.71        117.66        23.75 o                         
   0   2  14        314.83        345.79        37.51 o                         
 -23   3  14         59.26         72.93        51.69 o                         
 -21   3  14         46.59          9.16        28.75 o                         
 -19   3  14          1.83         17.08        26.85 o                         
 -17   3  14        130.61        135.61        33.53 o                         
 -15   3  14        151.18        180.09        29.49 o                         
 -13   3  14          9.20         -3.17        25.59 o                         
 -11   3  14         30.37         65.57        28.84 o                         
  -9   3  14          2.83         -2.29        20.44 o                         
  -7   3  14         50.27         46.24        20.69 o                         
  -5   3  14        787.43        709.33        57.64 o                         
  -3   3  14          4.28          4.68        17.29 o                         
  -1   3  14         11.01         38.50        29.25 o                         
   1   3  14        457.40        477.41        44.40 o                         
 -22   4  14        159.40        187.32        48.37 o                         
 -20   4  14        358.84        388.42        46.88 o                         
 -18   4  14        561.10        598.89        45.66 o                         
 -16   4  14         18.72         18.97        26.57 o                         
 -14   4  14         70.71         83.15        35.57 o                         
 -12   4  14         98.97         67.92        27.52 o                         
 -10   4  14        296.71        298.73        32.74 o                         
  -8   4  14          6.52          0.21        25.87 o                         
  -6   4  14       1257.32       1330.03        84.14 o                         
  -4   4  14          0.79         57.86        20.32 o                         
  -2   4  14        130.57        129.10        24.52 o                         
   0   4  14         66.77         46.72        36.85 o                         
 -21   5  14         23.19         45.47        50.30 o                         
 -19   5  14         89.88        106.04        30.89 o                         
 -17   5  14        776.56        836.08        52.57 o                         
 -15   5  14        540.56        577.88        41.40 o                         
 -13   5  14        114.00        104.11        35.25 o                         
 -11   5  14        127.48         65.60        26.67 o                         
  -9   5  14         36.55        -15.75        22.32 o                         
  -7   5  14        469.24        473.51        42.81 o                         
  -5   5  14         55.75         63.98        24.98 o                         
  -3   5  14         12.64        -17.73        17.73 o                         
  -1   5  14         12.00        -33.25        33.25 o                         
 -20   6  14        114.95        167.54        47.79 o                         
 -18   6  14        529.24        564.84        59.37 o                         
 -16   6  14        242.28        307.75        41.55 o                         
 -14   6  14        315.93        311.41        40.05 o                         
 -12   6  14         24.42         22.75        24.92 o                         
 -10   6  14         67.74         26.50        28.87 o                         
  -8   6  14        246.10        209.06        43.25 o                         
  -6   6  14         30.90         45.92        40.95 o                         
  -4   6  14          0.57          1.30        26.77 o                         
  -2   6  14        103.25         77.22        46.68 o                         
 -19   7  14         52.18         32.81        51.03 o                         
 -17   7  14          0.39         34.68        58.03 o                         
 -15   7  14        136.59         53.51        32.18 o                         
 -13   7  14        144.51        152.41        38.28 o                         
 -11   7  14         34.01         40.19        34.12 o                         
  -9   7  14         84.94        110.07        41.14 o                         
  -7   7  14        256.04        228.99        46.34 o                         
  -5   7  14        383.60        332.61        64.46 o                         
  -3   7  14         67.66         68.34        34.57 o                         
 -18   8  14          1.20        -20.01        58.87 o                         
 -16   8  14        248.64         95.23        65.75 o                         
 -14   8  14          5.91         32.31        35.49 o                         
 -12   8  14         18.51        -23.40        41.49 o                         
 -10   8  14          8.25         70.98        54.86 o                         
  -8   8  14         24.01         -1.52        37.70 o                         
  -6   8  14         35.54         27.23        39.86 o                         
 -13   9  14          3.91         42.76        40.54 o                         
 -11   9  14          8.53         58.52        40.07 o                         
  -9   9  14          2.17         22.51        42.53 o                         
 -23   1  15          4.00         -8.23        45.40 o                         
 -21   1  15        116.82        168.61        42.67 o                         
 -19   1  15          7.45         16.64        41.93 o                         
 -17   1  15          0.00         -8.25        32.07 o                         
 -15   1  15        128.94         98.58        33.85 o                         
 -13   1  15        215.34        160.17        33.79 o                         
 -11   1  15        133.42        130.12        29.89 o                         
  -9   1  15         27.76         17.97        23.68 o                         
  -7   1  15          3.62        -12.04        28.05 o                         
  -5   1  15        214.69        123.96        29.66 o                         
  -3   1  15         28.97          7.11        24.56 o                         
  -1   1  15         32.65         16.95        32.42 o                         
 -22   2  15          1.91         48.58        39.57 o                         
 -20   2  15         39.53         43.92        32.29 o                         
 -18   2  15        136.01        103.32        36.84 o                         
 -16   2  15         34.27         -4.95        29.67 o                         
 -14   2  15          0.20        -26.36        26.36 o                         
 -12   2  15         35.92         52.26        29.07 o                         
 -10   2  15         26.56         24.60        27.53 o                         
  -8   2  15         36.41        127.67        33.54 o                         
  -6   2  15          1.54          9.58        21.45 o                         
  -4   2  15        127.83         93.97        24.70 o                         
  -2   2  15          4.93         -3.39        19.56 o                         
 -21   3  15          2.43        -33.26        33.26 o                         
 -19   3  15        161.10        164.95        40.79 o                         
 -17   3  15        274.40        212.76        52.68 o                         
 -15   3  15        140.33        171.84        33.28 o                         
 -13   3  15         11.98         31.02        29.30 o                         
 -11   3  15         99.30         66.32        33.97 o                         
  -9   3  15         91.72        130.32        57.26 o                         
  -7   3  15          6.42         15.14        23.49 o                         
  -5   3  15         37.97         26.89        28.54 o                         
  -3   3  15         17.78         21.03        23.36 o                         
 -22   4  15        114.86         67.98        99.34 o                         
 -20   4  15         40.99         68.03        32.21 o                         
 -18   4  15        485.62        414.87        49.95 o                         
 -16   4  15        166.42        145.98        36.36 o                         
 -14   4  15         58.15         58.60        32.46 o                         
 -12   4  15         71.95         58.33        35.70 o                         
 -10   4  15        104.19         56.40        32.77 o                         
  -8   4  15         95.62        104.83        33.83 o                         
  -6   4  15          2.64          7.45        22.31 o                         
  -4   4  15          0.03        -11.51        21.62 o                         
 -21   5  15         58.69        115.12       110.52 o                         
 -19   5  15        182.43        145.37        53.65 o                         
 -17   5  15        100.93         78.47        34.28 o                         
 -15   5  15        149.82        151.37        39.91 o                         
 -13   5  15        100.28         70.91        31.99 o                         
 -11   5  15          0.65         95.71        41.20 o                         
  -9   5  15          8.21         -3.90        26.77 o                         
  -7   5  15          5.03         20.32        31.77 o                         
  -5   5  15         44.81         14.83        23.80 o                         
 -18   6  15         52.98         33.63        51.70 o                         
 -16   6  15         93.38        172.31        41.00 o                         
 -14   6  15        174.46        135.00        44.81 o                         
 -12   6  15        122.51        117.53        43.49 o                         
 -10   6  15         21.90          1.42        41.41 o                         
  -8   6  15        249.06        122.85        37.56 o                         
  -6   6  15         66.54        -27.42        35.76 o                         
 -17   7  15         78.62         89.57        49.39 o                         
 -15   7  15        119.29         54.07        40.03 o                         
 -13   7  15          2.27         27.39        37.13 o                         
 -11   7  15         53.18         69.62        35.18 o                         
  -9   7  15         53.00        126.87        44.08 o                         
 -20   0  16          3.39         69.78        70.47 o                         
 -18   0  16         93.85        105.65        63.11 o                         
 -16   0  16        357.42        429.86        93.28 o                         
 -14   0  16       6354.51       7195.83       390.08 o                         
 -12   0  16       1101.92       1052.71       150.93 o                         
 -10   0  16         27.56        -29.17        35.64 o                         
  -8   0  16         68.69         67.39        85.46 o                         
  -6   0  16        224.63        389.34        61.78 o                         
 -21   1  16         22.12         87.41        52.45 o                         
 -19   1  16         40.67         56.14        43.35 o                         
 -17   1  16        109.53         52.68        36.83 o                         
 -15   1  16       1357.78       1382.48        82.31 o                         
 -13   1  16       2793.07       2920.16       152.22 o                         
 -11   1  16         93.39         90.33        35.23 o                         
  -9   1  16          0.06         15.95        26.68 o                         
  -7   1  16          9.34        -17.33        25.16 o                         
  -5   1  16        113.99         89.21        31.15 o                         
 -20   2  16          1.36         60.75        42.81 o                         
 -18   2  16          0.51         -2.39        40.93 o                         
 -16   2  16          5.11         28.06        39.85 o                         
 -14   2  16          3.99          5.72        36.50 o                         
 -12   2  16        633.41        577.57        53.63 o                         
 -10   2  16         93.04         75.90        33.57 o                         
  -8   2  16         50.05         73.31        33.35 o                         
  -6   2  16        147.70        176.00        32.03 o                         
 -19   3  16         42.17         61.62        37.59 o                         
 -17   3  16          7.83          6.66        40.97 o                         
 -15   3  16         15.98         45.41        36.34 o                         
 -13   3  16        210.47        277.41        47.95 o                         
 -11   3  16         66.92         61.55        40.58 o                         
  -9   3  16        211.62        221.57        34.95 o                         
  -7   3  16         12.12         24.96        28.69 o                         
 -18   4  16        147.91        158.86        37.66 o                         
 -16   4  16         52.39         25.26        39.19 o                         
 -14   4  16        385.90        406.54        51.08 o                         
 -12   4  16         54.40        -10.92        48.26 o                         
 -10   4  16         11.69        -11.75        30.40 o                         
  -8   4  16        158.70        167.90        37.09 o                         
 -17   5  16        182.10         62.57        45.75 o                         
 -15   5  16          2.10         11.80        33.18 o                         
 -13   5  16          0.22         74.64        43.43 o                         
 -11   5  16        395.85        284.23        42.42 o                         
  -9   5  16         58.89        114.11        62.11 o                         
 -15   1  17          9.58        -22.90        33.53 o                         
 -13   1  17        237.53        312.70        41.48 o                         
 -14   2  17          4.18        111.74        80.63 o                         
                                                                                
