# Supplementary material for: Crystal structures of the 1:1 salts of 2-amino-4-nitro­benzoate with each of (2-hy­droxy­eth­yl)di­methyl­aza­nium, tert-but­yl(2-hy­droxy­eth­yl)aza­nium and 1,3-dihy­droxy-2-(hy­droxy­meth­yl)propan-2-aminium
Source: Acta Crystallogr E Crystallogr Commun. 2018 Nov 9;74(Pt 12):1735–40. doi: 10.1107/S2056989018015578 (PMC6281114; doi:10.1107/S2056989018015578)
Supplement: Supplementary file 4 [file e-74-01735-IIIsup4.hkl]

data_III                                                                        
_shelx_title ' 0092'                                                            
_shelx_refln_list_code          4                                               
_shelx_F_calc_maximum      162.73                                               
_exptl_crystal_F_000       640.00                                               
_reflns_d_resolution_high  0.7685                                               
                                                                                
loop_                                                                           
 _space_group_symop_operation_xyz                                               
 'x, y, z'                                                                      
 '-x, y+1/2, -z+1/2'                                                            
 '-x, -y, -z'                                                                   
 'x, -y-1/2, z-1/2'                                                             
                                                                                
_cell_length_a    13.6269                                                       
_cell_length_b     9.4976                                                       
_cell_length_c    10.2042                                                       
_cell_angle_alpha  90.000                                                       
_cell_angle_beta   90.355                                                       
_cell_angle_gamma  90.000                                                       
                                                                                
_shelx_F_squared_multiplier     1.000                                           
                                                                                
loop_                                                                           
 _refln_index_h                                                                 
 _refln_index_k                                                                 
 _refln_index_l                                                                 
 _refln_F_squared_calc                                                          
 _refln_F_squared_meas                                                          
 _refln_F_squared_sigma                                                         
 _refln_observed_status                                                         
   2   0   0       3440.39       2890.38       117.49 o                         
   3   0   0       6692.00       6487.65       222.30 o                         
   4   0   0       7619.37       7442.22       190.70 o                         
   5   0   0          2.60         14.56         4.91 o                         
   6   0   0        188.03        203.50        12.25 o                         
   7   0   0       1373.76       1274.12        51.05 o                         
   8   0   0         43.45         46.39         8.47 o                         
   9   0   0       1333.89       1472.09        48.15 o                         
  10   0   0         85.52        110.42        14.99 o                         
  11   0   0       2598.77       2728.75       104.28 o                         
  12   0   0       2400.08       2440.05       109.92 o                         
  13   0   0          0.18         -7.87         7.87 o                         
  14   0   0        715.46        722.72        59.94 o                         
  15   0   0         71.15         55.81        17.72 o                         
  16   0   0         95.46         76.16        23.04 o                         
  17   0   0         59.59         80.89        21.91 o                         
   2   1   0         40.27         43.44         2.98 o                         
   3   1   0       1359.95       1171.29        25.59 o                         
   4   1   0       1349.88       1143.86        30.00 o                         
   5   1   0         32.09         42.67         4.12 o                         
   6   1   0         11.00         10.39         4.23 o                         
   7   1   0        318.69        337.59        12.61 o                         
   8   1   0        515.93        482.11        16.39 o                         
   9   1   0        209.01        206.31         9.47 o                         
  10   1   0        241.36        249.09        10.87 o                         
  11   1   0        783.50        780.96        27.73 o                         
  12   1   0       2560.45       2658.02        87.52 o                         
  13   1   0          0.15         -0.08         7.87 o                         
  14   1   0         40.27         29.40         9.31 o                         
  15   1   0        169.66        157.36        18.09 o                         
  16   1   0        125.99        112.30        22.29 o                         
  17   1   0         37.15         36.95        24.14 o                         
   0   2   0       1730.00       1534.34        43.42 o                         
   1   2   0       4474.31       4090.08        75.28 o                         
   2   2   0       1478.47       1505.85        28.12 o                         
   3   2   0       5399.10       5335.48       100.04 o                         
   4   2   0        664.70        565.25        11.98 o                         
   5   2   0       4834.55       4703.54       104.02 o                         
   6   2   0         50.18         21.95         5.96 o                         
   7   2   0       3524.90       3683.11        91.80 o                         
   8   2   0        809.53        848.23        24.61 o                         
   9   2   0        345.48        390.07        16.17 o                         
  10   2   0        158.04        137.66         8.87 o                         
  11   2   0        171.04        181.92        12.45 o                         
  12   2   0          7.38          0.42         6.24 o                         
  13   2   0        184.84        201.28        12.27 o                         
  14   2   0         80.57         65.30        10.66 o                         
  15   2   0        124.93         74.68        14.98 o                         
  16   2   0          2.72         -8.87        13.10 o                         
  17   2   0         59.52         66.53        21.16 o                         
   1   3   0         87.58         82.84         3.63 o                         
   2   3   0       1096.65       1024.65        20.06 o                         
   3   3   0         89.68         92.74         4.48 o                         
   4   3   0       2733.01       2786.96        54.36 o                         
   5   3   0       3011.77       3011.38        53.71 o                         
   6   3   0          0.28          3.17         2.54 o                         
   7   3   0          5.80          5.24         3.20 o                         
   8   3   0         71.40         73.37         5.85 o                         
   9   3   0        155.30        152.44         8.47 o                         
  10   3   0         14.30         10.62         4.47 o                         
  11   3   0        167.59        149.81         9.40 o                         
  12   3   0         75.54         61.90         7.58 o                         
  13   3   0         62.49         63.68         9.18 o                         
  14   3   0         56.83         40.15         9.29 o                         
  15   3   0        287.68        316.19        28.07 o                         
  16   3   0        371.79        429.65        46.91 o                         
  17   3   0         29.56         11.13        17.06 o                         
   0   4   0        433.08        444.34        13.78 o                         
   1   4   0          4.14          7.41         2.29 o                         
   2   4   0        731.75        688.95        13.33 o                         
   3   4   0        580.06        590.13        13.54 o                         
   4   4   0          5.10          2.32         2.10 o                         
   5   4   0         67.13         71.32         4.21 o                         
   6   4   0          3.80         -0.02         1.81 o                         
   7   4   0        496.15        512.19        15.35 o                         
   8   4   0        111.38        114.21         6.96 o                         
   9   4   0         55.76         62.60         5.96 o                         
  10   4   0          8.01          7.91         4.12 o                         
  11   4   0         46.86         46.45         5.94 o                         
  12   4   0        228.97        241.59        15.16 o                         
  13   4   0        277.22        264.21        17.80 o                         
  14   4   0         12.03         17.22        10.12 o                         
  15   4   0          3.68         -6.05        15.77 o                         
  16   4   0        706.83        828.73        66.16 o                         
   1   5   0        248.87        227.91         7.83 o                         
   2   5   0        153.60        172.56         5.52 o                         
   3   5   0        269.25        288.29        10.40 o                         
   4   5   0       1217.85       1265.22        22.92 o                         
   5   5   0        434.91        432.35        12.28 o                         
   6   5   0        388.69        385.05        12.37 o                         
   7   5   0          7.76          5.53         3.79 o                         
   8   5   0        946.88       1004.99        34.09 o                         
   9   5   0        144.97        126.51        10.14 o                         
  10   5   0         56.41         56.29         7.70 o                         
  11   5   0        247.89        220.21        14.14 o                         
  12   5   0        481.95        484.28        25.44 o                         
  13   5   0         13.14         26.97         9.81 o                         
  14   5   0         34.07         14.30        11.32 o                         
  15   5   0         12.69         20.73        13.85 o                         
  16   5   0         38.90         34.31        20.87 o                         
   0   6   0       2928.27       3352.91        82.20 o                         
   1   6   0       1549.11       1618.35        37.09 o                         
   2   6   0          8.85         15.35         3.07 o                         
   3   6   0          0.74         -0.52         3.34 o                         
   4   6   0         25.03         22.59         2.90 o                         
   5   6   0          0.04          1.84         2.44 o                         
   6   6   0        254.02        297.08        12.58 o                         
   7   6   0         95.18        111.17         8.53 o                         
   8   6   0         12.18          6.95         5.27 o                         
   9   6   0        200.26        197.46        13.57 o                         
  10   6   0         49.91         46.35         8.03 o                         
  11   6   0          4.10          3.26         7.51 o                         
  12   6   0        482.26        450.81        28.54 o                         
  13   6   0         27.96         62.95        17.46 o                         
  14   6   0          2.79         17.50        14.67 o                         
  15   6   0         43.62         60.85        20.00 o                         
   1   7   0         13.88          8.94         3.01 o                         
   2   7   0         14.51         10.25         2.84 o                         
   3   7   0        507.06        496.21        16.43 o                         
   4   7   0          3.85          8.44         2.93 o                         
   5   7   0         56.84         60.51         5.26 o                         
   6   7   0        283.98        282.40        10.98 o                         
   7   7   0          5.40          6.66         4.93 o                         
   8   7   0         33.74         29.93         6.93 o                         
   9   7   0         92.22         85.86         9.46 o                         
  10   7   0         67.19         74.83         9.64 o                         
  11   7   0        486.20        498.57        27.27 o                         
  12   7   0         15.31         10.06        11.33 o                         
  13   7   0        101.67        126.90        45.98 o                         
  14   7   0          0.03          9.88        24.57 o                         
   0   8   0         35.33         36.44         6.14 o                         
   1   8   0         26.81         33.47         4.70 o                         
   2   8   0          2.13          2.74         2.96 o                         
   3   8   0         50.19         50.05         4.76 o                         
   4   8   0         69.94         60.69         6.99 o                         
   5   8   0       1455.33       1522.67        40.14 o                         
   6   8   0        494.13        564.40        18.98 o                         
   7   8   0        242.06        250.77        21.63 o                         
   8   8   0        159.00        173.04        13.40 o                         
   9   8   0          0.11          3.61         6.78 o                         
  10   8   0          0.20          0.32         7.53 o                         
  11   8   0         10.27         -2.28        17.20 o                         
  12   8   0        115.96         80.61        19.59 o                         
  13   8   0        128.38        180.90        38.89 o                         
   1   9   0          7.19          4.82         3.49 o                         
   2   9   0        120.61        106.86         7.47 o                         
   3   9   0         14.84         23.88         4.85 o                         
   4   9   0        690.13        694.97        21.82 o                         
   5   9   0        330.85        359.86        14.29 o                         
   6   9   0         15.58          8.88         3.43 o                         
   7   9   0         80.23         58.50         8.40 o                         
   8   9   0        171.32        157.39        17.65 o                         
   9   9   0         73.80         93.02        24.06 o                         
  10   9   0          6.96         -5.85        15.10 o                         
  11   9   0        115.66        164.78        21.27 o                         
  12   9   0          0.83        -13.10        15.81 o                         
   0  10   0         60.31         67.93         8.51 o                         
   1  10   0        350.94        373.00        20.99 o                         
   2  10   0          0.01          2.25         4.42 o                         
   3  10   0         13.37          7.78         4.95 o                         
   4  10   0        155.75        148.89        11.06 o                         
   5  10   0         26.10         24.46         6.07 o                         
   6  10   0         31.35         32.34         9.85 o                         
   7  10   0        182.06        173.71        22.12 o                         
   8  10   0        219.88        252.73        54.60 o                         
   9  10   0        113.21        157.88        33.63 o                         
  10  10   0          7.46          4.36        13.61 o                         
   1  11   0         87.42         93.51        14.32 o                         
   2  11   0         29.06         25.20        11.58 o                         
   3  11   0         73.98         53.95        16.97 o                         
   4  11   0          0.36         25.16        14.61 o                         
   5  11   0        208.50        200.90        49.83 o                         
   6  11   0          0.77        -10.66        21.36 o                         
   7  11   0         10.75         15.44        11.13 o                         
   8  11   0          0.56         -0.11        12.00 o                         
   0  12   0        329.58        315.64        50.20 o                         
   1  12   0         16.22         23.20        15.93 o                         
   2  12   0          0.81          0.00        29.62 o                         
   3  12   0          0.03          4.62        25.85 o                         
 -17   1   1          0.98         -5.70        19.51 o                         
 -16   1   1          6.74          2.09        14.14 o                         
 -15   1   1        541.83        541.09        39.89 o                         
 -14   1   1         65.86         65.51        11.56 o                         
 -13   1   1          0.43         11.82         8.28 o                         
 -12   1   1       1107.61       1128.26        46.47 o                         
 -11   1   1       1074.35       1179.63        42.73 o                         
 -10   1   1        865.13        857.52        27.30 o                         
  -9   1   1          0.28         -1.13         3.86 o                         
  -8   1   1         12.58         14.45         4.44 o                         
  -7   1   1       1213.23       1141.39        27.97 o                         
  -6   1   1        655.64        726.81        16.88 o                         
  -5   1   1        187.24        182.98         6.64 o                         
  -4   1   1        382.69        365.26        10.14 o                         
  -3   1   1       1259.81       1198.56        24.72 o                         
  -2   1   1       4910.68       4268.56        85.35 o                         
  -1   1   1        636.85        668.89        14.91 o                         
   0   1   1         35.32         30.59         2.67 o                         
   1   1   1       1546.64       1465.06        33.29 o                         
   2   1   1       4805.38       4266.10        80.64 o                         
   3   1   1       2648.21       2489.10        52.46 o                         
   4   1   1       1458.07       1413.93        37.26 o                         
   5   1   1       6026.08       5681.20       108.14 o                         
   6   1   1       1128.78       1082.33        26.22 o                         
   7   1   1        578.74        594.94        16.23 o                         
   8   1   1         22.45         14.67         4.01 o                         
   9   1   1          1.15         -3.42         4.58 o                         
  10   1   1        120.77        102.90         7.87 o                         
  11   1   1         71.08         63.54         6.94 o                         
  12   1   1        416.58        430.58        18.12 o                         
  13   1   1         27.83         35.26         8.67 o                         
  14   1   1         67.59         71.72         9.28 o                         
  15   1   1        167.57        176.54        16.16 o                         
  16   1   1         30.87         29.60        15.02 o                         
  17   1   1          7.00         12.03        14.50 o                         
 -17   2   1        169.26        190.30        31.78 o                         
 -16   2   1         64.01         84.47        14.86 o                         
 -15   2   1        103.95         99.14        18.70 o                         
 -14   2   1         10.96         -7.87        10.74 o                         
 -13   2   1          1.22          1.20         6.88 o                         
 -12   2   1        352.89        378.29        26.11 o                         
 -11   2   1        487.26        495.25        28.42 o                         
 -10   2   1         15.63         14.04         4.94 o                         
  -9   2   1        404.36        394.14        15.47 o                         
  -8   2   1          8.92          7.01         4.06 o                         
  -7   2   1         18.07         12.42         3.11 o                         
  -6   2   1       2562.21       2720.37        57.00 o                         
  -5   2   1         41.17         46.70         3.36 o                         
  -4   2   1        133.52         88.06         6.75 o                         
  -3   2   1       1600.19       1610.67        29.89 o                         
  -2   2   1        192.42        182.52         4.95 o                         
  -1   2   1       5494.62       5443.98       100.66 o                         
   0   2   1       2464.21       2309.53        69.03 o                         
   1   2   1       2497.95       2355.53        60.61 o                         
   2   2   1          6.63          8.77         1.65 o                         
   3   2   1        585.87        471.21        13.02 o                         
   4   2   1          7.79         21.59         2.25 o                         
   5   2   1        640.34        534.36        13.86 o                         
   6   2   1        935.49        886.94        20.95 o                         
   7   2   1       2962.60       3030.65        62.19 o                         
   8   2   1        159.81        161.25         7.83 o                         
   9   2   1         99.99         99.48         7.85 o                         
  10   2   1        462.86        428.90        25.08 o                         
  11   2   1        576.91        593.75        21.15 o                         
  12   2   1          9.37         12.25         4.90 o                         
  13   2   1          0.23         -4.10         6.54 o                         
  14   2   1          0.18         -5.06         7.23 o                         
  15   2   1          6.62         18.77         9.79 o                         
  16   2   1         10.62         20.32        13.74 o                         
  17   2   1         28.20         20.65        13.09 o                         
 -17   3   1         43.10         42.31        16.34 o                         
 -16   3   1        324.29        372.77        34.62 o                         
 -15   3   1          3.67         -0.82        13.53 o                         
 -14   3   1         67.82         35.55         9.50 o                         
 -13   3   1        538.47        541.47        29.39 o                         
 -12   3   1         64.98         71.92        11.66 o                         
 -11   3   1          6.84         10.64         5.30 o                         
 -10   3   1        607.33        632.50        26.38 o                         
  -9   3   1        262.61        248.10        12.74 o                         
  -8   3   1          5.69          8.14         3.29 o                         
  -7   3   1          0.33         -0.06         3.39 o                         
  -6   3   1        684.84        753.97        16.89 o                         
  -5   3   1       5213.05       5297.55        92.43 o                         
  -4   3   1       1284.48       1349.70        29.92 o                         
  -3   3   1        580.10        520.26        10.67 o                         
  -2   3   1        233.00        207.59         6.06 o                         
  -1   3   1        340.48        302.26        10.92 o                         
   0   3   1        796.33        825.52        25.67 o                         
   1   3   1       8998.57       8727.99       240.20 o                         
   2   3   1         65.20         63.51         3.68 o                         
   3   3   1        244.35        250.04         9.69 o                         
   4   3   1        258.53        280.44         8.37 o                         
   5   3   1        299.24        327.18        15.49 o                         
   6   3   1       2963.33       3112.23        81.03 o                         
   7   3   1        367.15        417.94        18.06 o                         
   8   3   1         97.82         86.81         7.01 o                         
   9   3   1         73.16         89.36         8.47 o                         
  10   3   1        173.62        181.59         8.80 o                         
  11   3   1        259.80        274.24        13.61 o                         
  12   3   1        277.09        237.64        13.70 o                         
  13   3   1         30.46         27.09         6.78 o                         
  14   3   1         27.19         29.58         8.12 o                         
  15   3   1         27.60         25.62        13.37 o                         
  16   3   1         43.87         45.48        16.49 o                         
  17   3   1          1.58          9.85        14.25 o                         
 -16   4   1         33.37         88.98        22.31 o                         
 -15   4   1         96.67         67.78        17.09 o                         
 -14   4   1          1.46         10.27         9.55 o                         
 -13   4   1         24.83         32.45         8.60 o                         
 -12   4   1        228.85        221.78        13.26 o                         
 -11   4   1         13.36         14.79         5.49 o                         
 -10   4   1          9.67          5.91         4.44 o                         
  -9   4   1        134.26        152.87         8.21 o                         
  -8   4   1        234.36        219.52         8.25 o                         
  -7   4   1        219.52        229.17         8.82 o                         
  -6   4   1         76.01         62.89         4.62 o                         
  -5   4   1         80.33         84.82         4.87 o                         
  -4   4   1        288.55        279.53         8.15 o                         
  -3   4   1        341.24        323.44         8.05 o                         
  -2   4   1        506.21        531.49        13.03 o                         
  -1   4   1       1750.58       1586.05        30.37 o                         
   0   4   1       3477.25       3677.39        74.83 o                         
   1   4   1       4229.68       4336.98        72.46 o                         
   2   4   1        807.00        822.16        18.58 o                         
   3   4   1        123.80        114.12         4.18 o                         
   4   4   1       2453.78       2538.86        51.43 o                         
   5   4   1        708.12        758.29        19.36 o                         
   6   4   1        193.46        193.12         9.80 o                         
   7   4   1         21.31         25.25         6.15 o                         
   8   4   1        180.01        195.78        10.53 o                         
   9   4   1         79.59         87.87         9.09 o                         
  10   4   1        203.50        183.64        11.68 o                         
  11   4   1        325.21        298.08        22.05 o                         
  12   4   1         59.99         72.85         8.31 o                         
  13   4   1        166.44        165.83        14.42 o                         
  14   4   1         37.98         31.83        10.56 o                         
  15   4   1          7.93         -4.66        11.27 o                         
  16   4   1          5.70         28.34        23.54 o                         
 -16   5   1         28.04         41.91        19.45 o                         
 -15   5   1         65.67         44.69        18.70 o                         
 -14   5   1          5.10         -8.53         8.53 o                         
 -13   5   1          0.10         12.13         9.27 o                         
 -12   5   1          1.69         13.08         5.80 o                         
 -11   5   1        263.03        277.48        15.34 o                         
 -10   5   1          3.27         -3.27         5.49 o                         
  -9   5   1          4.67         12.56         5.12 o                         
  -8   5   1        685.08        657.52        22.55 o                         
  -7   5   1        476.32        479.68        14.32 o                         
  -6   5   1         42.45         33.63         4.88 o                         
  -5   5   1         44.11         38.09         4.13 o                         
  -4   5   1        775.22        765.34        22.63 o                         
  -3   5   1        277.48        313.00        12.86 o                         
  -2   5   1        273.92        287.17         7.98 o                         
  -1   5   1         25.75         22.50         3.22 o                         
   0   5   1       1778.52       1907.36        29.66 o                         
   1   5   1        227.28        240.67         6.00 o                         
   2   5   1        188.01        209.02         6.78 o                         
   3   5   1        183.04        196.46         7.73 o                         
   4   5   1       1767.16       1727.96        39.51 o                         
   5   5   1         22.33         31.78         4.77 o                         
   6   5   1         42.12         42.09         4.74 o                         
   7   5   1         12.91          8.14         4.74 o                         
   8   5   1         76.58         72.31         8.02 o                         
   9   5   1         13.13         12.04         4.91 o                         
  10   5   1          0.00          1.15         5.10 o                         
  11   5   1         76.45         72.04         8.41 o                         
  12   5   1        155.92        137.24        12.61 o                         
  13   5   1          1.17         -7.10         8.79 o                         
  14   5   1         68.88         61.47        21.55 o                         
  15   5   1         15.32         15.86        13.85 o                         
  16   5   1         88.81         62.24        28.40 o                         
 -15   6   1          2.37          2.45        15.90 o                         
 -14   6   1          1.87        -10.26        12.15 o                         
 -13   6   1          8.29          1.54         9.49 o                         
 -12   6   1         47.96         46.40        10.43 o                         
 -11   6   1         20.11         29.79         7.63 o                         
 -10   6   1          0.00         -5.77         6.47 o                         
  -9   6   1         58.31         59.79         8.04 o                         
  -8   6   1        486.45        504.85        23.87 o                         
  -7   6   1        269.14        282.52        12.34 o                         
  -6   6   1        223.61        223.75         8.86 o                         
  -5   6   1         88.75         93.69         6.42 o                         
  -4   6   1        102.89         98.90         5.01 o                         
  -3   6   1         17.96         19.07         4.02 o                         
  -2   6   1          1.69          2.96         2.90 o                         
  -1   6   1          0.20          2.55         2.71 o                         
   0   6   1          0.63          2.09         1.99 o                         
   1   6   1       1163.80       1280.08        24.63 o                         
   2   6   1         72.99         85.97         4.75 o                         
   3   6   1         67.73         83.29         4.00 o                         
   4   6   1          1.89          4.52         2.34 o                         
   5   6   1        272.28        265.96         7.88 o                         
   6   6   1         64.14         72.32         6.41 o                         
   7   6   1        298.47        298.57        12.02 o                         
   8   6   1          1.01         -0.75         4.38 o                         
   9   6   1          2.34          7.35         5.91 o                         
  10   6   1        227.85        221.70        16.34 o                         
  11   6   1          0.29          1.49         6.70 o                         
  12   6   1         16.43          8.19         7.09 o                         
  13   6   1         12.54         26.20        11.55 o                         
  14   6   1         11.43         -7.88        13.15 o                         
  15   6   1        268.00        262.88        44.15 o                         
 -14   7   1          1.56        -11.58        19.13 o                         
 -13   7   1         33.27         18.44        24.97 o                         
 -12   7   1        142.01        166.18        16.86 o                         
 -11   7   1        275.31        263.93        22.09 o                         
 -10   7   1         32.94         16.13         7.48 o                         
  -9   7   1         24.91         17.56         7.33 o                         
  -8   7   1          0.08         -0.59         3.81 o                         
  -7   7   1          1.95          2.62         3.44 o                         
  -6   7   1        156.74        147.33         6.81 o                         
  -5   7   1         72.66         76.47         5.90 o                         
  -4   7   1         55.11         68.16         4.24 o                         
  -3   7   1        231.03        238.72         8.96 o                         
  -2   7   1          4.25          9.33         2.99 o                         
  -1   7   1        697.24        749.85        22.07 o                         
   0   7   1         83.77         77.28         4.58 o                         
   1   7   1        654.47        683.87        17.92 o                         
   2   7   1        696.36        726.97        21.09 o                         
   3   7   1       1171.86       1156.56        27.63 o                         
   4   7   1          9.36         10.80         2.71 o                         
   5   7   1        189.66        202.98         8.21 o                         
   6   7   1       1051.58       1198.17        36.14 o                         
   7   7   1        598.52        647.31        25.39 o                         
   8   7   1         16.34         14.58         4.75 o                         
   9   7   1          4.28          5.85         6.40 o                         
  10   7   1        397.50        377.13        22.06 o                         
  11   7   1         63.51         68.39        13.39 o                         
  12   7   1         21.58         14.68        13.05 o                         
  13   7   1        215.42        213.32        33.60 o                         
  14   7   1         50.32         26.78        21.54 o                         
 -13   8   1          4.96         12.34        23.62 o                         
 -12   8   1          1.10         -3.41        19.37 o                         
 -11   8   1         12.33         -4.37         9.71 o                         
 -10   8   1        529.44        580.10        40.54 o                         
  -9   8   1        186.14        185.67        15.79 o                         
  -8   8   1        115.32        109.61        10.13 o                         
  -7   8   1        327.60        318.15        15.56 o                         
  -6   8   1       1393.04       1561.27        41.94 o                         
  -5   8   1        370.68        357.08        12.79 o                         
  -4   8   1        129.47        130.45         7.50 o                         
  -3   8   1         32.94         34.26         3.67 o                         
  -2   8   1         77.72         68.43         5.45 o                         
  -1   8   1        946.42        971.36        29.74 o                         
   0   8   1         14.26         13.64         3.26 o                         
   1   8   1         22.96         21.04         4.24 o                         
   2   8   1        101.08        101.69         5.27 o                         
   3   8   1         30.69         35.16         4.60 o                         
   4   8   1        102.67         96.56         8.27 o                         
   5   8   1        154.34        189.78         7.45 o                         
   6   8   1        152.47        152.82         9.13 o                         
   7   8   1        219.65        234.33        12.75 o                         
   8   8   1        272.74        285.57        16.83 o                         
   9   8   1        184.02        177.61        11.75 o                         
  10   8   1         43.44         44.02        17.00 o                         
  11   8   1        225.16        234.86        36.13 o                         
  12   8   1         14.23         25.99        15.13 o                         
  13   8   1        103.89        134.16        28.01 o                         
 -12   9   1          0.26        -28.21        28.21 o                         
 -11   9   1          1.83        -16.00        20.10 o                         
 -10   9   1         53.28         22.79        14.07 o                         
  -9   9   1         18.51         -2.12        24.43 o                         
  -8   9   1         13.84          8.52        10.34 o                         
  -7   9   1         19.43         18.93         5.69 o                         
  -6   9   1        803.33        860.66        29.16 o                         
  -5   9   1        450.81        484.97        18.36 o                         
  -4   9   1       2616.06       2805.12        64.94 o                         
  -3   9   1         36.39         35.58         5.07 o                         
  -2   9   1          9.03         10.51         4.11 o                         
  -1   9   1        167.21        171.04         9.27 o                         
   0   9   1        208.32        214.11         9.56 o                         
   1   9   1          0.01          2.50         3.30 o                         
   2   9   1        157.57        158.18         7.40 o                         
   3   9   1          5.22          7.13         3.36 o                         
   4   9   1         44.86         43.03         4.08 o                         
   5   9   1        238.36        197.98        12.51 o                         
   6   9   1        559.19        632.02        24.91 o                         
   7   9   1        241.55        249.05        18.47 o                         
   8   9   1        293.20        384.25        85.07 o                         
   9   9   1        126.37        105.36        19.57 o                         
  10   9   1       1037.57       1122.79       128.50 o                         
  11   9   1         34.18         10.01        16.38 o                         
 -10  10   1          1.62         15.55        19.06 o                         
  -9  10   1         59.93         48.88        28.76 o                         
  -8  10   1        201.14        213.44        24.75 o                         
  -7  10   1         48.35         49.82        20.60 o                         
  -6  10   1         25.78         44.12        12.47 o                         
  -5  10   1         81.14         36.31         9.71 o                         
  -4  10   1         11.17         17.11         5.64 o                         
  -3  10   1        118.90        106.66        10.02 o                         
  -2  10   1        488.97        477.34        27.34 o                         
  -1  10   1        109.63        116.54        11.32 o                         
   0  10   1          6.15          0.25         5.41 o                         
   1  10   1        248.80        246.02        12.15 o                         
   2  10   1         48.98         40.80         6.26 o                         
   3  10   1         10.83         16.60         5.12 o                         
   4  10   1        252.83        260.49        18.59 o                         
   5  10   1         53.59         64.26        11.49 o                         
   6  10   1        100.61        122.77        18.02 o                         
   7  10   1          1.22         12.17        13.03 o                         
   8  10   1        379.37        391.30        68.27 o                         
   9  10   1         10.13        -20.71        20.71 o                         
  10  10   1         88.39         39.22        20.03 o                         
  -7  11   1         27.95         93.36        42.37 o                         
  -6  11   1        244.22        266.40        66.98 o                         
  -5  11   1        181.69        142.18        34.54 o                         
  -4  11   1          8.61          3.45        13.86 o                         
  -3  11   1        257.24        281.43        25.84 o                         
  -2  11   1          9.09         14.35         8.28 o                         
  -1  11   1          0.05         -8.17        11.18 o                         
   0  11   1         78.74         73.71        14.27 o                         
   1  11   1        270.30        215.57        29.48 o                         
   2  11   1         11.15         12.25        12.16 o                         
   3  11   1        145.18        120.50        19.76 o                         
   4  11   1         97.18         62.93        32.57 o                         
   5  11   1        241.56        333.30        56.49 o                         
   6  11   1         61.10         34.22        29.99 o                         
   7  11   1         80.57         76.40        22.00 o                         
  -3  12   1          0.00          9.87        13.66 o                         
  -2  12   1         85.59         74.03        39.16 o                         
  -1  12   1         28.34         -3.25        15.06 o                         
   0  12   1          5.88         15.79        16.56 o                         
   1  12   1        116.52        177.81        39.75 o                         
   2  12   1         52.84         16.71        30.31 o                         
   3  12   1         15.01         30.01        22.95 o                         
 -17   0   2        129.65        121.66        35.81 o                         
 -16   0   2        192.28        213.09        43.32 o                         
 -15   0   2        329.26        219.79        42.92 o                         
 -14   0   2        115.48        109.90        19.00 o                         
 -13   0   2         42.05         32.60        12.62 o                         
 -12   0   2          0.65          7.16        11.12 o                         
 -11   0   2        815.54        823.52        48.64 o                         
 -10   0   2        106.20         98.28        12.93 o                         
  -9   0   2       2062.91       2110.45        66.36 o                         
  -8   0   2        225.93        199.99        13.55 o                         
  -7   0   2       1097.06       1126.90        37.65 o                         
  -6   0   2        660.01        682.67        25.56 o                         
  -5   0   2       1396.89       1432.96        36.25 o                         
  -4   0   2      18135.46      16843.65       457.06 o                         
  -3   0   2         67.24         37.48         4.92 o                         
  -2   0   2       4964.04       4395.87       123.13 o                         
  -1   0   2       3070.93       2702.48        74.23 o                         
   0   0   2         10.35         28.51         3.98 o                         
   1   0   2      26480.93      24515.41       640.91 o                         
   2   0   2       4627.39       4504.38       100.77 o                         
   3   0   2       1797.30       1672.65        42.29 o                         
   4   0   2       3394.00       3396.67        98.52 o                         
   5   0   2          0.21         -0.44         4.89 o                         
   6   0   2       7616.61       8183.03       160.64 o                         
   7   0   2       1059.53       1196.01        58.12 o                         
   8   0   2       4935.62       4810.15       149.36 o                         
   9   0   2       1567.13       1766.29        60.55 o                         
  10   0   2       2213.13       2356.09        85.53 o                         
  11   0   2          2.73         18.56        10.11 o                         
  12   0   2        452.35        519.86        29.15 o                         
  13   0   2        224.81        194.06        15.05 o                         
  14   0   2         40.34         51.77        15.88 o                         
  15   0   2          6.80          6.42        13.10 o                         
  16   0   2         25.22         38.06        20.52 o                         
  17   0   2        416.92        409.78        45.83 o                         
 -17   1   2        218.79        249.83        51.10 o                         
 -16   1   2         53.08         14.11        18.35 o                         
 -15   1   2          4.53         -1.94        11.68 o                         
 -14   1   2        207.32        220.46        17.81 o                         
 -13   1   2        157.90        131.47        14.01 o                         
 -12   1   2        724.76        757.84        30.16 o                         
 -11   1   2        953.84        922.69        31.97 o                         
 -10   1   2       1009.95       1031.22        39.11 o                         
  -9   1   2        389.13        394.16        13.49 o                         
  -8   1   2        572.22        575.26        17.30 o                         
  -7   1   2         41.08         51.17         4.74 o                         
  -6   1   2        993.45       1016.80        20.36 o                         
  -5   1   2       5972.39       6102.88       113.50 o                         
  -4   1   2        582.98        509.85        10.85 o                         
  -3   1   2        283.68        276.59         7.89 o                         
  -2   1   2       1454.26       1337.18        25.34 o                         
  -1   1   2        526.38        510.98         9.17 o                         
   0   1   2       1338.17       1362.55        22.72 o                         
   1   1   2         64.39         89.32         3.25 o                         
   2   1   2         72.56         77.45         3.47 o                         
   3   1   2        153.52        139.69         4.82 o                         
   4   1   2         16.45         27.37         3.11 o                         
   5   1   2       1260.28       1184.65        25.85 o                         
   6   1   2        419.34        466.96        11.73 o                         
   7   1   2        658.61        645.94        16.05 o                         
   8   1   2        605.52        587.12        18.03 o                         
   9   1   2         13.12         17.14         4.51 o                         
  10   1   2          7.02          3.12         4.04 o                         
  11   1   2         81.22         76.85         7.28 o                         
  12   1   2        386.77        385.22        15.76 o                         
  13   1   2        252.06        251.34        14.03 o                         
  14   1   2         53.75         31.22         8.35 o                         
  15   1   2         59.63         66.44         8.57 o                         
  16   1   2         10.81         33.86        11.44 o                         
  17   1   2         55.21         67.48        16.35 o                         
 -17   2   2        386.20        422.89        64.73 o                         
 -16   2   2          0.14         16.92        23.84 o                         
 -15   2   2        241.26        291.00        33.36 o                         
 -14   2   2         17.91         21.77        11.06 o                         
 -13   2   2        136.94        128.55        16.63 o                         
 -12   2   2        441.98        431.51        33.06 o                         
 -11   2   2          0.95          4.24         5.91 o                         
 -10   2   2        296.14        323.89        23.62 o                         
  -9   2   2       1581.71       1658.49        42.98 o                         
  -8   2   2         38.37         46.53         6.11 o                         
  -7   2   2         34.00         16.22         4.50 o                         
  -6   2   2        310.83        300.98        11.79 o                         
  -5   2   2        887.30        833.22        19.42 o                         
  -4   2   2        922.38        845.42        17.99 o                         
  -3   2   2         14.64         36.91         3.44 o                         
  -2   2   2        705.15        787.06        14.63 o                         
  -1   2   2      18028.89      16791.56       282.26 o                         
   0   2   2      16308.99      15040.29       300.29 o                         
   1   2   2         48.97         51.68         3.43 o                         
   2   2   2       2194.59       2006.04        38.29 o                         
   3   2   2       8488.49       8067.27       153.68 o                         
   4   2   2        487.47        452.89        12.05 o                         
   5   2   2        564.98        520.69        15.46 o                         
   6   2   2        142.99        143.33         8.61 o                         
   7   2   2        445.96        450.71        22.84 o                         
   8   2   2        110.79        126.03         7.95 o                         
   9   2   2        512.92        598.29        21.63 o                         
  10   2   2        341.18        355.86        21.00 o                         
  11   2   2       1187.20       1321.46        47.89 o                         
  12   2   2        111.82        101.00        10.17 o                         
  13   2   2         75.66         72.32         7.59 o                         
  14   2   2          2.76          2.14         5.43 o                         
  15   2   2         44.36         32.35         8.97 o                         
  16   2   2         18.81         13.18        10.97 o                         
  17   2   2        154.71         92.61        18.86 o                         
 -17   3   2          0.79         26.20        30.40 o                         
 -16   3   2         24.84         29.28        37.78 o                         
 -15   3   2          2.08          0.82        18.70 o                         
 -14   3   2          4.73         -1.72         9.06 o                         
 -13   3   2         75.53         80.66        13.15 o                         
 -12   3   2        700.73        645.53        32.83 o                         
 -11   3   2        165.78        154.25        11.31 o                         
 -10   3   2        460.33        448.68        18.45 o                         
  -9   3   2        292.16        312.12        13.03 o                         
  -8   3   2        695.50        624.73        19.41 o                         
  -7   3   2          0.06          2.67         3.03 o                         
  -6   3   2         19.98         17.08         3.59 o                         
  -5   3   2         24.35         30.94         3.98 o                         
  -4   3   2         84.00         70.79         4.67 o                         
  -3   3   2        312.50        270.81         7.32 o                         
  -2   3   2         84.06        119.39         5.01 o                         
  -1   3   2        946.50        894.75        17.92 o                         
   0   3   2         12.40          7.84         2.91 o                         
   1   3   2         16.28         34.58         3.72 o                         
   2   3   2       1787.27       1735.29        34.77 o                         
   3   3   2        395.82        433.98        10.39 o                         
   4   3   2        269.00        292.25        10.35 o                         
   5   3   2        263.54        282.21         7.98 o                         
   6   3   2        498.24        491.92        22.48 o                         
   7   3   2          0.04          9.92         4.73 o                         
   8   3   2        222.88        216.77         9.09 o                         
   9   3   2          3.53          5.23         3.54 o                         
  10   3   2        176.12        148.30        11.40 o                         
  11   3   2       3336.38       3322.50       107.35 o                         
  12   3   2         55.30         32.30         7.52 o                         
  13   3   2          0.88          4.33         7.79 o                         
  14   3   2          6.13          5.75         6.20 o                         
  15   3   2        190.22        163.93        16.33 o                         
  16   3   2        134.68        110.59        16.68 o                         
 -16   4   2          2.54          9.45        15.58 o                         
 -15   4   2         38.12         63.57        25.67 o                         
 -14   4   2         65.75         75.45        12.36 o                         
 -13   4   2        277.58        289.40        20.30 o                         
 -12   4   2         78.89         93.93        15.58 o                         
 -11   4   2          1.56         -0.06         5.71 o                         
 -10   4   2         74.29         82.19         6.94 o                         
  -9   4   2         23.69         22.20         5.48 o                         
  -8   4   2        119.50        142.26         7.66 o                         
  -7   4   2         16.30         13.97         3.60 o                         
  -6   4   2       1835.82       1892.39        49.26 o                         
  -5   4   2         72.09         66.90         5.02 o                         
  -4   4   2        832.57        837.45        19.10 o                         
  -3   4   2         74.02         80.61         3.91 o                         
  -2   4   2        322.37        358.47        12.19 o                         
  -1   4   2        875.75        969.22        20.50 o                         
   0   4   2       1694.34       1693.93        38.15 o                         
   1   4   2        532.53        601.90        19.53 o                         
   2   4   2       1112.20       1241.72        42.82 o                         
   3   4   2          0.01          0.93         1.75 o                         
   4   4   2       1114.23       1132.52        23.61 o                         
   5   4   2         38.55         37.75         5.36 o                         
   6   4   2       1133.07       1181.96        25.78 o                         
   7   4   2        627.24        663.84        17.34 o                         
   8   4   2          2.71          4.12         3.26 o                         
   9   4   2        416.54        410.98        17.05 o                         
  10   4   2        191.28        176.61        16.40 o                         
  11   4   2        735.08        719.18        33.84 o                         
  12   4   2         64.01         47.57         9.81 o                         
  13   4   2         12.52         20.80        10.25 o                         
  14   4   2        162.90        128.28        17.43 o                         
  15   4   2        265.17        206.33        20.59 o                         
  16   4   2         14.43          7.30        10.10 o                         
 -16   5   2         27.59         34.67        24.87 o                         
 -15   5   2         13.27          5.85        24.06 o                         
 -14   5   2          1.99        -11.98        11.98 o                         
 -13   5   2          8.30          0.39         7.33 o                         
 -12   5   2        132.91        122.78        13.10 o                         
 -11   5   2        562.89        564.75        27.61 o                         
 -10   5   2        342.00        347.73        15.98 o                         
  -9   5   2          3.55          6.30         4.00 o                         
  -8   5   2        198.28        223.00         9.28 o                         
  -7   5   2          0.17         -3.28         3.86 o                         
  -6   5   2         59.86         74.95         5.35 o                         
  -5   5   2        356.95        341.61        10.97 o                         
  -4   5   2          2.26          4.08         2.48 o                         
  -3   5   2         93.99        110.87         6.17 o                         
  -2   5   2        585.49        616.09        12.16 o                         
  -1   5   2        314.54        399.70         8.97 o                         
   0   5   2       1552.89       1635.57        37.87 o                         
   1   5   2       1173.43       1241.25        34.51 o                         
   2   5   2        380.68        468.00        11.31 o                         
   3   5   2        144.01        169.08         5.88 o                         
   4   5   2        820.28        800.08        19.62 o                         
   5   5   2        103.34        133.02         6.35 o                         
   6   5   2       1905.44       2011.28        42.06 o                         
   7   5   2        860.71        891.33        25.81 o                         
   8   5   2        202.78        218.36         9.93 o                         
   9   5   2         35.03         37.46         7.65 o                         
  10   5   2         23.92         20.42         6.08 o                         
  11   5   2         23.45         26.88         7.56 o                         
  12   5   2         10.47          2.57         6.19 o                         
  13   5   2        330.62        304.77        22.76 o                         
  14   5   2        254.22        337.56        29.36 o                         
  15   5   2          3.22         10.07        10.90 o                         
 -15   6   2          3.70         -3.25        13.87 o                         
 -14   6   2        125.84        135.25        23.98 o                         
 -13   6   2         56.76         83.50        11.70 o                         
 -12   6   2        173.35        179.89        17.77 o                         
 -11   6   2        144.23        130.99        14.07 o                         
 -10   6   2         31.94         16.52         5.02 o                         
  -9   6   2          1.03         -1.60         4.57 o                         
  -8   6   2        331.81        335.64        13.99 o                         
  -7   6   2         14.93         20.70         4.17 o                         
  -6   6   2         75.82         68.88         5.27 o                         
  -5   6   2        164.15        157.17         6.82 o                         
  -4   6   2          2.66          3.35         2.91 o                         
  -3   6   2        892.81        925.68        23.63 o                         
  -2   6   2          0.21          1.26         2.42 o                         
  -1   6   2         72.20         64.23         3.31 o                         
   0   6   2         73.16         62.44         3.11 o                         
   1   6   2       1926.18       2098.26        48.20 o                         
   2   6   2        211.35        172.71         6.63 o                         
   3   6   2          5.59          7.64         1.75 o                         
   4   6   2        241.60        233.56         7.98 o                         
   5   6   2        261.09        259.67         9.83 o                         
   6   6   2        383.17        432.50        14.73 o                         
   7   6   2       1343.66       1374.59        38.04 o                         
   8   6   2        127.90        119.75         8.43 o                         
   9   6   2         29.75         19.92         5.47 o                         
  10   6   2         10.77          1.10         6.93 o                         
  11   6   2         96.67         86.76        12.42 o                         
  12   6   2         55.79         39.27         8.17 o                         
  13   6   2          4.94          8.93        13.37 o                         
  14   6   2         19.53         24.14        20.60 o                         
  15   6   2         29.88         31.38        20.60 o                         
 -14   7   2          0.08          9.05        16.01 o                         
 -13   7   2          1.57          1.79        11.75 o                         
 -12   7   2        157.90        130.52        18.82 o                         
 -11   7   2          0.06          2.65         9.24 o                         
 -10   7   2        312.26        298.36        25.41 o                         
  -9   7   2         11.00          9.95         5.74 o                         
  -8   7   2         38.37         44.43         7.01 o                         
  -7   7   2        620.06        645.93        21.85 o                         
  -6   7   2        220.09        216.32         9.51 o                         
  -5   7   2       1907.59       1994.47        52.70 o                         
  -4   7   2         68.56         53.85         4.69 o                         
  -3   7   2        271.30        251.06         8.81 o                         
  -2   7   2        861.00        890.05        21.54 o                         
  -1   7   2        952.75        953.91        24.31 o                         
   0   7   2        109.55        118.91         6.06 o                         
   1   7   2          8.75          1.28         3.63 o                         
   2   7   2          2.74          6.17         3.26 o                         
   3   7   2        153.65        139.98         6.11 o                         
   4   7   2          5.33          6.90         1.93 o                         
   5   7   2        263.46        259.56        10.65 o                         
   6   7   2        483.47        484.97        24.13 o                         
   7   7   2         86.13         96.70         7.87 o                         
   8   7   2         50.31         48.39         6.39 o                         
   9   7   2        370.93        395.05        21.95 o                         
  10   7   2          9.63          7.89         5.60 o                         
  11   7   2         23.24         14.42        15.57 o                         
  12   7   2          0.64          2.09        32.05 o                         
  13   7   2         66.19         90.66        19.98 o                         
  14   7   2          0.79        -13.15        20.08 o                         
 -13   8   2          4.99         13.90        16.15 o                         
 -12   8   2         87.39         84.64        20.56 o                         
 -11   8   2          5.40          7.43        12.48 o                         
 -10   8   2         85.92         61.88        15.88 o                         
  -9   8   2          4.84          5.52         5.72 o                         
  -8   8   2          4.64         -2.84         5.21 o                         
  -7   8   2         33.50         25.22         4.60 o                         
  -6   8   2        253.18        283.72        14.76 o                         
  -5   8   2        344.53        329.28        10.84 o                         
  -4   8   2        521.38        537.23        16.62 o                         
  -3   8   2         48.73         48.51         4.08 o                         
  -2   8   2        188.93        201.53         8.87 o                         
  -1   8   2        421.53        445.14        14.24 o                         
   0   8   2        576.20        628.03        27.03 o                         
   1   8   2        142.17        178.76        10.26 o                         
   2   8   2        221.32        221.61        10.31 o                         
   3   8   2         98.65        107.95         5.48 o                         
   4   8   2          0.31          1.21         1.87 o                         
   5   8   2         46.52         45.17         3.36 o                         
   6   8   2         32.52         28.73         5.94 o                         
   7   8   2        123.59        131.48        12.13 o                         
   8   8   2        140.64        145.02         9.16 o                         
   9   8   2         79.51        100.89        10.11 o                         
  10   8   2         45.66         21.20        16.31 o                         
  11   8   2          1.11         42.64        30.86 o                         
  12   8   2        261.01        280.40        44.82 o                         
  13   8   2         10.32         23.24        18.69 o                         
 -11   9   2          8.22        -12.57        16.38 o                         
 -10   9   2         12.65         33.61        20.00 o                         
  -9   9   2          1.88         17.93        11.78 o                         
  -8   9   2          3.78          6.54         8.90 o                         
  -7   9   2          3.37          1.60         5.29 o                         
  -6   9   2          0.66          4.00         4.43 o                         
  -5   9   2          2.09          7.76         4.62 o                         
  -4   9   2         14.18         10.67         4.25 o                         
  -3   9   2        238.55        223.02        11.09 o                         
  -2   9   2        139.39        122.10         6.33 o                         
  -1   9   2         53.84         50.44         4.45 o                         
   0   9   2        292.65        269.90        14.83 o                         
   1   9   2          8.08         15.07         5.85 o                         
   2   9   2        186.18        150.03        10.69 o                         
   3   9   2         47.12         57.34         6.48 o                         
   4   9   2          8.22          0.49         5.82 o                         
   5   9   2        117.86        112.22         6.36 o                         
   6   9   2        288.75        258.56        30.64 o                         
   7   9   2         40.15         31.12         6.14 o                         
   8   9   2          5.06          7.71        10.72 o                         
   9   9   2         23.39          3.07        14.46 o                         
  10   9   2         16.09         33.66        20.14 o                         
  11   9   2          4.24          4.37        15.54 o                         
  -9  10   2         26.22         30.22        38.11 o                         
  -8  10   2          0.00          4.50        14.10 o                         
  -7  10   2        443.73        490.22        35.84 o                         
  -6  10   2        378.91        411.58        35.63 o                         
  -5  10   2        176.69        173.95        10.96 o                         
  -4  10   2         60.30         43.25         6.81 o                         
  -3  10   2         24.09         15.73         5.34 o                         
  -2  10   2          2.63          2.70         4.32 o                         
  -1  10   2         52.39         46.28         8.04 o                         
   0  10   2        615.35        569.53        26.66 o                         
   1  10   2         32.35         20.15         7.55 o                         
   2  10   2          6.53         11.33         6.63 o                         
   3  10   2         57.30         43.43        11.23 o                         
   4  10   2         39.41         44.23         9.30 o                         
   5  10   2        273.95        268.17        31.76 o                         
   6  10   2         17.73         -2.48         9.51 o                         
   7  10   2         11.44         -6.05        17.65 o                         
   8  10   2         10.32          0.32        15.71 o                         
   9  10   2        120.46        159.77        57.51 o                         
  10  10   2         28.02         55.54        32.60 o                         
  -7  11   2        180.85        159.74        23.90 o                         
  -6  11   2          7.47         19.38        19.28 o                         
  -5  11   2         27.49         39.17        28.94 o                         
  -4  11   2          1.85         19.48        10.83 o                         
  -3  11   2         74.95        100.74        14.91 o                         
  -2  11   2          0.07         -3.72        10.55 o                         
  -1  11   2          7.81         46.42        15.94 o                         
   0  11   2         66.68         47.83        14.63 o                         
   1  11   2         37.16         41.04        12.84 o                         
   2  11   2          0.44         -4.44        17.72 o                         
   3  11   2          0.22         51.40        29.79 o                         
   4  11   2        404.66        498.71        66.43 o                         
   5  11   2        234.29        217.96        54.07 o                         
   6  11   2        104.71         96.52        38.85 o                         
   7  11   2        134.57        117.32        33.69 o                         
  -3  12   2         38.20         48.17        30.31 o                         
  -2  12   2         25.83          3.84        13.41 o                         
  -1  12   2        327.91        377.07        46.55 o                         
   0  12   2        126.99        159.60        35.62 o                         
   1  12   2        192.51        174.60        44.54 o                         
   2  12   2        158.37        194.72        46.10 o                         
   3  12   2         49.73         14.99        26.26 o                         
 -17   1   3          2.83          9.28        17.61 o                         
 -16   1   3        316.47        359.88        49.91 o                         
 -15   1   3         90.04         77.48        15.25 o                         
 -14   1   3        297.20        294.28        26.97 o                         
 -13   1   3        141.41        136.84        14.23 o                         
 -12   1   3          7.77          8.51         6.14 o                         
 -11   1   3       3988.95       4231.66       166.98 o                         
 -10   1   3         83.71         83.58         6.78 o                         
  -9   1   3        359.69        334.93        13.38 o                         
  -8   1   3          5.83          6.72         3.44 o                         
  -7   1   3        272.23        341.10        10.65 o                         
  -6   1   3        183.81        199.68         7.94 o                         
  -5   1   3       2200.44       2301.26        47.42 o                         
  -4   1   3       9137.63       9208.30       150.22 o                         
  -3   1   3       1533.66       1556.90        28.68 o                         
  -2   1   3       1333.89       1252.54        25.29 o                         
  -1   1   3          3.87          6.68         2.60 o                         
   0   1   3       4488.87       4321.79        69.54 o                         
   1   1   3       1544.74       1322.85        23.80 o                         
   2   1   3         14.64         31.26         2.45 o                         
   3   1   3       2380.84       2079.63        34.57 o                         
   4   1   3         66.09         65.77         3.62 o                         
   5   1   3       3735.97       3789.29        71.82 o                         
   6   1   3       1213.49       1455.19        31.37 o                         
   7   1   3        181.28        157.91         8.54 o                         
   8   1   3         15.18         19.54         4.43 o                         
   9   1   3         14.84         25.52         5.98 o                         
  10   1   3        256.29        259.11        11.15 o                         
  11   1   3        142.38        126.04        10.83 o                         
  12   1   3         52.47         44.13         6.82 o                         
  13   1   3          7.67         11.49         6.17 o                         
  14   1   3          9.75         -4.55         6.35 o                         
  15   1   3          0.00          6.89         8.64 o                         
  16   1   3         32.16         10.99        15.36 o                         
  17   1   3         45.96         24.10        12.91 o                         
 -17   2   3        113.86         88.70        35.35 o                         
 -16   2   3        199.95        184.30        33.18 o                         
 -15   2   3        112.61         79.50        19.81 o                         
 -14   2   3        167.55        159.65        23.04 o                         
 -13   2   3         48.13         47.42        10.71 o                         
 -12   2   3         42.11         30.92         7.76 o                         
 -11   2   3       1238.67       1303.47        49.57 o                         
 -10   2   3         24.95         22.95         6.04 o                         
  -9   2   3        100.81         93.60         7.21 o                         
  -8   2   3         55.02         54.27         5.57 o                         
  -7   2   3       1236.81       1223.26        26.34 o                         
  -6   2   3        227.31        256.16        10.57 o                         
  -5   2   3          5.98          1.24         3.06 o                         
  -4   2   3        650.19        623.05        14.28 o                         
  -3   2   3       2190.30       2100.65        42.28 o                         
  -2   2   3        344.76        296.21         9.74 o                         
  -1   2   3        285.57        253.11         6.26 o                         
   0   2   3      10977.73      10685.18       179.25 o                         
   1   2   3      10655.25      10697.12       166.21 o                         
   2   2   3       1155.68       1204.53        26.84 o                         
   3   2   3       4174.52       4185.89        78.82 o                         
   4   2   3        326.84        313.35         8.16 o                         
   5   2   3         35.59         26.65         2.87 o                         
   6   2   3         47.20         43.91         4.00 o                         
   7   2   3        952.64        909.50        20.45 o                         
   8   2   3         18.08         22.03         4.43 o                         
   9   2   3        129.72        119.00         7.64 o                         
  10   2   3         31.07         52.48         6.92 o                         
  11   2   3        402.06        401.84        20.07 o                         
  12   2   3        607.77        611.12        25.32 o                         
  13   2   3        196.24        205.42        17.83 o                         
  14   2   3          2.12          0.10         6.30 o                         
  15   2   3        206.25        200.18        21.63 o                         
  16   2   3         17.66          5.36        21.29 o                         
 -16   3   3        130.11        141.83        30.07 o                         
 -15   3   3         43.18         44.63        20.60 o                         
 -14   3   3         67.89         95.27        15.80 o                         
 -13   3   3        229.01        235.38        23.16 o                         
 -12   3   3         71.83        100.27        16.72 o                         
 -11   3   3          1.57          2.43         5.99 o                         
 -10   3   3          1.34          5.84         4.74 o                         
  -9   3   3         74.00         59.62         6.15 o                         
  -8   3   3         43.25         32.69         5.10 o                         
  -7   3   3         44.16         51.63         4.63 o                         
  -6   3   3         68.72         71.44         5.55 o                         
  -5   3   3        481.92        486.24        13.81 o                         
  -4   3   3        257.78        278.31         9.44 o                         
  -3   3   3       4136.04       4169.08        67.44 o                         
  -2   3   3       1564.58       1496.72        27.68 o                         
  -1   3   3        115.73        119.59         4.49 o                         
   0   3   3         34.18         49.40         4.01 o                         
   1   3   3         29.50         31.47         2.84 o                         
   2   3   3          7.97          0.02         2.14 o                         
   3   3   3        238.08        253.44         8.15 o                         
   4   3   3         32.19         35.79         3.04 o                         
   5   3   3         30.31         22.88         3.34 o                         
   6   3   3         43.54         38.82         4.19 o                         
   7   3   3          0.08          4.10         1.96 o                         
   8   3   3          1.05          2.02         1.92 o                         
   9   3   3        257.78        243.09         8.88 o                         
  10   3   3        145.47        158.10         9.21 o                         
  11   3   3         43.75         49.50         4.31 o                         
  12   3   3        211.92        257.40        13.01 o                         
  13   3   3         30.72         24.54         5.71 o                         
  14   3   3         13.14         14.61         5.95 o                         
  15   3   3         90.53         65.11        15.71 o                         
  16   3   3        183.90        196.03        23.22 o                         
 -16   4   3        109.73        173.07        30.95 o                         
 -15   4   3          9.88         14.92        17.35 o                         
 -14   4   3        127.94        122.89        19.23 o                         
 -13   4   3         40.97         23.35         9.43 o                         
 -12   4   3          2.34         17.50         9.34 o                         
 -11   4   3        427.98        370.37        17.42 o                         
 -10   4   3          2.43          2.73         4.42 o                         
  -9   4   3          3.03          1.59         3.50 o                         
  -8   4   3         88.76         80.67         6.07 o                         
  -7   4   3         45.53         55.89         5.25 o                         
  -6   4   3        818.55        834.73        22.45 o                         
  -5   4   3          7.53          3.21         3.37 o                         
  -4   4   3       1214.34       1239.15        30.53 o                         
  -3   4   3        971.57       1015.07        21.42 o                         
  -2   4   3        204.85        224.30         8.00 o                         
  -1   4   3       1007.15       1013.11        19.93 o                         
   0   4   3       1913.03       2017.85        50.13 o                         
   1   4   3       2931.20       3231.74       104.87 o                         
   2   4   3         31.51         24.11         3.95 o                         
   3   4   3         90.28         98.89         4.70 o                         
   4   4   3        704.58        751.19        19.47 o                         
   5   4   3        547.15        584.11        19.13 o                         
   6   4   3          8.89          3.54         3.18 o                         
   7   4   3        150.04        133.89         5.50 o                         
   8   4   3        635.07        652.74        27.12 o                         
   9   4   3        182.32        200.23        10.35 o                         
  10   4   3       2321.11       2439.10        84.60 o                         
  11   4   3         99.84         68.08         8.52 o                         
  12   4   3        187.35        189.07        15.37 o                         
  13   4   3          0.84          7.90         8.03 o                         
  14   4   3        132.04        119.84        13.93 o                         
  15   4   3        107.15        126.69        15.91 o                         
  16   4   3        122.47         91.04        39.82 o                         
 -15   5   3          7.25         10.57        16.05 o                         
 -14   5   3          3.10         -1.35        12.57 o                         
 -13   5   3         30.35         19.39        17.21 o                         
 -12   5   3        168.63        160.61        11.57 o                         
 -11   5   3         12.94          8.66         4.96 o                         
 -10   5   3        150.37        130.98        12.32 o                         
  -9   5   3          8.13         12.01         4.32 o                         
  -8   5   3         18.76         25.16         4.20 o                         
  -7   5   3        144.73        159.70         9.09 o                         
  -6   5   3        130.31        129.57        12.15 o                         
  -5   5   3        738.00        751.75        21.48 o                         
  -4   5   3         36.20         36.32         4.78 o                         
  -3   5   3        111.12        129.17         5.99 o                         
  -2   5   3        754.79        694.04        14.90 o                         
  -1   5   3         58.04         44.22         3.52 o                         
   0   5   3         12.30          6.43         3.55 o                         
   1   5   3        266.63        280.92        11.47 o                         
   2   5   3        741.41        725.99        18.43 o                         
   3   5   3         83.09         97.68         5.87 o                         
   4   5   3        466.66        460.88        15.69 o                         
   5   5   3       3214.97       3389.57        73.98 o                         
   6   5   3         82.14         91.72         6.81 o                         
   7   5   3        107.22        117.36         7.79 o                         
   8   5   3         86.78         83.36         5.56 o                         
   9   5   3        570.26        553.96        21.83 o                         
  10   5   3        154.15        153.77         8.62 o                         
  11   5   3         20.17         13.96         4.91 o                         
  12   5   3        453.46        487.78        24.59 o                         
  13   5   3         24.08         28.80         7.69 o                         
  14   5   3         39.06         35.64        12.96 o                         
  15   5   3          1.23         10.95        18.62 o                         
 -15   6   3          7.77         21.46        33.22 o                         
 -14   6   3         51.51         46.18        17.61 o                         
 -13   6   3        248.28        226.85        23.25 o                         
 -12   6   3         26.29         23.08         7.34 o                         
 -11   6   3          7.99          3.35         6.88 o                         
 -10   6   3        137.62        146.85        11.34 o                         
  -9   6   3         43.42         43.18         5.88 o                         
  -8   6   3        137.37        141.17         9.03 o                         
  -7   6   3        994.20       1014.62        34.48 o                         
  -6   6   3          0.10          2.36         3.73 o                         
  -5   6   3        453.54        449.70        20.33 o                         
  -4   6   3         16.92         21.98         3.53 o                         
  -3   6   3         74.81         90.63         4.61 o                         
  -2   6   3         83.52         85.99         4.28 o                         
  -1   6   3         24.55         22.19         4.40 o                         
   0   6   3        185.15        208.35        13.35 o                         
   1   6   3        830.26        898.40        65.80 o                         
   2   6   3       2422.22       2533.77       113.78 o                         
   3   6   3         21.26         18.24         3.97 o                         
   4   6   3        336.52        359.57        13.90 o                         
   5   6   3        238.84        243.76        12.34 o                         
   6   6   3        678.73        715.70        22.17 o                         
   7   6   3        462.87        462.78        19.44 o                         
   8   6   3        192.66        188.17        13.36 o                         
   9   6   3        128.18        132.40        16.02 o                         
  10   6   3         55.43         39.39         6.33 o                         
  11   6   3        139.60        140.89        12.14 o                         
  12   6   3        106.09        105.56        10.35 o                         
  13   6   3         69.33        104.15        24.08 o                         
  14   6   3         61.74         30.93        20.42 o                         
 -14   7   3         12.14         32.00        24.47 o                         
 -13   7   3         37.55         30.62        15.00 o                         
 -12   7   3        155.17        146.91        27.52 o                         
 -11   7   3        165.40        108.71        13.96 o                         
 -10   7   3          5.42         -0.92         6.34 o                         
  -9   7   3         75.22         71.96         9.13 o                         
  -8   7   3         28.35         30.83         6.04 o                         
  -7   7   3         11.87         11.59         4.29 o                         
  -6   7   3        158.03        146.29        12.52 o                         
  -5   7   3       1844.36       1912.36        49.34 o                         
  -4   7   3        565.02        569.56        17.75 o                         
  -3   7   3        108.46        109.23         5.65 o                         
  -2   7   3        178.60        172.32         7.11 o                         
  -1   7   3       1554.52       1711.20        50.66 o                         
   0   7   3        285.57        282.97        10.92 o                         
   1   7   3        699.73        677.70        41.95 o                         
   2   7   3        130.15        137.58         7.93 o                         
   3   7   3        231.22        260.79        11.50 o                         
   4   7   3        137.16        123.61         9.94 o                         
   5   7   3        132.23        124.94         8.65 o                         
   6   7   3        495.41        525.26        29.30 o                         
   7   7   3        159.59        149.84         9.44 o                         
   8   7   3         17.53         14.28         5.77 o                         
   9   7   3         61.67         73.36        14.26 o                         
  10   7   3         55.36         77.76        11.37 o                         
  11   7   3         22.05         29.98        14.64 o                         
  12   7   3        189.11        156.64        36.50 o                         
  13   7   3         98.64         70.74        32.89 o                         
 -12   8   3        213.01        204.75        41.79 o                         
 -11   8   3          0.10         -0.79        12.71 o                         
 -10   8   3         23.80         20.88         9.37 o                         
  -9   8   3         23.96         24.01         6.76 o                         
  -8   8   3         75.05         58.68         9.76 o                         
  -7   8   3         15.37          9.56         6.64 o                         
  -6   8   3          8.92          5.37         4.81 o                         
  -5   8   3        472.39        458.40        14.85 o                         
  -4   8   3         36.50         38.11         4.63 o                         
  -3   8   3         51.83         55.75         5.47 o                         
  -2   8   3        720.44        711.43        25.66 o                         
  -1   8   3         15.79         20.30         5.54 o                         
   0   8   3       1437.64       1557.79        61.77 o                         
   1   8   3         21.83         19.92         5.16 o                         
   2   8   3         33.15         34.31         5.87 o                         
   3   8   3        187.27        149.48         8.65 o                         
   4   8   3        256.91        242.01        14.05 o                         
   5   8   3          0.00          1.18         3.84 o                         
   6   8   3         74.24         63.14         5.58 o                         
   7   8   3        335.83        343.40        21.35 o                         
   8   8   3        144.34        167.46        25.18 o                         
   9   8   3          9.58         -7.46        25.74 o                         
  10   8   3        241.50        245.88        39.43 o                         
  11   8   3        115.96         71.82        25.94 o                         
  12   8   3          0.44         40.59        23.06 o                         
 -11   9   3          2.58         33.00        17.90 o                         
 -10   9   3         10.04          9.45        12.62 o                         
  -9   9   3         11.20          9.92        13.21 o                         
  -8   9   3        536.95        602.39        39.23 o                         
  -7   9   3         32.83         33.72         7.64 o                         
  -6   9   3        201.65        215.95        12.12 o                         
  -5   9   3         44.04         42.51         6.03 o                         
  -4   9   3        222.92        208.59         9.75 o                         
  -3   9   3         55.10         44.13         5.52 o                         
  -2   9   3         12.07          2.51         5.89 o                         
  -1   9   3         88.62         82.23         9.05 o                         
   0   9   3          9.61          2.03         5.40 o                         
   1   9   3        201.67        208.59        13.16 o                         
   2   9   3         50.27         42.25         6.57 o                         
   3   9   3          1.90          2.29         5.46 o                         
   4   9   3         75.03         39.50        10.50 o                         
   5   9   3        178.80        149.56        14.60 o                         
   6   9   3        549.78        584.81        41.43 o                         
   7   9   3        313.66        388.97        40.90 o                         
   8   9   3         75.48         91.22        20.82 o                         
   9   9   3          0.60         14.79        24.27 o                         
  10   9   3          0.18          6.19        33.37 o                         
  11   9   3          7.58         13.70        23.60 o                         
  -9  10   3         70.81         43.81        25.40 o                         
  -8  10   3          3.56         20.19        14.72 o                         
  -7  10   3        732.55        660.95       109.53 o                         
  -6  10   3         17.56          2.71         5.70 o                         
  -5  10   3          1.88        -10.44        13.13 o                         
  -4  10   3         28.90         13.06        14.21 o                         
  -3  10   3        124.80        102.49        18.80 o                         
  -2  10   3         37.95         33.48         7.23 o                         
  -1  10   3          0.68         -4.35         7.34 o                         
   0  10   3         14.26         26.59         7.36 o                         
   1  10   3         29.20         35.10        14.78 o                         
   2  10   3         26.27          4.32        11.26 o                         
   3  10   3          1.55          8.14         8.45 o                         
   4  10   3        246.84        185.70        24.89 o                         
   5  10   3        349.52        380.65        59.99 o                         
   6  10   3          8.67         -4.23        10.74 o                         
   7  10   3         21.68         22.13        15.49 o                         
   8  10   3         24.76         42.90        19.32 o                         
   9  10   3         11.62         -0.02        18.71 o                         
  -6  11   3         12.65         13.85        19.61 o                         
  -5  11   3        155.86        148.05        35.21 o                         
  -4  11   3         27.58         14.36        11.10 o                         
  -3  11   3        300.46        330.66        26.78 o                         
  -2  11   3         29.77         25.73        11.91 o                         
  -1  11   3        109.06        115.43        17.10 o                         
   0  11   3         30.91         29.52        13.09 o                         
   1  11   3         26.99         21.23        22.78 o                         
   2  11   3        105.44         83.01        34.62 o                         
   3  11   3         69.11         64.98        28.27 o                         
   4  11   3         56.90         47.28        36.45 o                         
   5  11   3        207.72        152.51        40.66 o                         
   6  11   3        129.99        147.39        36.92 o                         
  -1  12   3          4.14         -8.67        19.62 o                         
   0  12   3          0.28        -15.30        18.11 o                         
   1  12   3         56.01         77.26        29.25 o                         
 -16   0   4         75.65         87.06        36.47 o                         
 -15   0   4         17.23         22.01        24.15 o                         
 -14   0   4          1.53         -9.72        40.13 o                         
 -13   0   4         56.06         59.38        19.82 o                         
 -12   0   4         96.39         84.77        16.83 o                         
 -11   0   4          2.17         -0.76         9.06 o                         
 -10   0   4         55.81         61.85        10.00 o                         
  -9   0   4        789.06        841.13        40.04 o                         
  -8   0   4        927.82        903.76        39.19 o                         
  -7   0   4         35.89         42.95         6.83 o                         
  -6   0   4       2280.32       2528.24        57.94 o                         
  -5   0   4         78.17         73.34        10.08 o                         
  -4   0   4         10.33         13.16         4.65 o                         
  -3   0   4       1497.56       1399.35        36.52 o                         
  -2   0   4        375.92        346.41        11.80 o                         
  -1   0   4        344.78        289.04        11.01 o                         
   0   0   4         57.92         41.11         4.45 o                         
   1   0   4       4009.24       3737.59        78.37 o                         
   2   0   4       2848.18       2888.14        67.48 o                         
   3   0   4         31.48         33.18         4.65 o                         
   4   0   4          3.45          8.16         3.20 o                         
   5   0   4        703.83        719.19        23.03 o                         
   6   0   4       1400.43       1332.61        35.13 o                         
   7   0   4          0.11          4.01         5.71 o                         
   8   0   4        909.43        987.52        38.59 o                         
   9   0   4        541.14        604.32        29.61 o                         
  10   0   4          8.04          4.12         6.21 o                         
  11   0   4         26.32         19.02         8.55 o                         
  12   0   4         25.24         23.88        10.58 o                         
  13   0   4         29.17         19.88        11.84 o                         
  14   0   4        124.18        153.38        31.78 o                         
  15   0   4          0.04          1.18        14.96 o                         
  16   0   4        154.10        148.33        30.87 o                         
 -16   1   4         30.10         35.52        53.27 o                         
 -15   1   4        188.92        189.16        28.41 o                         
 -14   1   4         28.34         19.32        12.78 o                         
 -13   1   4        140.26        133.72        18.11 o                         
 -12   1   4          0.92         -0.69         6.02 o                         
 -11   1   4       1081.78       1115.93        46.02 o                         
 -10   1   4         89.77         66.71         7.16 o                         
  -9   1   4          5.31          5.50         4.13 o                         
  -8   1   4         43.63         47.21         4.77 o                         
  -7   1   4        174.67        170.85         8.78 o                         
  -6   1   4       5419.70       5714.44        97.52 o                         
  -5   1   4         34.41         41.68         4.59 o                         
  -4   1   4       1494.33       1570.46        24.36 o                         
  -3   1   4        184.76        169.30         6.65 o                         
  -2   1   4       1175.48       1117.70        25.25 o                         
  -1   1   4         80.98         96.07         4.49 o                         
   0   1   4          2.51          2.28         1.92 o                         
   1   1   4        531.53        540.11        11.19 o                         
   2   1   4         69.07         66.95         3.85 o                         
   3   1   4        121.70        122.59         5.40 o                         
   4   1   4          5.06          2.05         2.29 o                         
   5   1   4        280.50        300.67         8.36 o                         
   6   1   4       1139.53       1154.41        23.94 o                         
   7   1   4        150.02        174.20         8.44 o                         
   8   1   4        251.48        262.48        11.13 o                         
   9   1   4          6.11          2.53         4.77 o                         
  10   1   4        143.98        130.01        10.15 o                         
  11   1   4        372.84        413.74        20.12 o                         
  12   1   4          0.20         -2.20         7.29 o                         
  13   1   4         23.17         16.92         8.47 o                         
  14   1   4         23.58         38.14         9.87 o                         
  15   1   4         52.74         65.71        14.62 o                         
  16   1   4         77.43         95.36        14.09 o                         
 -16   2   4         88.24        179.29        39.15 o                         
 -15   2   4         99.07        205.60        45.13 o                         
 -14   2   4          1.36         -4.30        12.42 o                         
 -13   2   4          1.11          9.19        10.56 o                         
 -12   2   4         99.87         61.93         9.46 o                         
 -11   2   4         17.33          5.58         5.84 o                         
 -10   2   4         44.27         48.26         6.44 o                         
  -9   2   4       1025.63       1134.12        33.83 o                         
  -8   2   4        253.72        261.82        12.50 o                         
  -7   2   4          0.20          1.26         3.93 o                         
  -6   2   4        446.23        447.00        11.69 o                         
  -5   2   4       1761.19       1835.23        34.27 o                         
  -4   2   4         24.65         17.81         3.49 o                         
  -3   2   4       1149.78       1136.92        20.97 o                         
  -2   2   4          7.31          6.44         2.77 o                         
  -1   2   4       4075.30       4289.82        68.76 o                         
   0   2   4        353.08        350.49         9.67 o                         
   1   2   4       7081.44       7053.00       112.29 o                         
   2   2   4          4.75          1.05         2.50 o                         
   3   2   4         23.83         31.71         4.11 o                         
   4   2   4         74.27         79.65         4.02 o                         
   5   2   4        181.62        175.94         6.67 o                         
   6   2   4       1057.60       1038.59        20.96 o                         
   7   2   4        166.90        167.34         8.31 o                         
   8   2   4          0.97          4.27         3.02 o                         
   9   2   4        248.83        246.92        12.91 o                         
  10   2   4          0.49          6.86         4.13 o                         
  11   2   4        392.53        364.57        15.84 o                         
  12   2   4        100.51         87.84         7.32 o                         
  13   2   4        364.72        352.75        18.04 o                         
  14   2   4         32.97         17.89         7.67 o                         
  15   2   4          0.48         10.52         7.96 o                         
  16   2   4         14.18         28.24        13.55 o                         
 -16   3   4         45.24         48.58        18.85 o                         
 -15   3   4        141.63         78.39        32.99 o                         
 -14   3   4        145.84        159.06        19.01 o                         
 -13   3   4        301.61        289.40        56.55 o                         
 -12   3   4        616.93        621.34        31.37 o                         
 -11   3   4        768.23        739.36        32.61 o                         
 -10   3   4        292.16        294.62        14.08 o                         
  -9   3   4         56.49         58.56         5.94 o                         
  -8   3   4         32.89         31.35         5.83 o                         
  -7   3   4          1.13          7.20         3.58 o                         
  -6   3   4         16.18         16.03         3.96 o                         
  -5   3   4        149.56        174.87         6.82 o                         
  -4   3   4         17.86         19.61         3.42 o                         
  -3   3   4         86.30         86.37         5.06 o                         
  -2   3   4        773.60        710.79        13.74 o                         
  -1   3   4       4553.34       4885.19        75.38 o                         
   0   3   4        111.73        131.04         8.65 o                         
   1   3   4        321.85        287.89         9.25 o                         
   2   3   4        722.60        743.54        15.20 o                         
   3   3   4         34.68         42.20         4.71 o                         
   4   3   4        306.39        308.93         8.88 o                         
   5   3   4        280.62        266.14         9.96 o                         
   6   3   4          3.78          5.96         3.34 o                         
   7   3   4        941.13        962.98        22.80 o                         
   8   3   4        148.97        147.00         9.74 o                         
   9   3   4          7.47          8.83         3.17 o                         
  10   3   4         40.21         44.08         6.11 o                         
  11   3   4          1.30         -1.61         3.97 o                         
  12   3   4       1346.72       1333.19        57.98 o                         
  13   3   4         94.98         68.19         6.80 o                         
  14   3   4          2.91          5.68         6.40 o                         
  15   3   4          4.09         -7.47         7.80 o                         
  16   3   4          6.55         18.65        14.63 o                         
 -15   4   4          0.06        -13.17        15.11 o                         
 -14   4   4        171.00        242.70        32.20 o                         
 -13   4   4          9.68         22.55        11.24 o                         
 -12   4   4         23.07         21.10        11.21 o                         
 -11   4   4        507.64        456.25        24.66 o                         
 -10   4   4        386.29        436.79        25.69 o                         
  -9   4   4         74.73         62.70         6.57 o                         
  -8   4   4          1.15          7.88         4.26 o                         
  -7   4   4         26.03         26.08         4.87 o                         
  -6   4   4        449.36        473.58        15.65 o                         
  -5   4   4         27.35         31.26         4.15 o                         
  -4   4   4          0.28          1.02         2.82 o                         
  -3   4   4        130.90        129.71         7.07 o                         
  -2   4   4        302.34        310.16        11.01 o                         
  -1   4   4        437.10        413.89        10.13 o                         
   0   4   4       7893.02       8454.06       130.73 o                         
   1   4   4        234.85        260.55        12.10 o                         
   2   4   4        133.59        108.82         5.26 o                         
   3   4   4        183.18        195.94         9.00 o                         
   4   4   4        537.89        550.37        18.23 o                         
   5   4   4        482.76        505.18        14.69 o                         
   6   4   4        681.10        656.91        26.51 o                         
   7   4   4          3.73          1.13         3.29 o                         
   8   4   4          3.03          6.39         3.59 o                         
   9   4   4         65.61         51.17         5.32 o                         
  10   4   4        122.53        116.08        12.92 o                         
  11   4   4        300.14        305.22        18.76 o                         
  12   4   4        383.10        390.80        22.98 o                         
  13   4   4        135.60         97.62        19.28 o                         
  14   4   4         45.36         42.57         9.24 o                         
  15   4   4         42.32         64.14        24.59 o                         
 -15   5   4        168.73        221.57        36.77 o                         
 -14   5   4          0.28        -11.92        15.31 o                         
 -13   5   4         50.25         57.86        12.82 o                         
 -12   5   4        178.73        167.82        15.78 o                         
 -11   5   4         37.56         33.01         7.44 o                         
 -10   5   4       1107.15       1071.26        50.99 o                         
  -9   5   4        112.39        113.31         8.13 o                         
  -8   5   4         29.85         18.48         4.52 o                         
  -7   5   4         74.31         62.53         7.68 o                         
  -6   5   4        348.31        324.02        12.81 o                         
  -5   5   4        185.83        150.84         7.33 o                         
  -4   5   4        472.81        500.14        20.93 o                         
  -3   5   4        240.19        236.61         9.37 o                         
  -2   5   4        118.99        117.79         4.86 o                         
  -1   5   4        870.42        972.34        27.43 o                         
   0   5   4         89.95         84.79         5.65 o                         
   1   5   4        567.75        626.47        19.74 o                         
   2   5   4        289.88        265.45        11.58 o                         
   3   5   4        185.46        194.78        11.39 o                         
   4   5   4        311.41        317.31        13.73 o                         
   5   5   4         77.65         77.89         8.30 o                         
   6   5   4       1393.70       1477.57        34.00 o                         
   7   5   4       1561.64       1616.26        44.77 o                         
   8   5   4         81.56         73.45        11.38 o                         
   9   5   4         49.05         38.43         7.25 o                         
  10   5   4       1451.32       1478.67        68.49 o                         
  11   5   4         61.89         53.21         9.58 o                         
  12   5   4         40.06         43.14        11.41 o                         
  13   5   4          8.61         10.52        11.30 o                         
  14   5   4         56.45        134.94        41.70 o                         
  15   5   4          2.39        -17.23        19.65 o                         
 -14   6   4         21.03         21.75        14.70 o                         
 -13   6   4         54.71         32.55        17.92 o                         
 -12   6   4         84.04        116.84        17.99 o                         
 -11   6   4         27.70         17.29         7.53 o                         
 -10   6   4          1.68         -1.79         7.12 o                         
  -9   6   4          0.54          4.72         6.14 o                         
  -8   6   4         30.96         18.07         6.44 o                         
  -7   6   4        678.35        727.59        24.56 o                         
  -6   6   4        251.97        253.71        10.89 o                         
  -5   6   4         19.16         18.29         3.82 o                         
  -4   6   4        594.22        583.20        18.93 o                         
  -3   6   4        965.12        988.24        23.19 o                         
  -2   6   4        480.07        529.70        16.30 o                         
  -1   6   4         27.18         25.23         5.11 o                         
   0   6   4         32.94         49.73         6.63 o                         
   1   6   4         35.96         44.14         6.37 o                         
   2   6   4         33.68         38.15         3.91 o                         
   3   6   4        500.73        491.58        21.78 o                         
   4   6   4         37.55         36.20         5.96 o                         
   5   6   4        169.12        184.68         9.07 o                         
   6   6   4         47.65         45.98         7.05 o                         
   7   6   4        605.15        601.24        24.70 o                         
   8   6   4        111.47         88.44         7.95 o                         
   9   6   4         50.86         52.65         9.11 o                         
  10   6   4         71.03         71.09        11.63 o                         
  11   6   4         23.85         23.19         7.26 o                         
  12   6   4          0.04         18.79        23.04 o                         
  13   6   4         81.55        127.48        25.20 o                         
  14   6   4          1.01        -15.83        20.68 o                         
 -13   7   4          3.08         -3.60        12.81 o                         
 -12   7   4          7.99         -1.91        14.27 o                         
 -11   7   4        374.09        391.53        32.11 o                         
 -10   7   4        114.15         79.01         9.93 o                         
  -9   7   4         88.64         80.81        10.17 o                         
  -8   7   4         39.60         35.79         8.93 o                         
  -7   7   4         48.58         37.19         5.76 o                         
  -6   7   4          0.33          7.80         4.33 o                         
  -5   7   4       1052.67       1053.33        33.54 o                         
  -4   7   4        312.26        316.57        10.83 o                         
  -3   7   4        831.68        859.81        23.87 o                         
  -2   7   4        681.25        699.79        23.94 o                         
  -1   7   4        816.33        805.97        25.34 o                         
   0   7   4        245.24        235.73        14.27 o                         
   1   7   4         22.87         33.32         5.36 o                         
   2   7   4          5.79          2.43         4.45 o                         
   3   7   4        215.44        194.71        12.69 o                         
   4   7   4        131.83        135.27        10.32 o                         
   5   7   4        716.15        782.71        37.03 o                         
   6   7   4         14.08          5.72         4.06 o                         
   7   7   4       1038.23        902.14        51.68 o                         
   8   7   4          2.58          8.36         6.15 o                         
   9   7   4         79.72         88.68        31.63 o                         
  10   7   4         33.62         51.34        32.54 o                         
  11   7   4        329.26        421.35        58.16 o                         
  12   7   4          0.52         -9.43        15.36 o                         
  13   7   4         46.62         80.29        27.70 o                         
 -12   8   4         28.38         19.04        13.38 o                         
 -11   8   4         30.28         35.94        14.85 o                         
 -10   8   4        125.48        160.24        19.33 o                         
  -9   8   4        212.63        230.84        15.94 o                         
  -8   8   4          5.20          4.42         5.92 o                         
  -7   8   4         40.21         32.29         7.50 o                         
  -6   8   4        128.45        145.10         9.82 o                         
  -5   8   4          1.04          0.03         4.30 o                         
  -4   8   4        286.22        303.90        12.74 o                         
  -3   8   4         11.28          5.22         4.49 o                         
  -2   8   4         15.06         11.37         5.68 o                         
  -1   8   4        568.88        546.75        22.42 o                         
   0   8   4          0.00          2.29         4.21 o                         
   1   8   4         27.70         17.23         6.00 o                         
   2   8   4        370.60        407.69        19.51 o                         
   3   8   4        307.30        292.91        14.36 o                         
   4   8   4         67.82         65.05         9.95 o                         
   5   8   4         25.54         19.40        11.84 o                         
   6   8   4        551.76        625.64        51.41 o                         
   7   8   4          6.51          2.83         9.45 o                         
   8   8   4          2.59         10.58         7.73 o                         
   9   8   4        147.80        171.41        26.04 o                         
  10   8   4        403.18        507.35        48.20 o                         
  11   8   4          7.21          2.29        17.92 o                         
  12   8   4          0.34         -5.01        18.15 o                         
 -10   9   4         52.29         61.39        21.54 o                         
  -9   9   4         56.78         38.40        19.41 o                         
  -8   9   4         74.05         90.97        10.13 o                         
  -7   9   4          6.96         -1.98         8.16 o                         
  -6   9   4        555.81        565.23        23.99 o                         
  -5   9   4          6.03          0.95         6.76 o                         
  -4   9   4          0.05         -4.43         6.49 o                         
  -3   9   4         74.24         70.85         9.08 o                         
  -2   9   4          8.00         -7.91         8.09 o                         
  -1   9   4         25.11         30.46         7.28 o                         
   0   9   4          0.75         12.52         6.06 o                         
   1   9   4         23.58         17.10         7.28 o                         
   2   9   4        178.11        178.15        12.98 o                         
   3   9   4        119.02        122.11        11.65 o                         
   4   9   4         29.32         12.67        14.32 o                         
   5   9   4         55.68         66.76        11.33 o                         
   6   9   4         63.65         81.92        18.63 o                         
   7   9   4         20.01          3.42        15.07 o                         
   8   9   4         84.41        142.11        19.22 o                         
   9   9   4          1.65         -0.99        16.18 o                         
  10   9   4         39.57         45.27        24.39 o                         
  -8  10   4         14.52         20.72        12.16 o                         
  -7  10   4         66.89         64.44        14.16 o                         
  -6  10   4        116.01        112.75        20.22 o                         
  -5  10   4        102.81        109.38        14.26 o                         
  -4  10   4        307.04        353.72        32.91 o                         
  -3  10   4          8.96          4.54         9.48 o                         
  -2  10   4          5.99         -3.93         6.57 o                         
  -1  10   4        235.80        183.37        16.43 o                         
   0  10   4          1.94          1.75         6.41 o                         
   1  10   4         18.16         13.15         8.87 o                         
   2  10   4         48.80         32.40        22.97 o                         
   3  10   4        136.12        186.74        21.62 o                         
   4  10   4         60.45         41.44        16.49 o                         
   5  10   4         22.18         26.16        17.95 o                         
   6  10   4         67.48         57.43        16.51 o                         
   7  10   4         51.00         44.25        14.88 o                         
   8  10   4          8.13          0.61        19.58 o                         
  -5  11   4        111.85        102.57        23.59 o                         
  -4  11   4          7.69         32.48        13.51 o                         
  -3  11   4        283.41        316.28        25.01 o                         
  -2  11   4         18.59         17.00        13.60 o                         
  -1  11   4          7.65          5.25        15.37 o                         
   0  11   4         15.64          6.65        20.63 o                         
   1  11   4        143.80        166.66        28.83 o                         
   2  11   4          0.73        -15.77        19.69 o                         
   3  11   4        111.91         79.06        40.42 o                         
   4  11   4         23.67          5.94        29.35 o                         
   5  11   4        186.16        145.15        34.52 o                         
 -16   1   5         62.74         36.29        29.85 o                         
 -15   1   5        326.44        378.41        49.39 o                         
 -14   1   5         40.15         53.95        17.22 o                         
 -13   1   5        414.55        448.71        40.30 o                         
 -12   1   5         13.30         15.22         8.51 o                         
 -11   1   5         14.98         11.15         6.46 o                         
 -10   1   5         69.44         57.08         6.94 o                         
  -9   1   5         37.51         46.18         5.93 o                         
  -8   1   5        905.60        877.83        26.63 o                         
  -7   1   5         78.53         98.00         6.28 o                         
  -6   1   5        195.04        203.38         8.46 o                         
  -5   1   5       1316.08       1318.51        29.51 o                         
  -4   1   5         69.76         84.40         6.62 o                         
  -3   1   5        458.82        528.82        12.69 o                         
  -2   1   5        412.30        451.78        11.25 o                         
  -1   1   5       2006.31       2075.99        35.47 o                         
   0   1   5       1879.10       1963.66        34.30 o                         
   1   1   5       1041.10        993.31        17.44 o                         
   2   1   5        110.65        109.67         4.08 o                         
   3   1   5        299.71        315.16         7.95 o                         
   4   1   5         13.42          9.37         2.38 o                         
   5   1   5         14.77         19.52         3.15 o                         
   6   1   5       2434.78       2498.56        44.66 o                         
   7   1   5         70.46         78.32         6.16 o                         
   8   1   5        372.62        366.06        12.99 o                         
   9   1   5         48.81         60.90         6.13 o                         
  10   1   5         51.33         60.45         6.74 o                         
  11   1   5        164.21        141.19        10.45 o                         
  12   1   5        150.31        147.25        16.34 o                         
  13   1   5        225.93        252.53        20.25 o                         
  14   1   5         80.73         78.40        10.43 o                         
  15   1   5          4.10         -5.42         8.26 o                         
  16   1   5          6.65          2.62         9.74 o                         
 -16   2   5          0.83         22.69        19.82 o                         
 -15   2   5          5.95         12.83        17.82 o                         
 -14   2   5          0.23        -11.75        11.75 o                         
 -13   2   5          3.88          9.23         7.59 o                         
 -12   2   5         86.32         79.05        10.95 o                         
 -11   2   5         22.37         28.79         7.87 o                         
 -10   2   5          1.55          0.67         5.25 o                         
  -9   2   5        447.72        482.92        17.02 o                         
  -8   2   5         37.09         33.68         5.22 o                         
  -7   2   5          9.85         11.25         4.24 o                         
  -6   2   5        174.16        176.56         7.96 o                         
  -5   2   5         53.79         53.77         4.62 o                         
  -4   2   5          1.49          5.34         3.01 o                         
  -3   2   5       2495.63       2623.12        48.61 o                         
  -2   2   5        126.60        151.68         6.14 o                         
  -1   2   5        277.52        315.39         8.63 o                         
   0   2   5       1793.78       1871.45        28.18 o                         
   1   2   5        112.38        128.31         5.12 o                         
   2   2   5        765.33        868.52        16.29 o                         
   3   2   5          1.54          2.67         2.55 o                         
   4   2   5        210.49        225.38         9.20 o                         
   5   2   5        246.45        244.70         9.17 o                         
   6   2   5         36.70         31.85         3.74 o                         
   7   2   5       1338.11       1397.70        32.24 o                         
   8   2   5        835.24        868.35        28.25 o                         
   9   2   5          1.12          5.94         6.04 o                         
  10   2   5        127.38        126.84         8.44 o                         
  11   2   5       1136.71       1214.67        44.00 o                         
  12   2   5         52.51         65.51         9.06 o                         
  13   2   5         16.53         26.62         8.15 o                         
  14   2   5         21.50         31.18         7.97 o                         
  15   2   5          0.05          3.67        10.62 o                         
  16   2   5         20.47         13.32        17.21 o                         
 -15   3   5          2.87         -8.99        21.17 o                         
 -14   3   5         21.50         11.36        13.13 o                         
 -13   3   5         36.29         42.58        11.40 o                         
 -12   3   5        136.24        143.10        18.09 o                         
 -11   3   5        107.08        125.41        12.10 o                         
 -10   3   5         19.96         30.68         6.34 o                         
  -9   3   5        265.11        259.16        17.65 o                         
  -8   3   5        438.66        436.17        16.20 o                         
  -7   3   5        585.27        584.55        17.28 o                         
  -6   3   5        246.05        245.86        12.60 o                         
  -5   3   5         99.04         89.14         7.09 o                         
  -4   3   5         26.91         32.45         3.91 o                         
  -3   3   5          2.26          0.21         3.01 o                         
  -2   3   5         19.56         15.50         2.81 o                         
  -1   3   5        824.09        857.56        19.76 o                         
   0   3   5        108.33         92.96         5.11 o                         
   1   3   5         23.67         33.89         3.19 o                         
   2   3   5        803.87        827.41        17.02 o                         
   3   3   5        805.00        841.12        17.45 o                         
   4   3   5         13.61         14.17         4.16 o                         
   5   3   5        437.13        442.56        15.43 o                         
   6   3   5        811.71        836.87        20.99 o                         
   7   3   5        617.51        608.75        19.75 o                         
   8   3   5        121.60        112.70         7.38 o                         
   9   3   5         40.10         35.91         4.65 o                         
  10   3   5         65.88         71.61         6.42 o                         
  11   3   5          1.44          2.78         4.27 o                         
  12   3   5          9.18         20.02         6.60 o                         
  13   3   5         62.43         51.83         7.88 o                         
  14   3   5         37.84         53.56        10.79 o                         
  15   3   5          3.56         -4.42        13.46 o                         
 -15   4   5        175.53        128.42        25.77 o                         
 -14   4   5         77.37         61.51        14.68 o                         
 -13   4   5         86.53         69.55        10.27 o                         
 -12   4   5        111.58        107.13        15.39 o                         
 -11   4   5         68.00         49.58        13.38 o                         
 -10   4   5         81.15         66.41        10.66 o                         
  -9   4   5          5.63          6.17         5.01 o                         
  -8   4   5        737.23        750.27        27.50 o                         
  -7   4   5         78.06         68.37         6.62 o                         
  -6   4   5        159.72        165.74         8.50 o                         
  -5   4   5       1391.44       1450.21        36.92 o                         
  -4   4   5        504.08        509.63        23.71 o                         
  -3   4   5        899.34        862.35        25.41 o                         
  -2   4   5          4.72          7.98         3.10 o                         
  -1   4   5        807.77        783.17        18.69 o                         
   0   4   5       4534.07       4745.10        95.67 o                         
   1   4   5          1.19          1.15         2.75 o                         
   2   4   5        176.68        207.22         6.74 o                         
   3   4   5          6.86          3.00         2.81 o                         
   4   4   5        392.97        400.27        12.26 o                         
   5   4   5          1.54          4.31         3.13 o                         
   6   4   5       1970.49       1976.19        49.33 o                         
   7   4   5        447.75        467.22        15.04 o                         
   8   4   5          5.20          0.69         3.62 o                         
   9   4   5         71.49         60.28        11.52 o                         
  10   4   5         76.27         79.80         4.88 o                         
  11   4   5       1245.60       1359.73        61.04 o                         
  12   4   5        631.39        667.56        35.78 o                         
  13   4   5        131.67        160.64        19.23 o                         
  14   4   5         93.16         88.27        26.53 o                         
  15   4   5          5.01         -2.75        19.99 o                         
 -14   5   5         97.69        128.47        27.60 o                         
 -13   5   5         34.80         24.47        13.38 o                         
 -12   5   5        265.15        276.70        23.30 o                         
 -11   5   5          3.55         -3.70         7.03 o                         
 -10   5   5         91.51         68.44         8.47 o                         
  -9   5   5          4.32          6.29         5.64 o                         
  -8   5   5         57.31         49.22         5.92 o                         
  -7   5   5         56.83         50.59         4.86 o                         
  -6   5   5       1283.16       1285.98        39.32 o                         
  -5   5   5        904.70        859.95        27.68 o                         
  -4   5   5       2247.68       2343.30        63.32 o                         
  -3   5   5         44.43         42.98         4.16 o                         
  -2   5   5        641.52        680.79        30.68 o                         
  -1   5   5         12.06         12.49         3.16 o                         
   0   5   5        865.93        886.43        21.33 o                         
   1   5   5          6.49          6.00         2.94 o                         
   2   5   5          7.55         12.67         2.07 o                         
   3   5   5        496.53        501.59        16.45 o                         
   4   5   5         67.49         73.84         4.90 o                         
   5   5   5        233.43        220.77        10.26 o                         
   6   5   5       1015.50       1058.87        32.45 o                         
   7   5   5        769.95        849.84        29.49 o                         
   8   5   5        273.95        252.68        13.96 o                         
   9   5   5         79.28         69.86        11.69 o                         
  10   5   5         48.43         53.32         9.95 o                         
  11   5   5        161.46        150.43        20.06 o                         
  12   5   5        126.96        118.33        18.37 o                         
  13   5   5         40.93         46.02        35.80 o                         
  14   5   5          0.52         12.86        21.92 o                         
 -14   6   5        253.08        173.15        40.93 o                         
 -13   6   5        197.47        231.04        36.63 o                         
 -12   6   5         35.54         36.04        12.67 o                         
 -11   6   5        157.45        155.13        12.96 o                         
 -10   6   5         68.51         78.64        11.05 o                         
  -9   6   5        205.56        207.10        15.94 o                         
  -8   6   5        294.59        312.84        19.07 o                         
  -7   6   5         12.83         11.22         4.46 o                         
  -6   6   5          1.14          4.07         4.58 o                         
  -5   6   5       3361.08       3491.33       106.23 o                         
  -4   6   5        496.23        485.37        15.99 o                         
  -3   6   5         39.54         40.27         5.81 o                         
  -2   6   5       1292.75       1316.11        33.63 o                         
  -1   6   5          0.52          8.09         4.70 o                         
   0   6   5        137.10        124.51         7.73 o                         
   1   6   5        283.43        286.45        14.05 o                         
   2   6   5          6.43          5.73         2.48 o                         
   3   6   5          6.27          8.25         4.98 o                         
   4   6   5        182.37        148.50        12.45 o                         
   5   6   5        145.38        147.51         9.75 o                         
   6   6   5         44.65         45.52         5.07 o                         
   7   6   5        146.37        114.71         9.00 o                         
   8   6   5        199.05        199.33        13.68 o                         
   9   6   5         52.89         65.11        12.86 o                         
  10   6   5        673.11        723.32        46.17 o                         
  11   6   5          1.84         21.45        18.92 o                         
  12   6   5          9.05         15.36        22.01 o                         
  13   6   5          0.21         -2.87        16.83 o                         
 -13   7   5          2.83        -38.57        38.57 o                         
 -12   7   5         24.56         23.02        11.55 o                         
 -11   7   5         27.89         10.59        13.73 o                         
 -10   7   5         41.31         46.21         9.50 o                         
  -9   7   5         19.88         30.91         8.28 o                         
  -8   7   5         53.54         50.58         9.79 o                         
  -7   7   5         45.80         48.52         7.18 o                         
  -6   7   5         54.43         59.53         7.35 o                         
  -5   7   5        223.38        231.89        17.00 o                         
  -4   7   5          4.49          5.61         3.80 o                         
  -3   7   5        641.31        678.44        20.94 o                         
  -2   7   5        183.33        185.98        10.29 o                         
  -1   7   5          0.57         11.63         5.30 o                         
   0   7   5         11.59         23.02         5.17 o                         
   1   7   5        110.21         91.11         7.93 o                         
   2   7   5        158.36        156.10        10.76 o                         
   3   7   5          1.94          1.37         5.74 o                         
   4   7   5        225.33        223.47        17.34 o                         
   5   7   5         23.32         29.95        10.63 o                         
   6   7   5          4.61          3.25         2.88 o                         
   7   7   5        418.08        430.70        23.90 o                         
   8   7   5        196.63        212.13        31.70 o                         
   9   7   5        138.59        197.94        27.71 o                         
  10   7   5          4.24         15.73        17.63 o                         
  11   7   5         11.21         14.33        22.59 o                         
  12   7   5         11.26         13.78        18.02 o                         
 -11   8   5         84.10        117.03        18.48 o                         
 -10   8   5        396.41        490.31        38.07 o                         
  -9   8   5          1.17          6.53         7.99 o                         
  -8   8   5         68.46         66.59        12.41 o                         
  -7   8   5         58.15         50.30         8.97 o                         
  -6   8   5         85.88         87.14         8.06 o                         
  -5   8   5         26.17         18.47         7.73 o                         
  -4   8   5        125.40        116.85         9.47 o                         
  -3   8   5         78.68         75.12         9.06 o                         
  -2   8   5        228.96        237.83        15.45 o                         
  -1   8   5          6.35         -0.91         7.11 o                         
   0   8   5        182.43        199.55        15.17 o                         
   1   8   5        206.07        160.59        19.85 o                         
   2   8   5         72.00         60.86        10.32 o                         
   3   8   5          5.01         -0.57         5.67 o                         
   4   8   5        591.53        625.42        52.85 o                         
   5   8   5          9.62         -0.25         4.01 o                         
   6   8   5        157.21        146.12        17.67 o                         
   7   8   5          3.99         11.23        15.69 o                         
   8   8   5          5.51          6.88         6.35 o                         
   9   8   5         16.41          9.51        21.49 o                         
  10   8   5         15.68         41.31        23.83 o                         
  11   8   5        144.50        159.03        29.64 o                         
 -10   9   5          1.17         59.39        36.56 o                         
  -9   9   5         67.20         55.54        14.62 o                         
  -8   9   5         14.45         11.29         7.05 o                         
  -7   9   5         83.51         86.64        13.40 o                         
  -6   9   5          0.67          3.16         8.64 o                         
  -5   9   5         11.14         14.20         5.52 o                         
  -4   9   5         14.76          8.18        14.10 o                         
  -3   9   5          0.01          4.93         8.02 o                         
  -2   9   5         39.14         25.39         7.85 o                         
  -1   9   5        165.31        168.94        19.58 o                         
   0   9   5         13.77         10.53         7.55 o                         
   1   9   5        254.22        240.15        16.42 o                         
   2   9   5        551.16        589.49        32.40 o                         
   3   9   5         22.53         35.26        13.45 o                         
   4   9   5        117.46         66.12        18.09 o                         
   5   9   5         36.11         13.51        38.83 o                         
   6   9   5          0.55         -0.07        10.38 o                         
   7   9   5         56.32         45.74        15.98 o                         
   8   9   5          0.00          1.76        20.08 o                         
   9   9   5         49.89         50.80        21.25 o                         
  10   9   5         66.62        100.93        41.09 o                         
  -7  10   5          0.62         13.24         9.76 o                         
  -6  10   5         19.01         14.99         6.07 o                         
  -5  10   5         26.17          6.84        16.70 o                         
  -4  10   5         35.57         47.51        10.92 o                         
  -3  10   5         57.09         76.38        16.86 o                         
  -2  10   5         87.31        119.76        18.58 o                         
  -1  10   5        309.03        333.30        24.95 o                         
   0  10   5         60.08         68.24        12.37 o                         
   1  10   5        122.07        158.32        24.04 o                         
   2  10   5        334.04        353.20        39.53 o                         
   3  10   5         38.61         16.96        13.83 o                         
   4  10   5          0.00         33.28        22.46 o                         
   5  10   5         14.98         32.22        17.12 o                         
   6  10   5         12.98         22.63        20.75 o                         
   7  10   5          5.85         -0.93        17.43 o                         
  -4  11   5          0.56          4.00        14.15 o                         
  -3  11   5        118.10        125.98        23.30 o                         
  -2  11   5        184.69        184.59        40.24 o                         
  -1  11   5          0.01          1.77        22.12 o                         
   0  11   5         11.12          8.62        29.26 o                         
   1  11   5         29.82          4.91        11.63 o                         
   2  11   5          0.03         -6.67        18.81 o                         
   3  11   5         11.83         22.47        21.11 o                         
   4  11   5          2.63        -14.09        38.42 o                         
 -15   0   6        186.66        236.59        62.38 o                         
 -14   0   6          7.66          1.04        23.28 o                         
 -13   0   6          5.38         -3.11        12.63 o                         
 -12   0   6         87.56         87.68        18.12 o                         
 -11   0   6         57.06         49.53        11.82 o                         
 -10   0   6         16.61         13.18        10.92 o                         
  -9   0   6        191.53        193.30        15.71 o                         
  -8   0   6         68.70         73.57        17.14 o                         
  -7   0   6          0.71          1.75         6.04 o                         
  -6   0   6          4.69          5.98         6.82 o                         
  -5   0   6       1747.11       1842.06        52.31 o                         
  -4   0   6          0.32          3.55         6.35 o                         
  -3   0   6        925.24        850.48        25.57 o                         
  -2   0   6         20.80         24.01         5.87 o                         
  -1   0   6        419.36        477.80        16.59 o                         
   0   0   6        560.75        576.37        21.05 o                         
   1   0   6        689.67        601.39        26.14 o                         
   2   0   6        112.80        109.24         6.84 o                         
   3   0   6         17.71         32.41         5.22 o                         
   4   0   6        997.33       1022.07        29.19 o                         
   5   0   6        462.33        436.52        16.36 o                         
   6   0   6        121.39        123.56         8.00 o                         
   7   0   6          3.81         10.33         5.66 o                         
   8   0   6          5.47          5.85         6.37 o                         
   9   0   6         74.84         87.85        10.04 o                         
  10   0   6        136.59        158.98        16.27 o                         
  11   0   6         18.84          0.46         7.69 o                         
  12   0   6        112.76        133.55        16.71 o                         
  13   0   6        187.89        232.02        22.04 o                         
  14   0   6         12.03         16.22        11.43 o                         
  15   0   6        128.06        116.24        20.25 o                         
 -15   1   6          0.01         17.00        15.58 o                         
 -14   1   6         12.10          8.46        11.24 o                         
 -13   1   6          5.00         15.90         9.51 o                         
 -12   1   6        170.33        164.94        17.03 o                         
 -11   1   6          7.21          5.28         7.26 o                         
 -10   1   6        228.34        225.58        12.89 o                         
  -9   1   6         85.24         88.59         7.98 o                         
  -8   1   6        919.84        949.13        31.58 o                         
  -7   1   6        734.50        757.65        23.60 o                         
  -6   1   6         19.33         23.77         4.83 o                         
  -5   1   6        574.70        624.77        16.74 o                         
  -4   1   6       1661.59       1686.95        37.04 o                         
  -3   1   6        962.92        976.86        21.85 o                         
  -2   1   6        189.97        195.31         7.64 o                         
  -1   1   6         34.75         32.21         3.83 o                         
   0   1   6         16.06         18.50         3.63 o                         
   1   1   6         35.42         24.72         3.46 o                         
   2   1   6        796.84        804.81        16.71 o                         
   3   1   6          1.42          1.98         2.30 o                         
   4   1   6        243.61        238.35        10.80 o                         
   5   1   6          4.04          2.37         2.78 o                         
   6   1   6        152.33        169.86         6.66 o                         
   7   1   6       1007.05       1101.60        27.27 o                         
   8   1   6         39.04         31.81         4.39 o                         
   9   1   6         29.66         37.09         5.03 o                         
  10   1   6         84.41         92.44         7.71 o                         
  11   1   6        305.49        321.62        16.58 o                         
  12   1   6         17.83         11.10         6.27 o                         
  13   1   6         75.96         68.91         8.52 o                         
  14   1   6          0.56         -7.74         8.85 o                         
  15   1   6         38.81         41.07        11.79 o                         
 -15   2   6        125.68         58.67        72.71 o                         
 -14   2   6         21.06         19.61        12.94 o                         
 -13   2   6         34.45         28.51        12.96 o                         
 -12   2   6         36.37         31.19        13.12 o                         
 -11   2   6         14.56         13.01         6.75 o                         
 -10   2   6        106.99         79.12         9.00 o                         
  -9   2   6          3.64          5.65         4.76 o                         
  -8   2   6          0.02         -0.07         4.58 o                         
  -7   2   6         35.98         30.99         5.56 o                         
  -6   2   6        598.73        644.15        17.86 o                         
  -5   2   6          4.06          5.24         4.59 o                         
  -4   2   6        327.49        310.41        10.56 o                         
  -3   2   6          0.07          1.86         3.49 o                         
  -2   2   6        295.71        292.45        12.23 o                         
  -1   2   6          0.14          2.24         2.49 o                         
   0   2   6       1664.73       1627.85        30.26 o                         
   1   2   6        853.62        933.70        21.09 o                         
   2   2   6         30.75         32.80         3.39 o                         
   3   2   6         43.49         39.37         3.38 o                         
   4   2   6        131.88        138.92         7.16 o                         
   5   2   6       1114.05       1118.61        28.38 o                         
   6   2   6        100.85         86.29         5.64 o                         
   7   2   6        357.89        370.81        13.60 o                         
   8   2   6          0.39          2.53         3.48 o                         
   9   2   6        403.67        403.44        14.90 o                         
  10   2   6         64.49         68.16         7.79 o                         
  11   2   6          7.83          0.97         5.04 o                         
  12   2   6        529.31        530.66        31.44 o                         
  13   2   6        136.09        119.85        12.19 o                         
  14   2   6         30.12         48.84        12.54 o                         
  15   2   6          7.13         23.70        14.08 o                         
 -15   3   6        562.90        636.63        91.78 o                         
 -14   3   6        241.46        297.13        57.91 o                         
 -13   3   6          9.42          1.04        10.57 o                         
 -12   3   6        342.73        299.31        24.42 o                         
 -11   3   6       1241.89       1309.70        73.97 o                         
 -10   3   6        709.10        670.47        37.79 o                         
  -9   3   6         12.26          8.08         5.31 o                         
  -8   3   6          0.74          2.86         4.66 o                         
  -7   3   6         33.67         25.52         5.62 o                         
  -6   3   6       1393.48       1484.84        38.17 o                         
  -5   3   6         60.38         59.94         5.31 o                         
  -4   3   6        294.25        286.26        10.06 o                         
  -3   3   6        894.09        877.66        22.90 o                         
  -2   3   6         11.03          9.37         2.91 o                         
  -1   3   6        650.79        636.97        13.82 o                         
   0   3   6       2102.89       2248.46        42.40 o                         
   1   3   6        656.01        694.52        16.32 o                         
   2   3   6        328.15        353.23         9.51 o                         
   3   3   6         89.14         89.44         4.61 o                         
   4   3   6          0.18         -0.97         2.54 o                         
   5   3   6       2598.71       2675.43        64.94 o                         
   6   3   6        756.20        776.95        20.59 o                         
   7   3   6        476.10        469.28        16.93 o                         
   8   3   6        907.46        976.93        30.53 o                         
   9   3   6       1015.68       1054.18        35.97 o                         
  10   3   6         55.61         42.75         8.77 o                         
  11   3   6          0.27          4.26         4.06 o                         
  12   3   6         55.52         61.43         7.56 o                         
  13   3   6         12.89         18.17         7.99 o                         
  14   3   6          8.96          2.54        13.00 o                         
  15   3   6          3.97         58.68        21.20 o                         
 -14   4   6        290.14        299.00        31.02 o                         
 -13   4   6         35.94         66.88        13.59 o                         
 -12   4   6         40.98         38.85        10.40 o                         
 -11   4   6         45.64         29.46         9.66 o                         
 -10   4   6         37.56         17.70         8.93 o                         
  -9   4   6         19.90         11.52         6.01 o                         
  -8   4   6         32.13         31.89         5.86 o                         
  -7   4   6        113.21        104.38         7.29 o                         
  -6   4   6        555.77        564.95        18.05 o                         
  -5   4   6        179.41        178.18        10.36 o                         
  -4   4   6        378.92        405.08        15.05 o                         
  -3   4   6          1.31         -1.61         3.56 o                         
  -2   4   6        353.72        359.47        11.14 o                         
  -1   4   6         10.38         16.74         3.94 o                         
   0   4   6       2448.28       2436.68        61.24 o                         
   1   4   6        895.39        940.94        24.96 o                         
   2   4   6         80.31         84.95         5.18 o                         
   3   4   6         49.21         43.42         3.63 o                         
   4   4   6          0.98          3.71         2.70 o                         
   5   4   6         36.57         43.07         4.50 o                         
   6   4   6        584.81        605.30        21.21 o                         
   7   4   6        278.13        278.40        13.03 o                         
   8   4   6        152.43        154.17        10.15 o                         
   9   4   6         26.43         10.70         6.39 o                         
  10   4   6         14.36         11.30         8.65 o                         
  11   4   6        171.13        154.92        15.88 o                         
  12   4   6        599.88        673.64        52.28 o                         
  13   4   6         22.28         14.58        14.88 o                         
  14   4   6         37.43         52.73        22.80 o                         
 -14   5   6         47.04         55.90        19.06 o                         
 -13   5   6         60.47         64.11        16.79 o                         
 -12   5   6         68.35         77.87        12.69 o                         
 -11   5   6        195.26        208.68        18.42 o                         
 -10   5   6        310.91        296.21        21.79 o                         
  -9   5   6         16.00          9.38         7.90 o                         
  -8   5   6         55.97         48.74         7.86 o                         
  -7   5   6          0.83          1.24         4.64 o                         
  -6   5   6        262.48        245.47        11.88 o                         
  -5   5   6       1199.79       1189.14        33.24 o                         
  -4   5   6        373.61        403.93        15.54 o                         
  -3   5   6        334.46        322.17        11.67 o                         
  -2   5   6        615.73        622.31        17.13 o                         
  -1   5   6       1162.67       1201.32        34.07 o                         
   0   5   6         28.44         20.77         2.73 o                         
   1   5   6         44.45         42.65         4.74 o                         
   2   5   6        538.13        552.14        16.12 o                         
   3   5   6        111.33        112.53         7.44 o                         
   4   5   6        317.55        292.97         9.74 o                         
   5   5   6          7.64          1.74         2.37 o                         
   6   5   6        229.18        237.98        11.49 o                         
   7   5   6       1031.83       1083.12        32.45 o                         
   8   5   6         75.37         74.44         7.91 o                         
   9   5   6         10.85          9.69         6.05 o                         
  10   5   6        227.05        210.02        18.48 o                         
  11   5   6          0.25         -5.54        19.89 o                         
  12   5   6        271.60        291.75        39.58 o                         
  13   5   6         41.57         52.47        64.02 o                         
 -13   6   6         31.58         49.69        18.61 o                         
 -12   6   6         90.04         89.55        16.38 o                         
 -11   6   6        556.82        683.05        42.70 o                         
 -10   6   6         34.08         30.84        10.29 o                         
  -9   6   6         60.90         50.02        11.52 o                         
  -8   6   6         52.46         40.55        11.84 o                         
  -7   6   6        772.01        849.83        34.16 o                         
  -6   6   6         14.92         11.63         5.80 o                         
  -5   6   6         62.38         41.34         8.20 o                         
  -4   6   6          0.74          2.29         3.35 o                         
  -3   6   6          7.09         12.27         4.34 o                         
  -2   6   6        291.14        294.94        13.58 o                         
  -1   6   6        435.96        486.53        18.44 o                         
   0   6   6          3.12         -3.07         4.38 o                         
   1   6   6       1096.06       1145.50        42.40 o                         
   2   6   6        461.71        434.58        19.73 o                         
   3   6   6        810.89        920.99        35.74 o                         
   4   6   6         28.71         25.53         6.10 o                         
   5   6   6        620.94        654.41        25.65 o                         
   6   6   6          2.23         -0.56         3.44 o                         
   7   6   6        168.98        173.36        15.50 o                         
   8   6   6         50.04         45.91        10.27 o                         
   9   6   6          1.50         18.13        15.87 o                         
  10   6   6         64.02         62.89        20.89 o                         
  11   6   6         27.33         30.82        17.83 o                         
  12   6   6          5.44          1.71        21.73 o                         
  13   6   6         10.75         -2.13        17.60 o                         
 -12   7   6         17.63         13.37        14.91 o                         
 -11   7   6        342.86        371.28        28.91 o                         
 -10   7   6        253.08        209.44        22.80 o                         
  -9   7   6         70.35         49.23        20.49 o                         
  -8   7   6        229.12        248.12        19.48 o                         
  -7   7   6         15.74         25.64         8.41 o                         
  -6   7   6          3.66          4.34         4.18 o                         
  -5   7   6         78.38         79.05        10.69 o                         
  -4   7   6         30.17         14.34         5.57 o                         
  -3   7   6         41.96         32.81         8.17 o                         
  -2   7   6        558.13        556.78        22.76 o                         
  -1   7   6         46.25         40.74         6.63 o                         
   0   7   6         36.02         37.50         6.17 o                         
   1   7   6       1279.48       1286.18        57.77 o                         
   2   7   6          2.82          7.02         6.52 o                         
   3   7   6        145.69        182.16        15.56 o                         
   4   7   6          0.03         -6.00         6.00 o                         
   5   7   6        539.58        523.99        29.19 o                         
   6   7   6          0.45          8.11        10.05 o                         
   7   7   6        538.94        540.48        39.11 o                         
   8   7   6         78.50         63.45        11.81 o                         
   9   7   6         10.49         13.67        17.43 o                         
  10   7   6         32.50         25.89        21.19 o                         
  11   7   6        108.74         94.81        24.87 o                         
  12   7   6        142.35        171.42        36.72 o                         
 -10   8   6        300.97        387.07        30.18 o                         
  -9   8   6        183.82        215.08        22.72 o                         
  -8   8   6         73.50         61.27        14.87 o                         
  -7   8   6         12.67          3.17         6.27 o                         
  -6   8   6          0.58          0.48         5.77 o                         
  -5   8   6        459.48        423.43        26.62 o                         
  -4   8   6        220.25        231.55        20.81 o                         
  -3   8   6        165.18        179.93        20.58 o                         
  -2   8   6        104.11         84.59        11.55 o                         
  -1   8   6        174.44        153.51        14.36 o                         
   0   8   6         26.43         30.82         6.74 o                         
   1   8   6         65.77         60.68         7.79 o                         
   2   8   6        465.56        463.50        28.01 o                         
   3   8   6         17.40          4.44         6.49 o                         
   4   8   6          2.80          7.40         7.35 o                         
   5   8   6          2.37         -0.18        16.29 o                         
   6   8   6         19.26         28.07        12.08 o                         
   7   8   6         15.64         54.08        17.85 o                         
   8   8   6         16.97         24.94        20.01 o                         
   9   8   6         48.19         52.15        20.42 o                         
  10   8   6          1.07          4.90        21.40 o                         
  -9   9   6          0.01          0.67         9.07 o                         
  -8   9   6          2.14          2.42         7.71 o                         
  -7   9   6         17.61         10.76         8.45 o                         
  -6   9   6          3.53          0.75         6.34 o                         
  -5   9   6          2.31         21.40        10.76 o                         
  -4   9   6         46.58         46.18         9.66 o                         
  -3   9   6         72.35         74.10        12.18 o                         
  -2   9   6         94.97         96.01        11.89 o                         
  -1   9   6        274.53        267.92        21.83 o                         
   0   9   6         66.55         38.58        10.05 o                         
   1   9   6          9.94          4.66         8.56 o                         
   2   9   6         42.17         45.60        11.92 o                         
   3   9   6          4.44         21.65        13.81 o                         
   4   9   6         36.19         35.76        23.43 o                         
   5   9   6         59.26         37.09        15.07 o                         
   6   9   6          3.20         -2.95        19.66 o                         
   7   9   6          1.80          9.00        11.70 o                         
   8   9   6         27.22         52.78        15.52 o                         
   9   9   6          7.43        -21.90        29.01 o                         
  -6  10   6          0.21         -0.03        13.87 o                         
  -5  10   6          0.27         -5.58        12.00 o                         
  -4  10   6        122.03        109.61        15.36 o                         
  -3  10   6         55.28         48.36        14.26 o                         
  -2  10   6         46.15         48.97        15.22 o                         
  -1  10   6         11.72         17.78        15.45 o                         
   0  10   6         10.53         17.04        11.95 o                         
   1  10   6         60.74         73.73        31.60 o                         
   2  10   6          1.43          7.26        12.07 o                         
   3  10   6         18.06         33.40        14.67 o                         
   4  10   6          1.81         -0.63        13.35 o                         
   5  10   6          0.11          6.68        14.35 o                         
   6  10   6         82.69        113.50        28.06 o                         
   0  11   6         32.05         39.26        21.12 o                         
 -15   1   7         16.97         13.01        23.39 o                         
 -14   1   7          4.46         15.47        15.45 o                         
 -13   1   7         89.48         93.29        15.36 o                         
 -12   1   7        251.69        297.15        25.06 o                         
 -11   1   7          0.55          6.58         8.99 o                         
 -10   1   7          8.80         -7.33         7.33 o                         
  -9   1   7          4.84         -2.07         6.41 o                         
  -8   1   7          7.41          5.87         5.62 o                         
  -7   1   7        201.14        191.29         9.89 o                         
  -6   1   7          8.07         17.05         4.76 o                         
  -5   1   7        505.08        542.31        15.33 o                         
  -4   1   7        443.39        433.23        13.55 o                         
  -3   1   7        700.18        747.18        20.51 o                         
  -2   1   7         20.13         16.07         3.85 o                         
  -1   1   7          7.71          4.34         2.76 o                         
   0   1   7        180.44        182.21         8.88 o                         
   1   1   7         80.88         76.67         4.60 o                         
   2   1   7         15.63         23.02         3.61 o                         
   3   1   7          0.03          2.08         4.93 o                         
   4   1   7         80.07         74.51         4.27 o                         
   5   1   7        195.55        203.68         7.66 o                         
   6   1   7        187.60        185.94         7.76 o                         
   7   1   7          7.02          7.99         3.74 o                         
   8   1   7        462.17        462.68        18.35 o                         
   9   1   7        903.56        950.87        34.83 o                         
  10   1   7        151.69        152.19        10.48 o                         
  11   1   7        141.95        144.99        11.30 o                         
  12   1   7        140.39        159.78        12.18 o                         
  13   1   7         25.64         33.24         7.52 o                         
  14   1   7         21.05         17.13         8.80 o                         
 -14   2   7          1.79          5.02        11.31 o                         
 -13   2   7          0.44         -7.63        17.93 o                         
 -12   2   7          3.70         17.65        11.28 o                         
 -11   2   7        209.10        226.66        17.43 o                         
 -10   2   7         68.62         61.27        10.57 o                         
  -9   2   7        335.80        322.33        20.66 o                         
  -8   2   7         76.22         59.20         8.63 o                         
  -7   2   7        525.97        514.93        18.45 o                         
  -6   2   7        933.04       1005.93        31.34 o                         
  -5   2   7        113.08        111.51         7.38 o                         
  -4   2   7        417.01        394.44        12.50 o                         
  -3   2   7        378.32        360.70        12.12 o                         
  -2   2   7        299.01        283.92        10.54 o                         
  -1   2   7         17.56         14.80         3.69 o                         
   0   2   7         79.24         71.68         5.22 o                         
   1   2   7         79.11        102.73         5.98 o                         
   2   2   7        123.50        134.51         6.68 o                         
   3   2   7        633.24        607.98        15.93 o                         
   4   2   7        145.39        132.42         6.03 o                         
   5   2   7        719.88        740.69        18.99 o                         
   6   2   7        185.14        193.42         7.75 o                         
   7   2   7         36.58         40.19         4.80 o                         
   8   2   7         15.93         17.40         3.97 o                         
   9   2   7        226.88        212.46        14.11 o                         
  10   2   7         37.84         57.52         6.88 o                         
  11   2   7        305.11        308.62        17.82 o                         
  12   2   7         28.34         10.00         5.90 o                         
  13   2   7        196.74        186.59        15.88 o                         
  14   2   7         33.35         20.44        10.39 o                         
 -14   3   7          3.79         -0.65        13.06 o                         
 -13   3   7         54.69         64.44        13.55 o                         
 -12   3   7        334.20        395.90        35.58 o                         
 -11   3   7         81.95         66.18        15.31 o                         
 -10   3   7        298.33        338.43        22.64 o                         
  -9   3   7          8.20         -3.54         6.55 o                         
  -8   3   7          0.98          2.19         5.36 o                         
  -7   3   7         69.60         62.88         6.22 o                         
  -6   3   7        186.00        165.68         8.94 o                         
  -5   3   7        267.64        284.55        12.64 o                         
  -4   3   7          4.65         -0.02         4.35 o                         
  -3   3   7         25.91         27.85         4.88 o                         
  -2   3   7        178.62        167.37         7.85 o                         
  -1   3   7        519.33        535.26        14.89 o                         
   0   3   7         76.86         74.36         7.76 o                         
   1   3   7         35.88         49.73         5.86 o                         
   2   3   7        198.61        204.74         8.67 o                         
   3   3   7        334.10        301.35        10.49 o                         
   4   3   7        247.24        242.95         8.20 o                         
   5   3   7        200.10        189.88         7.85 o                         
   6   3   7         99.22         83.12         6.61 o                         
   7   3   7         62.29         70.93         6.48 o                         
   8   3   7         94.71         87.73         8.11 o                         
   9   3   7        155.58        144.49         8.86 o                         
  10   3   7          3.76          4.37         4.34 o                         
  11   3   7        108.86        111.19         9.53 o                         
  12   3   7         31.77         26.49         7.38 o                         
  13   3   7         14.23        -11.24        22.41 o                         
  14   3   7          4.91         15.30        18.30 o                         
 -13   4   7          5.85         14.35        11.63 o                         
 -12   4   7         10.05         -4.65        10.50 o                         
 -11   4   7         71.31         38.03        12.72 o                         
 -10   4   7          9.57          8.74         9.17 o                         
  -9   4   7        544.98        634.52        42.73 o                         
  -8   4   7          0.09          0.62         6.11 o                         
  -7   4   7        175.82        140.59        10.76 o                         
  -6   4   7        117.11        114.17         7.94 o                         
  -5   4   7        740.75        724.81        22.01 o                         
  -4   4   7       1244.94       1281.47        39.19 o                         
  -3   4   7         38.33         40.99         4.78 o                         
  -2   4   7          0.02          6.44         3.71 o                         
  -1   4   7         14.23         19.77         3.85 o                         
   0   4   7        370.00        355.85        12.37 o                         
   1   4   7         66.73         72.10         5.75 o                         
   2   4   7        333.20        328.79        12.34 o                         
   3   4   7        182.98        174.66         7.01 o                         
   4   4   7         51.94         39.61         3.42 o                         
   5   4   7         69.05         67.27         5.40 o                         
   6   4   7         98.24        112.04         9.00 o                         
   7   4   7        127.76        127.84         8.33 o                         
   8   4   7        741.38        727.38        28.02 o                         
   9   4   7         90.45        106.50         9.51 o                         
  10   4   7         32.55         28.14         6.68 o                         
  11   4   7         60.44         39.16         9.28 o                         
  12   4   7          4.49          4.40        13.37 o                         
  13   4   7         59.16         58.20        39.10 o                         
 -13   5   7         16.62          9.98        13.66 o                         
 -12   5   7        318.53        347.85        29.52 o                         
 -11   5   7        168.95        171.96        39.56 o                         
 -10   5   7         26.77          1.90        10.58 o                         
  -9   5   7          5.42         11.18         8.03 o                         
  -8   5   7        219.58        238.96        19.35 o                         
  -7   5   7         21.02         30.38         7.81 o                         
  -6   5   7          3.97         -5.48         5.48 o                         
  -5   5   7         56.26         68.82         7.29 o                         
  -4   5   7       1398.06       1432.04        47.17 o                         
  -3   5   7         66.26         69.78         5.74 o                         
  -2   5   7          0.45          3.49         3.34 o                         
  -1   5   7        346.95        362.16        15.42 o                         
   0   5   7         71.83         66.08         4.64 o                         
   1   5   7         41.22         32.74         4.56 o                         
   2   5   7         26.24         28.87         3.36 o                         
   3   5   7         40.73         45.39         4.49 o                         
   4   5   7        335.08        377.90        18.28 o                         
   5   5   7          9.63          6.34         3.59 o                         
   6   5   7          0.35          1.67         3.92 o                         
   7   5   7         75.46         70.70        10.65 o                         
   8   5   7        227.97        206.32        11.82 o                         
   9   5   7         10.78         14.63         4.71 o                         
  10   5   7          6.12          9.27        13.94 o                         
  11   5   7         30.15         33.09        19.66 o                         
  12   5   7        149.47        120.20        31.98 o                         
  13   5   7        182.03        200.74        49.92 o                         
 -12   6   7         28.08         19.35        12.88 o                         
 -11   6   7        444.90        590.13        46.48 o                         
 -10   6   7         15.88         27.84        12.71 o                         
  -9   6   7         85.31         73.73        13.07 o                         
  -8   6   7         23.74          7.18        12.88 o                         
  -7   6   7         52.09         34.57         8.62 o                         
  -6   6   7         87.48         68.97        11.97 o                         
  -5   6   7        278.15        257.66        17.68 o                         
  -4   6   7        986.70        981.85        33.92 o                         
  -3   6   7        174.38        161.62         8.58 o                         
  -2   6   7          6.52          0.22         3.02 o                         
  -1   6   7       1528.45       1504.59        45.34 o                         
   0   6   7        771.78        754.42        32.52 o                         
   1   6   7        642.80        611.03        21.62 o                         
   2   6   7         82.58         63.81         6.49 o                         
   3   6   7        390.35        341.47        19.37 o                         
   4   6   7        338.51        318.91        18.05 o                         
   5   6   7        219.68        217.06        10.24 o                         
   6   6   7        176.56        168.35        11.43 o                         
   7   6   7          4.78         -2.90         4.79 o                         
   8   6   7          5.26         11.86         9.11 o                         
   9   6   7          1.63         -6.72        15.01 o                         
  10   6   7        437.88        311.30        46.03 o                         
  11   6   7        595.80        744.03        82.50 o                         
  12   6   7        275.80        233.31        41.99 o                         
 -11   7   7         13.29         -2.94        11.85 o                         
 -10   7   7        147.16        143.59        21.89 o                         
  -9   7   7          0.45         10.61        10.89 o                         
  -8   7   7          3.95         25.26        14.53 o                         
  -7   7   7         46.00         35.04         9.54 o                         
  -6   7   7        119.42        138.24        14.50 o                         
  -5   7   7         92.29         97.35         9.20 o                         
  -4   7   7        295.16        280.91        15.42 o                         
  -3   7   7          1.05          4.60         3.05 o                         
  -2   7   7         12.99         15.66         7.31 o                         
  -1   7   7        107.59         88.85         9.34 o                         
   0   7   7         38.11         28.86         7.95 o                         
   1   7   7          0.76          4.04         3.70 o                         
   2   7   7          3.71          5.05         6.82 o                         
   3   7   7          0.56          7.92         7.27 o                         
   4   7   7         25.76         38.29         8.96 o                         
   5   7   7         30.98         45.24        15.28 o                         
   6   7   7        214.63        203.55        27.93 o                         
   7   7   7          1.38         -2.07         4.94 o                         
   8   7   7        216.72        217.29        15.39 o                         
   9   7   7         52.26         89.49        24.07 o                         
  10   7   7         32.95         17.36        17.06 o                         
  11   7   7         81.07        149.60        49.35 o                         
  -9   8   7         55.35         51.66        13.63 o                         
  -8   8   7        168.90        142.44        18.15 o                         
  -7   8   7         17.52         21.49         8.17 o                         
  -6   8   7        198.52        160.11        14.67 o                         
  -5   8   7          1.77         -1.89         6.54 o                         
  -4   8   7         56.42         58.60        12.37 o                         
  -3   8   7          0.12         15.28         7.40 o                         
  -2   8   7         82.66         63.01        11.31 o                         
  -1   8   7        241.54        256.47        17.36 o                         
   0   8   7        221.81        214.50        17.31 o                         
   1   8   7          0.30         -8.92         8.92 o                         
   2   8   7        124.65        107.44        11.96 o                         
   3   8   7         19.14         16.01        12.44 o                         
   4   8   7         18.82         49.98        16.49 o                         
   5   8   7        112.12         91.34        16.52 o                         
   6   8   7          0.64        -12.61        12.61 o                         
   7   8   7        189.04        213.71        23.64 o                         
   8   8   7          4.11        -13.15        13.15 o                         
   9   8   7          4.40         27.72        16.33 o                         
  -7   9   7         43.66         33.64         9.93 o                         
  -6   9   7          3.32         -5.04        10.56 o                         
  -5   9   7         17.94         46.14        15.20 o                         
  -4   9   7          7.30          0.22        10.73 o                         
  -3   9   7          6.60          8.30        11.70 o                         
  -2   9   7        155.47        136.19        16.21 o                         
  -1   9   7         46.58         60.71        16.92 o                         
   0   9   7        384.02        333.50        32.54 o                         
   1   9   7        193.45        218.05        22.79 o                         
   2   9   7         22.66         15.55        11.36 o                         
   3   9   7         14.55          1.76        14.19 o                         
   4   9   7         94.80        116.68        20.00 o                         
   5   9   7         55.09         67.88        19.09 o                         
   6   9   7        124.23        146.20        20.41 o                         
   7   9   7          3.03         17.18        17.38 o                         
  -4  10   7          8.87          8.86        20.03 o                         
  -3  10   7         34.08         22.34        23.05 o                         
  -2  10   7         12.65         10.40        14.61 o                         
  -1  10   7         36.75         33.19        15.01 o                         
   0  10   7         20.75         28.59        19.86 o                         
   1  10   7        329.55        369.69        36.56 o                         
   2  10   7        418.30        491.92        37.73 o                         
   3  10   7        111.68         92.16        17.52 o                         
   4  10   7        136.08        123.03        22.13 o                         
 -14   0   8          3.42        -16.76        16.76 o                         
 -13   0   8         86.90         54.06        21.02 o                         
 -12   0   8        348.50        397.42        53.45 o                         
 -11   0   8        336.95        379.76        63.78 o                         
 -10   0   8         37.05         44.26        17.03 o                         
  -9   0   8         11.30         15.37        17.39 o                         
  -8   0   8          0.72          2.09         9.65 o                         
  -7   0   8         65.84         54.98        14.94 o                         
  -6   0   8         21.36         -0.65         6.80 o                         
  -5   0   8          1.92         -7.59         7.59 o                         
  -4   0   8       1499.64       1631.18        64.44 o                         
  -3   0   8       2090.93       2071.37        77.35 o                         
  -2   0   8        113.67        106.63         8.78 o                         
  -1   0   8          4.97          3.38         5.71 o                         
   0   0   8       3827.49       3926.52       142.81 o                         
   1   0   8        382.51        406.67        18.83 o                         
   2   0   8        121.53        107.48        12.12 o                         
   3   0   8          5.48         27.42         6.56 o                         
   4   0   8        231.31        218.78        12.69 o                         
   5   0   8        305.57        324.76        16.46 o                         
   6   0   8          6.68          8.00         4.93 o                         
   7   0   8         17.75         21.91         6.62 o                         
   8   0   8        126.90        145.15        11.52 o                         
   9   0   8        209.98        244.82        15.07 o                         
  10   0   8        183.56        173.31        16.03 o                         
  11   0   8        636.50        650.19        46.98 o                         
  12   0   8        928.31        891.16        71.65 o                         
  13   0   8         61.61         57.33        14.36 o                         
  14   0   8          0.45         19.07        12.61 o                         
 -14   1   8         10.56         30.68        16.67 o                         
 -13   1   8         23.71          5.97        11.27 o                         
 -12   1   8        314.36        311.75        25.62 o                         
 -11   1   8          1.52         13.06        10.38 o                         
 -10   1   8        133.02        145.28        19.16 o                         
  -9   1   8        210.81        206.53        20.60 o                         
  -8   1   8         36.77         39.61         9.50 o                         
  -7   1   8         39.54         31.57         6.18 o                         
  -6   1   8          3.62          9.56         4.41 o                         
  -5   1   8        617.51        616.77        20.74 o                         
  -4   1   8        638.92        636.57        21.18 o                         
  -3   1   8         10.16         15.59         4.74 o                         
  -2   1   8          5.41          3.50         3.40 o                         
  -1   1   8         63.45         56.39         4.87 o                         
   0   1   8       1069.86       1095.21        26.17 o                         
   1   1   8         28.90         28.55         4.72 o                         
   2   1   8        156.63        157.40         7.56 o                         
   3   1   8        214.58        211.64         9.68 o                         
   4   1   8         28.48         31.61         5.78 o                         
   5   1   8        234.27        250.07         8.47 o                         
   6   1   8         45.83         49.82         4.90 o                         
   7   1   8         27.54         30.65         4.90 o                         
   8   1   8          5.86          8.64         5.27 o                         
   9   1   8        127.14        111.51         8.24 o                         
  10   1   8        169.12        157.68        11.93 o                         
  11   1   8          2.19          7.02         5.76 o                         
  12   1   8        145.48        134.36        11.79 o                         
  13   1   8          0.31         -2.09         9.29 o                         
 -13   2   8          5.76         -1.37        12.92 o                         
 -12   2   8         19.26         31.23        12.90 o                         
 -11   2   8         51.89         29.13        16.10 o                         
 -10   2   8         17.87         16.43        11.81 o                         
  -9   2   8         96.82        142.13        15.32 o                         
  -8   2   8         81.83         98.12        13.51 o                         
  -7   2   8         63.12         60.05         8.71 o                         
  -6   2   8        254.68        212.07        16.06 o                         
  -5   2   8        619.81        710.23        20.35 o                         
  -4   2   8        225.51        227.91        11.60 o                         
  -3   2   8        628.58        596.39        18.74 o                         
  -2   2   8          0.40          2.93         3.38 o                         
  -1   2   8        858.82        931.34        24.34 o                         
   0   2   8         76.69         61.99         4.68 o                         
   1   2   8         42.97         35.61         4.71 o                         
   2   2   8        555.51        624.95        18.87 o                         
   3   2   8        256.89        269.77         9.93 o                         
   4   2   8        180.03        172.25         7.56 o                         
   5   2   8          7.65         11.24         3.85 o                         
   6   2   8        221.38        210.11        10.91 o                         
   7   2   8        525.23        584.39        20.42 o                         
   8   2   8         28.70         33.22         4.97 o                         
   9   2   8         28.59         25.35         5.06 o                         
  10   2   8         10.97          3.65         6.24 o                         
  11   2   8         20.87         21.32         6.43 o                         
  12   2   8          8.99         18.84         9.52 o                         
  13   2   8          0.57        -10.75        10.75 o                         
 -13   3   8         19.23         28.28        13.07 o                         
 -12   3   8          2.89         19.24        17.06 o                         
 -11   3   8          6.00          0.73         9.87 o                         
 -10   3   8         11.85          7.53        10.47 o                         
  -9   3   8         14.11          3.63         9.84 o                         
  -8   3   8        105.22        103.54        13.40 o                         
  -7   3   8        395.28        415.86        21.35 o                         
  -6   3   8        522.74        508.52        19.21 o                         
  -5   3   8       2426.19       2650.10        74.55 o                         
  -4   3   8        779.14        749.01        26.69 o                         
  -3   3   8          2.48          3.34         3.81 o                         
  -2   3   8        511.72        497.18        16.94 o                         
  -1   3   8         11.44         13.31         3.94 o                         
   0   3   8          2.55          7.98         3.63 o                         
   1   3   8        100.71         85.30         5.89 o                         
   2   3   8         33.16         26.84         5.73 o                         
   3   3   8        104.01        103.67         6.17 o                         
   4   3   8          1.50          1.10         3.86 o                         
   5   3   8        272.98        290.84        11.37 o                         
   6   3   8       1298.16       1409.99        42.18 o                         
   7   3   8       2521.74       2640.91        77.49 o                         
   8   3   8          9.36          4.81         6.68 o                         
   9   3   8        272.22        285.49        17.43 o                         
  10   3   8         51.31         49.74         9.84 o                         
  11   3   8         68.29         58.92         9.42 o                         
  12   3   8        163.00        162.21        29.54 o                         
  13   3   8        183.27        171.70        31.97 o                         
 -12   4   8        245.22        234.77        28.18 o                         
 -11   4   8          2.82          6.72        17.12 o                         
 -10   4   8         76.29         71.90        15.97 o                         
  -9   4   8          0.92          0.45         8.65 o                         
  -8   4   8        286.69        311.59        20.76 o                         
  -7   4   8         68.39         41.84         8.90 o                         
  -6   4   8        197.08        218.00        13.33 o                         
  -5   4   8        262.67        240.80        15.79 o                         
  -4   4   8        626.75        618.82        21.08 o                         
  -3   4   8         14.22         13.24         4.90 o                         
  -2   4   8         96.42        106.29         8.92 o                         
  -1   4   8         23.50         16.43         4.44 o                         
   0   4   8        146.15        137.81         7.04 o                         
   1   4   8        194.38        180.97         8.87 o                         
   2   4   8          9.09         13.08         3.18 o                         
   3   4   8         37.42         28.28         4.05 o                         
   4   4   8        263.79        259.83        10.02 o                         
   5   4   8          0.31         -3.87         3.87 o                         
   6   4   8         73.00         66.49         6.73 o                         
   7   4   8         34.42         36.50         6.86 o                         
   8   4   8          0.22          1.38         4.93 o                         
   9   4   8          0.68          2.78         6.76 o                         
  10   4   8        160.61        165.16        16.52 o                         
  11   4   8         24.44         31.60        13.83 o                         
  12   4   8         80.92         60.65        17.87 o                         
 -12   5   8        324.01        320.54        33.13 o                         
 -11   5   8         40.29         39.02        18.40 o                         
 -10   5   8        192.78        174.94        20.57 o                         
  -9   5   8          0.13          3.78        11.41 o                         
  -8   5   8        198.16        184.09        20.18 o                         
  -7   5   8          0.19          2.52         8.68 o                         
  -6   5   8        299.79        275.47        18.20 o                         
  -5   5   8        120.77        117.35        17.47 o                         
  -4   5   8         74.10         57.94         6.39 o                         
  -3   5   8          0.00          1.09         7.30 o                         
  -2   5   8        102.56         90.81         6.97 o                         
  -1   5   8         63.77         55.03         5.90 o                         
   0   5   8        497.31        511.78        21.64 o                         
   1   5   8        569.93        492.25        17.87 o                         
   2   5   8        152.34        145.06        11.12 o                         
   3   5   8        159.55        175.72         8.53 o                         
   4   5   8          0.35          5.97         3.80 o                         
   5   5   8        126.67        124.43         7.84 o                         
   6   5   8         24.45         29.72         5.91 o                         
   7   5   8         15.60         12.88         5.67 o                         
   8   5   8         60.25         46.82        10.80 o                         
   9   5   8        147.37        133.82        14.59 o                         
  10   5   8        116.46        133.60        20.15 o                         
  11   5   8         31.08         50.27        13.43 o                         
  12   5   8        271.66        308.69        33.78 o                         
 -11   6   8        146.08        217.42        23.23 o                         
 -10   6   8         71.96         96.88        18.54 o                         
  -9   6   8         16.83          6.48         9.67 o                         
  -8   6   8         28.43         24.50        12.10 o                         
  -7   6   8         13.90         11.93         7.74 o                         
  -6   6   8        147.40        167.37        16.96 o                         
  -5   6   8          7.21          3.29         5.16 o                         
  -4   6   8          1.38          7.61         5.82 o                         
  -3   6   8        527.37        514.29        23.25 o                         
  -2   6   8         86.24         78.34         9.73 o                         
  -1   6   8        774.76        820.18        31.32 o                         
   0   6   8         61.30         52.70         4.32 o                         
   1   6   8         12.10         16.98         7.91 o                         
   2   6   8        156.15        155.03         9.21 o                         
   3   6   8         59.70         62.25         5.32 o                         
   4   6   8         29.32         29.53         5.17 o                         
   5   6   8         27.12         28.99         4.08 o                         
   6   6   8        161.56        186.67        13.54 o                         
   7   6   8         34.14         31.04         6.90 o                         
   8   6   8          7.71         10.35         7.72 o                         
   9   6   8         22.60         16.92         9.86 o                         
  10   6   8          4.47         18.01        13.79 o                         
  11   6   8        515.84        567.33        47.45 o                         
  -9   7   8        139.53        118.64        17.03 o                         
  -8   7   8         81.33         87.77        15.99 o                         
  -7   7   8         67.26         91.92        15.77 o                         
  -6   7   8          1.31         -1.46         9.23 o                         
  -5   7   8         49.90         52.79         6.43 o                         
  -4   7   8         33.86         31.43         6.93 o                         
  -3   7   8         28.79         32.45         4.48 o                         
  -2   7   8          0.37         -2.52         6.92 o                         
  -1   7   8        185.98        186.90        14.01 o                         
   0   7   8         24.61         17.96        11.15 o                         
   1   7   8          0.66          5.36         4.96 o                         
   2   7   8          1.45          0.73         8.54 o                         
   3   7   8         73.70         70.22        11.28 o                         
   4   7   8         45.13         28.16        16.47 o                         
   5   7   8          9.83         16.73        11.98 o                         
   6   7   8         83.80         74.04        16.12 o                         
   7   7   8         19.79         13.86         3.03 o                         
   8   7   8        122.55        123.27        14.42 o                         
   9   7   8         55.79         39.54        11.07 o                         
  -8   8   8        215.54        232.55        20.37 o                         
  -7   8   8          7.17          6.05         8.54 o                         
  -6   8   8         16.79         23.98         8.16 o                         
  -5   8   8        177.34        145.11        14.39 o                         
  -4   8   8         34.87         26.41        11.69 o                         
  -3   8   8         35.77         21.53        11.16 o                         
  -2   8   8        222.54        215.60        17.69 o                         
  -1   8   8         43.90         20.11        11.32 o                         
   0   8   8          3.20          2.81        10.55 o                         
   1   8   8          1.07         -0.18        15.13 o                         
   2   8   8         22.12         19.86        15.64 o                         
   3   8   8         45.73         61.72        15.58 o                         
   4   8   8        107.74        100.94        30.88 o                         
   5   8   8          8.93         28.84        12.43 o                         
   6   8   8        374.50        412.71        62.19 o                         
   7   8   8          8.75         12.19        16.90 o                         
   8   8   8          8.30         20.25        15.72 o                         
  -5   9   8         47.78        114.43        23.87 o                         
  -4   9   8         24.95         -5.93        15.74 o                         
  -3   9   8         16.45         11.57        13.93 o                         
  -2   9   8         12.77          2.23        20.91 o                         
  -1   9   8        166.67        184.78        25.11 o                         
   0   9   8        241.32        265.20        32.19 o                         
   1   9   8         12.99          7.06        13.83 o                         
   2   9   8         22.09         16.43        15.14 o                         
   3   9   8         36.61         22.12        15.34 o                         
   4   9   8        280.11        307.93        27.57 o                         
   5   9   8          7.21         -0.84        15.23 o                         
 -12   1   9         36.06         28.14        13.57 o                         
 -11   1   9         25.28         31.81        14.51 o                         
 -10   1   9         33.15         29.37        11.46 o                         
  -9   1   9        256.06        260.98        21.08 o                         
  -8   1   9         11.86          2.48         7.50 o                         
  -7   1   9          5.02         14.77         9.44 o                         
  -6   1   9        513.49        503.67        38.08 o                         
  -5   1   9         76.16         83.52        11.76 o                         
  -4   1   9         87.52         81.88         8.94 o                         
  -3   1   9         19.32         19.75         4.52 o                         
  -2   1   9        172.32        159.28         9.33 o                         
  -1   1   9          0.28         -2.18         4.99 o                         
   0   1   9          2.80         -3.53         4.39 o                         
   1   1   9         47.44         41.14         5.41 o                         
   2   1   9       1257.82       1299.86        37.55 o                         
   3   1   9         31.31         26.25         5.01 o                         
   4   1   9         82.51        114.46         7.55 o                         
   5   1   9       1269.61       1313.15        34.65 o                         
   6   1   9         33.77         34.78         4.83 o                         
   7   1   9          0.00          7.81         4.42 o                         
   8   1   9          4.50         11.91         5.34 o                         
   9   1   9         27.46         26.98         5.80 o                         
  10   1   9         94.58         87.98         8.17 o                         
  11   1   9          6.43          4.67         6.84 o                         
  12   1   9         14.25          2.73        10.59 o                         
 -12   2   9         10.29          5.51        21.05 o                         
 -11   2   9          0.70         -6.98         9.57 o                         
 -10   2   9          0.88         -9.71         9.86 o                         
  -9   2   9         76.09         77.96        12.77 o                         
  -8   2   9          9.75          5.78         8.07 o                         
  -7   2   9          2.73          0.05         7.76 o                         
  -6   2   9        113.61        117.62        13.40 o                         
  -5   2   9          7.83          2.86         7.47 o                         
  -4   2   9        582.03        486.38        20.94 o                         
  -3   2   9        340.63        311.22        12.20 o                         
  -2   2   9        448.89        459.46        19.12 o                         
  -1   2   9        227.46        208.00        10.04 o                         
   0   2   9        125.65        121.45         8.33 o                         
   1   2   9        241.43        216.99         9.48 o                         
   2   2   9         69.54         52.13         5.31 o                         
   3   2   9          0.10          1.83         3.81 o                         
   4   2   9        179.40        183.95         9.22 o                         
   5   2   9        200.47        206.17         8.67 o                         
   6   2   9         85.99         76.77         7.33 o                         
   7   2   9        268.91        264.89        10.60 o                         
   8   2   9          0.10          2.99         5.34 o                         
   9   2   9         46.97         37.14         7.04 o                         
  10   2   9         52.12         58.47         7.32 o                         
  11   2   9        129.18        112.18        16.22 o                         
  12   2   9        110.65        116.35        17.03 o                         
 -12   3   9          4.45         10.48        14.15 o                         
 -11   3   9         26.17         36.63        13.48 o                         
 -10   3   9         24.57         16.30        11.18 o                         
  -9   3   9         43.05         52.00        11.54 o                         
  -8   3   9         13.78         13.89         9.91 o                         
  -7   3   9         88.45         88.64        17.43 o                         
  -6   3   9         80.93         82.06        20.55 o                         
  -5   3   9        515.04        459.97        25.43 o                         
  -4   3   9         93.27        115.14         9.43 o                         
  -3   3   9         69.84         79.04         5.93 o                         
  -2   3   9         24.78         19.50         7.08 o                         
  -1   3   9        464.12        470.88        18.65 o                         
   0   3   9        580.80        565.86        18.89 o                         
   1   3   9        111.93        106.35         7.53 o                         
   2   3   9         16.63         19.29         5.15 o                         
   3   3   9          3.36          1.72         4.60 o                         
   4   3   9          3.24         -0.93         3.73 o                         
   5   3   9         21.24         17.81         4.81 o                         
   6   3   9          0.78          3.09         3.73 o                         
   7   3   9        384.20        400.59        16.50 o                         
   8   3   9         37.03         44.24         8.74 o                         
   9   3   9          6.30         -1.45         8.20 o                         
  10   3   9         35.90         31.25        12.80 o                         
  11   3   9        106.55        113.17        39.82 o                         
  12   3   9         49.62         82.36        16.04 o                         
 -11   4   9          0.89          9.43        14.55 o                         
 -10   4   9         14.26         -7.04        13.27 o                         
  -9   4   9        248.61        267.60        25.65 o                         
  -8   4   9         11.46          9.49        13.88 o                         
  -7   4   9        100.27         78.12        11.87 o                         
  -6   4   9        128.97        176.68        12.94 o                         
  -5   4   9         45.59         48.43        11.47 o                         
  -4   4   9        258.31        262.33        18.05 o                         
  -3   4   9          0.31         -0.31         4.25 o                         
  -2   4   9        309.04        282.41        13.40 o                         
  -1   4   9          1.00          5.71         4.82 o                         
   0   4   9        174.28        168.89         9.18 o                         
   1   4   9        283.12        268.64        14.66 o                         
   2   4   9          2.01          2.37         4.28 o                         
   3   4   9         79.04         78.13         6.15 o                         
   4   4   9         81.02         78.71         6.05 o                         
   5   4   9        679.44        720.59        33.19 o                         
   6   4   9         60.62         34.68         7.18 o                         
   7   4   9         56.10         60.89         8.14 o                         
   8   4   9         54.18         62.71        11.48 o                         
   9   4   9          0.04          5.83         8.39 o                         
  10   4   9         62.39         64.81        20.88 o                         
  11   4   9        133.51        145.23        23.02 o                         
 -10   5   9        189.25        203.15        18.73 o                         
  -9   5   9          0.95          4.11         9.96 o                         
  -8   5   9        286.32        317.75        24.70 o                         
  -7   5   9         25.88         36.53         9.01 o                         
  -6   5   9         17.68         13.21         8.50 o                         
  -5   5   9          0.64         -2.54         5.85 o                         
  -4   5   9        141.03        128.37        15.55 o                         
  -3   5   9         12.58         14.45         5.16 o                         
  -2   5   9          5.76          4.77         4.60 o                         
  -1   5   9         28.06         29.17         6.01 o                         
   0   5   9        332.55        322.71        14.93 o                         
   1   5   9        137.53        139.90         8.91 o                         
   2   5   9        138.87        145.01        12.16 o                         
   3   5   9        181.33        207.49        15.65 o                         
   4   5   9          7.91          8.08         5.13 o                         
   5   5   9         44.12         46.31         9.07 o                         
   6   5   9        287.46        305.90        19.36 o                         
   7   5   9        145.51        150.65        12.96 o                         
   8   5   9         41.27         32.05         8.33 o                         
   9   5   9         14.98          7.85         9.13 o                         
  10   5   9         19.19         15.07        16.19 o                         
  -9   6   9        396.59        417.07        42.73 o                         
  -8   6   9         83.93         80.71        16.93 o                         
  -7   6   9         22.18         28.53        11.27 o                         
  -6   6   9        190.90        211.95        18.59 o                         
  -5   6   9          3.36          7.09         7.16 o                         
  -4   6   9         41.44         41.75        10.18 o                         
  -3   6   9        125.07        115.48        12.17 o                         
  -2   6   9          0.17          4.18         5.75 o                         
  -1   6   9         32.20         28.38         6.91 o                         
   0   6   9         21.06         25.84         7.15 o                         
   1   6   9       1031.51        957.85        36.98 o                         
   2   6   9        212.74        173.50        18.88 o                         
   3   6   9        278.59        221.25        14.27 o                         
   4   6   9         25.47         12.09         3.99 o                         
   5   6   9         32.54         23.10         6.13 o                         
   6   6   9         35.93         52.50        12.25 o                         
   7   6   9          9.54          9.00         7.14 o                         
   8   6   9        112.32         97.01        13.95 o                         
   9   6   9          0.49         15.83         9.22 o                         
  -8   7   9          0.44          9.42        12.07 o                         
  -7   7   9         11.27         20.40        11.19 o                         
  -6   7   9         44.67         21.15        16.50 o                         
  -5   7   9        126.44        142.88        17.91 o                         
  -4   7   9         16.19         29.92         8.06 o                         
  -3   7   9          0.88          1.56         4.76 o                         
  -2   7   9          9.59         19.41        14.07 o                         
  -1   7   9        352.26        387.60        30.20 o                         
   0   7   9         11.19          8.26         8.07 o                         
   1   7   9         64.02         56.33        10.92 o                         
   2   7   9          0.85        -10.43        10.43 o                         
   3   7   9        132.47        124.57        24.29 o                         
   4   7   9         83.55         91.49        14.84 o                         
   5   7   9          0.17         13.49        18.05 o                         
   6   7   9         29.20         15.89        14.66 o                         
   7   7   9         44.29         15.87        20.05 o                         
   8   7   9          0.18        -10.81        15.00 o                         
  -6   8   9        285.74        267.71        37.70 o                         
  -5   8   9        127.61        168.28        20.94 o                         
  -4   8   9        356.17        308.96        42.10 o                         
  -3   8   9         43.76         41.01        12.58 o                         
  -2   8   9          2.83         13.72        10.82 o                         
  -1   8   9         26.06         13.21        18.04 o                         
   0   8   9        157.28        134.14        28.15 o                         
   1   8   9          0.06         -9.93        15.03 o                         
   2   8   9         46.98         63.50        14.11 o                         
   3   8   9         28.56         30.43        15.99 o                         
   4   8   9         29.92         39.43        20.92 o                         
   5   8   9         17.65         -9.93        14.49 o                         
   6   8   9          8.16         10.43        20.95 o                         
  -1   9   9         35.66         55.83        25.39 o                         
   0   9   9         45.33         54.48        17.92 o                         
   1   9   9          0.06         13.51        18.77 o                         
 -11   0  10         75.52        255.38        42.94 o                         
 -10   0  10         88.15         85.97        23.95 o                         
  -9   0  10        419.84        514.21        54.42 o                         
  -8   0  10        381.40        351.56        45.38 o                         
  -7   0  10        760.83        922.44        75.18 o                         
  -6   0  10        115.11        107.96        21.44 o                         
  -5   0  10         25.38         28.36        12.41 o                         
  -4   0  10         16.33         15.31         9.13 o                         
  -3   0  10        274.49        215.70        20.11 o                         
  -2   0  10        381.87        385.75        23.46 o                         
  -1   0  10          6.73         -1.92         7.88 o                         
   0   0  10         81.80         86.67        11.71 o                         
   1   0  10        110.33         84.37        11.79 o                         
   2   0  10        228.65        238.85        15.23 o                         
   3   0  10        111.43        144.51        14.25 o                         
   4   0  10        325.53        330.34        20.63 o                         
   5   0  10        244.78        263.62        20.24 o                         
   6   0  10       1718.85       1985.30        75.66 o                         
   7   0  10        142.67        123.58        15.15 o                         
   8   0  10        153.25        155.89        19.32 o                         
   9   0  10         10.42         13.05         9.26 o                         
  10   0  10          0.96         21.18        12.17 o                         
  11   0  10         31.34         19.24        11.40 o                         
 -11   1  10        130.85        122.91        22.46 o                         
 -10   1  10          8.29         -7.19        14.52 o                         
  -9   1  10          0.14         -1.03        10.55 o                         
  -8   1  10        163.30        211.46        23.24 o                         
  -7   1  10          1.33         -8.44         8.44 o                         
  -6   1  10        985.91       1099.84        50.66 o                         
  -5   1  10        143.51        167.50        16.27 o                         
  -4   1  10         22.29         10.51         6.53 o                         
  -3   1  10         11.01         13.30         8.47 o                         
  -2   1  10        763.57        786.56        25.99 o                         
  -1   1  10        314.25        305.24        17.93 o                         
   0   1  10          5.08          7.42         5.04 o                         
   1   1  10         25.67          9.13         5.45 o                         
   2   1  10         16.76         23.67         6.37 o                         
   3   1  10        147.92        137.39         9.08 o                         
   4   1  10        237.11        239.82        11.64 o                         
   5   1  10        302.74        355.91        14.21 o                         
   6   1  10        983.36       1041.31        35.01 o                         
   7   1  10        189.12        189.00        10.02 o                         
   8   1  10         52.09         46.45         8.17 o                         
   9   1  10         89.81         91.33        13.31 o                         
  10   1  10         56.55         47.97         9.62 o                         
  11   1  10          7.57          5.66         9.22 o                         
 -11   2  10         14.17         14.33        13.57 o                         
 -10   2  10         40.59         67.23        18.43 o                         
  -9   2  10        106.08        120.70        16.81 o                         
  -8   2  10        280.35        336.39        26.19 o                         
  -7   2  10        221.82        262.28        38.08 o                         
  -6   2  10        225.62        249.79        20.89 o                         
  -5   2  10        997.22       1077.31        61.00 o                         
  -4   2  10         37.11         25.48         7.12 o                         
  -3   2  10        265.78        232.67        13.07 o                         
  -2   2  10         69.26         69.09         9.34 o                         
  -1   2  10        136.03        123.16         9.74 o                         
   0   2  10         20.85         12.87         5.39 o                         
   1   2  10         18.31         22.82         6.17 o                         
   2   2  10          4.71          3.98         4.43 o                         
   3   2  10         54.21         53.65         6.85 o                         
   4   2  10         24.49         29.47         5.88 o                         
   5   2  10        300.69        336.32        12.91 o                         
   6   2  10        340.84        374.47        15.73 o                         
   7   2  10          0.27          6.58         7.39 o                         
   8   2  10        176.25        151.39        12.42 o                         
   9   2  10         16.61         15.98         7.91 o                         
  10   2  10          7.57          9.13        10.02 o                         
  11   2  10        213.20        223.00        24.27 o                         
 -10   3  10          6.48          7.56        12.43 o                         
  -9   3  10        133.76        125.28        23.97 o                         
  -8   3  10         73.76        109.60        15.39 o                         
  -7   3  10          1.16         -6.49         9.26 o                         
  -6   3  10          5.19          1.32         8.70 o                         
  -5   3  10        150.81        136.51        16.26 o                         
  -4   3  10        142.04        143.50        11.74 o                         
  -3   3  10         72.51         80.92         9.22 o                         
  -2   3  10        199.67        172.12        11.66 o                         
  -1   3  10          0.66          0.20         4.89 o                         
   0   3  10          3.97          2.23         5.05 o                         
   1   3  10        300.62        306.27        18.96 o                         
   2   3  10        189.81        160.06         9.24 o                         
   3   3  10         42.75         31.69         5.90 o                         
   4   3  10         17.67         19.00         6.59 o                         
   5   3  10        217.60        217.03        13.86 o                         
   6   3  10        268.05        298.47        19.19 o                         
   7   3  10         61.71         76.19        11.07 o                         
   8   3  10          2.94          6.64         8.10 o                         
   9   3  10         26.47         26.92         8.10 o                         
  10   3  10         18.97         17.67         9.10 o                         
 -10   4  10         85.72         88.05        27.11 o                         
  -9   4  10          3.45          3.55        11.40 o                         
  -8   4  10         84.40         89.88        15.22 o                         
  -7   4  10          0.00          9.42         8.87 o                         
  -6   4  10        139.33        171.14        21.97 o                         
  -5   4  10         52.75         44.65        21.91 o                         
  -4   4  10          1.27         -4.48         7.83 o                         
  -3   4  10        353.14        374.21        19.89 o                         
  -2   4  10        271.88        280.96        16.73 o                         
  -1   4  10         29.94         16.69         6.45 o                         
   0   4  10        232.81        224.13        16.00 o                         
   1   4  10         41.07         34.93         6.01 o                         
   2   4  10        700.47        725.56        29.18 o                         
   3   4  10        116.50        118.25         8.98 o                         
   4   4  10         41.05         28.55         9.05 o                         
   5   4  10         84.44         38.87        11.08 o                         
   6   4  10        339.61        347.54        22.96 o                         
   7   4  10         62.93         76.31        10.09 o                         
   8   4  10         16.82         11.14         8.86 o                         
   9   4  10         11.69         19.72        10.09 o                         
  10   4  10          0.22         31.34        23.94 o                         
  -9   5  10         26.31         22.02        17.15 o                         
  -8   5  10         38.53         40.81        16.63 o                         
  -7   5  10          0.03         -1.77         9.34 o                         
  -6   5  10        215.31        243.08        21.57 o                         
  -5   5  10         43.24         14.30         9.64 o                         
  -4   5  10         42.02         41.47        10.26 o                         
  -3   5  10         33.73         22.74         8.06 o                         
  -2   5  10         51.36         54.00         8.71 o                         
  -1   5  10          0.45          0.99         7.57 o                         
   0   5  10         31.26         30.16         7.93 o                         
   1   5  10          0.13          1.40         5.24 o                         
   2   5  10         24.46         14.80         6.89 o                         
   3   5  10          0.50         -1.94         6.10 o                         
   4   5  10          0.01         -0.97         5.21 o                         
   5   5  10        109.08         89.59        11.34 o                         
   6   5  10        119.60        135.53        11.74 o                         
   7   5  10         68.08         71.74        10.99 o                         
   8   5  10          0.96         -5.87         7.46 o                         
   9   5  10          1.16         -6.90         8.29 o                         
  -7   6  10        214.15        161.06        24.75 o                         
  -6   6  10         14.14          9.59        10.66 o                         
  -5   6  10         56.33         42.09        10.87 o                         
  -4   6  10          4.56          3.00         6.16 o                         
  -3   6  10         17.20         15.96        17.97 o                         
  -2   6  10         88.12         69.23        16.61 o                         
  -1   6  10         21.09         30.93         8.43 o                         
   0   6  10          8.88          8.65         6.44 o                         
   1   6  10        126.80        102.26        11.09 o                         
   2   6  10         11.61          1.10         5.83 o                         
   3   6  10         45.97         38.42         7.88 o                         
   4   6  10          9.99          8.25         6.64 o                         
   5   6  10         35.34         40.09         8.06 o                         
   6   6  10         71.40         52.92        11.64 o                         
   7   6  10          1.60          4.34         8.52 o                         
  -5   7  10          0.35         -4.44         9.86 o                         
  -4   7  10         28.95         19.75         9.83 o                         
  -3   7  10        109.82        100.57        12.97 o                         
  -2   7  10         33.45         60.82        15.38 o                         
  -1   7  10        106.73         88.73        17.55 o                         
   0   7  10        164.46        132.90        18.25 o                         
   1   7  10        127.51        123.42        15.25 o                         
   2   7  10          5.40         13.50        14.89 o                         
   3   7  10         15.23          3.83        13.70 o                         
   4   7  10          3.56          8.28        10.98 o                         
   5   7  10         67.53         92.24        19.95 o                         
  -1   8  10        259.64        284.02        52.83 o                         
   0   8  10         23.91         32.88        31.80 o                         
   1   8  10         98.07        127.82        30.09 o                         
  -9   1  11          4.26         -1.47        12.20 o                         
  -8   1  11         11.59         24.69        12.30 o                         
  -7   1  11        263.80        310.71        25.55 o                         
  -6   1  11         27.29         26.18        17.49 o                         
  -5   1  11         85.94         96.51        11.92 o                         
  -4   1  11        772.54        819.57        34.54 o                         
  -3   1  11        119.10        125.57        11.56 o                         
  -2   1  11        225.14        210.19        16.09 o                         
  -1   1  11         12.37          5.53         7.06 o                         
   0   1  11         35.52         45.79         7.80 o                         
   1   1  11        132.30        140.24        10.96 o                         
   2   1  11        147.30        138.35        11.46 o                         
   3   1  11          1.83          4.58         6.69 o                         
   4   1  11          0.61         -1.58         6.45 o                         
   5   1  11        167.31        192.28        15.92 o                         
   6   1  11        148.22        131.93        22.04 o                         
   7   1  11        415.79        456.09        26.10 o                         
   8   1  11        110.69        118.16        19.31 o                         
   9   1  11         55.87         51.71         9.74 o                         
  -9   2  11          9.05          2.67        12.82 o                         
  -8   2  11          0.04         14.61        13.48 o                         
  -7   2  11        125.66        153.81        19.60 o                         
  -6   2  11        302.43        299.51        25.45 o                         
  -5   2  11         42.28         43.83        12.13 o                         
  -4   2  11        147.89        156.28        15.95 o                         
  -3   2  11         64.90         80.74        14.14 o                         
  -2   2  11         49.77         40.79         7.98 o                         
  -1   2  11         76.16         73.35         9.12 o                         
   0   2  11        148.22        125.85        12.68 o                         
   1   2  11        355.44        333.83        24.66 o                         
   2   2  11          3.00          1.98         7.31 o                         
   3   2  11         19.61         10.13         8.02 o                         
   4   2  11          5.77         16.63         8.06 o                         
   5   2  11         93.18         88.88        10.76 o                         
   6   2  11        140.60        141.34        14.77 o                         
   7   2  11         17.77          9.01         8.73 o                         
   8   2  11          0.66          5.11        10.39 o                         
   9   2  11          4.60         10.71         7.61 o                         
  -8   3  11          0.19         11.73        12.81 o                         
  -7   3  11         25.89         29.88        19.19 o                         
  -6   3  11         53.62         51.32        12.01 o                         
  -5   3  11         43.60         28.49        10.39 o                         
  -4   3  11         11.31         15.93         9.19 o                         
  -3   3  11         63.99         57.46        12.15 o                         
  -2   3  11          0.45          4.83         8.99 o                         
  -1   3  11          0.30         -0.36         8.23 o                         
   0   3  11        238.50        226.36        15.26 o                         
   1   3  11        128.88        132.31        15.27 o                         
   2   3  11        212.05        211.54        15.98 o                         
   3   3  11        254.46        238.08        20.69 o                         
   4   3  11        159.53        139.95        18.04 o                         
   5   3  11        178.43        184.42        18.98 o                         
   6   3  11         34.64         39.13        10.42 o                         
   7   3  11          4.57          8.97         8.50 o                         
   8   3  11         51.08         58.51        11.67 o                         
  -8   4  11          3.43         -3.45        10.23 o                         
  -7   4  11          3.25          7.27        11.41 o                         
  -6   4  11        264.32        304.12        25.92 o                         
  -5   4  11         53.22         37.59        11.23 o                         
  -4   4  11         81.34         83.22        22.02 o                         
  -3   4  11          2.03          6.12         9.42 o                         
  -2   4  11        199.74        232.64        24.39 o                         
  -1   4  11        330.07        297.63        25.52 o                         
   0   4  11          1.02          7.65         9.50 o                         
   1   4  11        135.11        126.04        11.38 o                         
   2   4  11        193.56        212.15        17.21 o                         
   3   4  11         70.13         68.27        10.05 o                         
   4   4  11         36.47         31.89         9.70 o                         
   5   4  11         28.71         22.95        12.40 o                         
   6   4  11        311.22        358.97        23.54 o                         
   7   4  11          2.98          8.33         9.13 o                         
  -6   5  11         13.89          6.55        10.13 o                         
  -5   5  11          9.62         13.08        10.76 o                         
  -4   5  11         22.58         19.35        10.89 o                         
  -3   5  11         25.73         13.08         8.56 o                         
  -2   5  11         70.82         47.80        16.91 o                         
  -1   5  11         26.80         12.53         9.96 o                         
   0   5  11         12.93         12.57        11.66 o                         
   1   5  11         46.90         29.14         8.92 o                         
   2   5  11         63.99         66.68        10.28 o                         
   3   5  11          2.65          2.65         8.42 o                         
   4   5  11          1.39          7.91         9.75 o                         
   5   5  11          1.27          7.56         7.31 o                         
   6   5  11         85.77         66.02        11.17 o                         
  -4   6  11          0.87         23.65        15.99 o                         
  -3   6  11         32.48         37.89        10.29 o                         
  -2   6  11          7.34         14.39        10.03 o                         
  -1   6  11        160.61        168.55        18.06 o                         
   0   6  11         10.61         -7.51         7.51 o                         
   1   6  11          0.00         16.31        13.57 o                         
   2   6  11         73.23         65.42        16.60 o                         
   3   6  11          5.15         17.62         8.14 o                         
   4   6  11          1.25         16.47        13.45 o                         
  -7   0  12         72.95        105.14        29.66 o                         
  -6   0  12       2113.88       2354.78       188.65 o                         
  -5   0  12         23.97          9.43        14.87 o                         
  -4   0  12         77.51        113.28        23.52 o                         
  -3   0  12         53.44         52.80        16.96 o                         
  -2   0  12        128.35        142.16        50.86 o                         
  -1   0  12         20.44         30.20        15.77 o                         
   0   0  12        169.00        160.25        27.24 o                         
   1   0  12        322.20        307.04        37.01 o                         
   2   0  12        186.06        256.14        40.30 o                         
   3   0  12          4.08         25.34        27.26 o                         
   4   0  12        119.50        155.74        25.87 o                         
   5   0  12        134.84        109.49        22.74 o                         
   6   0  12         66.05         54.93        19.94 o                         
   7   0  12        193.97        199.33        27.63 o                         
  -7   1  12         28.84         40.85        20.89 o                         
  -6   1  12        194.17        209.50        22.12 o                         
  -5   1  12        230.18        297.86        27.05 o                         
  -4   1  12        369.54        358.71        30.19 o                         
  -3   1  12          1.07          4.32         9.61 o                         
  -2   1  12          6.47          7.75        10.31 o                         
  -1   1  12          3.99          6.95         9.83 o                         
   0   1  12          1.75          7.38        10.29 o                         
   1   1  12        143.52        149.25        18.85 o                         
   2   1  12        123.10        101.57        17.73 o                         
   3   1  12         78.90         55.64        19.03 o                         
   4   1  12         85.27         73.92        30.04 o                         
   5   1  12        270.95        243.46        21.41 o                         
   6   1  12        783.74        799.62        42.69 o                         
   7   1  12        174.45        163.95        17.13 o                         
  -7   2  12         50.39          9.94        41.32 o                         
  -6   2  12          0.42         16.22        12.64 o                         
  -5   2  12        189.18        143.32        20.08 o                         
  -4   2  12         58.03         58.79        14.95 o                         
  -3   2  12         36.23          9.97        10.69 o                         
  -2   2  12         13.41          5.86        12.12 o                         
  -1   2  12          4.42          3.50        11.46 o                         
   0   2  12          7.71         13.74        11.41 o                         
   1   2  12        231.81        220.91        22.24 o                         
   2   2  12        168.45        210.35        21.54 o                         
   3   2  12         29.82         34.23        10.13 o                         
   4   2  12          0.30         -7.31         8.95 o                         
   5   2  12         25.77          4.62         9.07 o                         
   6   2  12        199.96        183.82        16.22 o                         
  -6   3  12         48.09         49.53        13.07 o                         
  -5   3  12         65.78         61.12        17.97 o                         
  -4   3  12         54.38         64.13        13.98 o                         
  -3   3  12         49.43         41.11        12.63 o                         
  -2   3  12          1.19         -9.14         9.14 o                         
  -1   3  12          2.07          5.59         8.58 o                         
   0   3  12          0.08         -0.21         8.46 o                         
   1   3  12          1.78         11.87        11.08 o                         
   2   3  12          0.14         -1.96         9.97 o                         
   3   3  12        124.39        132.00        16.46 o                         
   4   3  12        115.65        110.17        13.58 o                         
   5   3  12         31.90         28.04         9.20 o                         
   6   3  12         14.92         14.21        12.11 o                         
  -5   4  12          0.89        -22.21        22.74 o                         
  -4   4  12        176.13        182.56        24.35 o                         
  -3   4  12        221.76        236.00        24.89 o                         
  -2   4  12         31.69         26.79        14.08 o                         
  -1   4  12         21.10         44.18        13.14 o                         
   0   4  12        275.69        295.54        28.14 o                         
   1   4  12        114.87        175.83        18.46 o                         
   2   4  12         36.98         34.65         9.59 o                         
   3   4  12          7.40         10.87         8.50 o                         
   4   4  12         45.38         75.81        10.87 o                         
  -2   5  12         19.78         41.86        15.78 o                         
  -1   5  12          4.64          5.44         8.90 o                         
   0   5  12         69.35         79.10        13.87 o                         
   1   5  12          8.97          7.13        10.49 o                         
   2   5  12         13.00          9.73         8.52 o                         
  -3   1  13         29.85         27.12        14.10 o                         
  -2   1  13        136.39        137.97        18.26 o                         
  -1   1  13          0.57          4.83        10.87 o                         
   0   1  13          1.82         16.60        16.45 o                         
   1   1  13         30.22         11.28        14.01 o                         
   2   1  13         16.75         27.84        10.92 o                         
   3   1  13         93.41         88.06        20.42 o                         
  -2   2  13         27.30         42.29        19.88 o                         
  -1   2  13         12.47          7.84        13.24 o                         
   0   2  13         36.10         21.26        12.65 o                         
   1   2  13        368.81        351.65        28.57 o                         
                                                                                
